# Supplementary material for: Unifying Viral Genetics and Human Transportation Data to Predict the Global Transmission Dynamics of Human Influenza H3N2
Source: PLoS Pathog. 2014 Feb 20;10(2):e1003932. doi: 10.1371/journal.ppat.1003932 (PMC3930559; doi:10.1371/journal.ppat.1003932)
Supplement: Dataset S1 — XML example for running the GLM-diffusion model in BEAST and associated empirical trees file. The XML file, airCommunitiesMM_1.xml, specifies the data for one of the air community subsets as well as the model and MCMC settings. The empirical trees file required to run the analysis, subset1.trees, contains a sample of 500 trees from the posterior distribution of the sequence analysis. (ZIP) [file ppat.1003932.s001.zip]

Archive with 2 entries (2 files):
- airCommunitiesMM_1.xml
- subset1.trees
