# Supplementary material for: Unifying Viral Genetics and Human Transportation Data to Predict the Global Transmission Dynamics of Human Influenza H3N2
Source: PLoS Pathog. 2014 Feb 20;10(2):e1003932. doi: 10.1371/journal.ppat.1003932 (PMC3930559; doi:10.1371/journal.ppat.1003932)
Supplement: Dataset S1 — XML example for running the GLM-diffusion model in BEAST and associated empirical trees file. The XML file, airCommunitiesMM_1.xml, specifies the data for one of the air community subsets as well as the model and MCMC settings. The empirical trees file required to run the analysis, subset1.trees, contains a sample of 500 trees from the posterior distribution of the sequence analysis. (ZIP) [file ppat.1003932.s001.zip › airCommunitiesMM_1.xml]

<?xml version="1.0" standalone="yes"?>
<!-- Generated by BEAUTi v1.4.7                                              -->
<!--       by Alexei J. Drummond and Andrew Rambaut                          -->
<!--       Department of Computer Science, University of Auckland and        -->
<!--       Institute of Evolutionary Biology, University of Edinburgh        -->
<!--       http://beast.bio.ed.ac.uk/                                        -->
<beast>
	
<!-- The list of taxa analyse (can also include dates/ages).                 -->
	<!-- ntax=1454, and 13 excluded                                                               -->
	<taxa id="taxa">
		<taxon id="A_Human_Algeria_G138_2006">
			<attr name="accession">EU502548</attr>
			<date value="5/11/06" units="years"/>
			<attr name="generalLocation">Algeria</attr>
			<attr name="specificLocation">n.a.</attr>
			<attr name="continent">Africa</attr>
			<attr name="location26">africa</attr>
			<attr name="location11">africa</attr>
			<attr name="antigenic_original">NA NA</attr>
			<attr name="antigenic">NA NA</attr>
			<attr name="latitude">36.7631</attr>
			<attr name="latlong">36.7631 3.0506</attr>
			<attr name="AG_PC1">NA</attr>
			<attr name="AGlat">NA NA 36.7631</attr>
			<attr name="airport">Algiers</attr>
			<attr name="locationNoAmbi">AC12</attr>
			<attr name="location">AC5/12</attr>
		</taxon>
		<taxon id="A_Human_Argentina_126_2004">
			<attr name="accession">EU501368</attr>
			<date value="20/05/2004" units="years"/>
			<attr name="generalLocation">Argentina</attr>
			<attr name="specificLocation">n.a.</attr>
			<attr name="continent">south america</attr>
			<attr name="location26">south_america</attr>
			<attr name="location11">south_america</attr>
			<attr name="antigenic_original">-1.321 0.8598</attr>
			<attr name="antigenic">-2.2599 -0.1158</attr>
			<attr name="latitude">-6.668</attr>
			<attr name="latlong">-6.668 -78.31</attr>
			<attr name="AG_PC1">-2.2599</attr>
			<attr name="AGlat">-2.2599 -0.1158 -6.668</attr>
			<attr name="airport">Buenos Aires Aeroparque J. Newbery</attr>
			<attr name="locationNoAmbi">AC10</attr>
			<attr name="location">AC10</attr>
		</taxon>
		<taxon id="A_Human_Argentina_AG-2289_2003">
			<attr name="accession">EU502100</attr>
			<date value="3/7/03" units="years"/>
			<attr name="generalLocation">Argentina</attr>
			<attr name="specificLocation">n.a.</attr>
			<attr name="continent">south america</attr>
			<attr name="location26">south_america</attr>
			<attr name="location11">south_america</attr>
			<attr name="antigenic_original">-4.5769 3.4757</attr>
			<attr name="antigenic">-6.4336 0.0382</attr>
			<attr name="latitude">-34.608418</attr>
			<attr name="latlong">-34.608418 -58.373161</attr>
			<attr name="AG_PC1">-6.4336</attr>
			<attr name="AGlat">-6.4336 0.0382 -34.608418</attr>
			<attr name="airport">Buenos Aires Aeroparque J. Newbery</attr>
			<attr name="locationNoAmbi">AC10</attr>
			<attr name="location">AC10</attr>
		</taxon>
		<taxon id="A_Human_Argentina_AG-3065_2005">
			<attr name="accession">EU502101</attr>
			<date value="9/6/05" units="years"/>
			<attr name="generalLocation">Argentina</attr>
			<attr name="specificLocation">n.a.</attr>
			<attr name="continent">south america</attr>
			<attr name="location26">south_america</attr>
			<attr name="location11">south_america</attr>
			<attr name="antigenic_original">5.1188 -2.9378</attr>
			<attr name="antigenic">5.1733 0.6838</attr>
			<attr name="latitude">-34.608418</attr>
			<attr name="latlong">-34.608418 -58.373161</attr>
			<attr name="AG_PC1">5.1733</attr>
			<attr name="AGlat">5.1733 0.6838 -34.608418</attr>
			<attr name="airport">Buenos Aires Aeroparque J. Newbery</attr>
			<attr name="locationNoAmbi">AC10</attr>
			<attr name="location">AC10</attr>
		</taxon>
		<taxon id="A_Human_Argentina_AG-3509_2006">
			<attr name="accession">EU502102</attr>
			<date value="28/06/2006" units="years"/>
			<attr name="generalLocation">Argentina</attr>
			<attr name="specificLocation">n.a.</attr>
			<attr name="continent">south america</attr>
			<attr name="location26">south_america</attr>
			<attr name="location11">south_america</attr>
			<attr name="antigenic_original">2.992 -1.9966</attr>
			<attr name="antigenic">2.9053 0.1687</attr>
			<attr name="latitude">-34.608418</attr>
			<attr name="latlong">-34.608418 -58.373161</attr>
			<attr name="AG_PC1">2.9053</attr>
			<attr name="AGlat">2.9053 0.1687 -34.608418</attr>
			<attr name="airport">Buenos Aires Aeroparque J. Newbery</attr>
			<attr name="locationNoAmbi">AC10</attr>
			<attr name="location">AC10</attr>
		</taxon>
		<taxon id="A_Human_Argentina_AG-R1-06_2006">
			<attr name="accession">EU502103</attr>
			<date value="31/01/2006" units="years"/>
			<attr name="generalLocation">Argentina</attr>
			<attr name="specificLocation">n.a.</attr>
			<attr name="continent">south america</attr>
			<attr name="location26">south_america</attr>
			<attr name="location11">south_america</attr>
			<attr name="antigenic_original">4.0964 -2.742</attr>
			<attr name="antigenic">4.2363 0.2303</attr>
			<attr name="latitude">-34.608418</attr>
			<attr name="latlong">-34.608418 -58.373161</attr>
			<attr name="AG_PC1">4.2363</attr>
			<attr name="AGlat">4.2363 0.2303 -34.608418</attr>
			<attr name="airport">Buenos Aires Aeroparque J. Newbery</attr>
			<attr name="locationNoAmbi">AC10</attr>
			<attr name="location">AC10</attr>
		</taxon>
		<taxon id="A_Human_Argentina_AG-R113-05_2005">
			<attr name="accession">EU502104</attr>
			<date value="10/6/05" units="years"/>
			<attr name="generalLocation">Argentina</attr>
			<attr name="specificLocation">n.a.</attr>
			<attr name="continent">south america</attr>
			<attr name="location26">south_america</attr>
			<attr name="location11">south_america</attr>
			<attr name="antigenic_original">3.8354 -0.0547</attr>
			<attr name="antigenic">2.4221 2.23</attr>
			<attr name="latitude">-34.608418</attr>
			<attr name="latlong">-34.608418 -58.373161</attr>
			<attr name="AG_PC1">2.4221</attr>
			<attr name="AGlat">2.4221 2.23 -34.608418</attr>
			<attr name="airport">Buenos Aires Aeroparque J. Newbery</attr>
			<attr name="locationNoAmbi">AC10</attr>
			<attr name="location">AC10</attr>
		</taxon>
		<taxon id="A_Human_Argentina_AG-R126-04_2004">
			<attr name="accession">EU502105</attr>
			<date value="20/05/2004" units="years"/>
			<attr name="generalLocation">Argentina</attr>
			<attr name="specificLocation">n.a.</attr>
			<attr name="continent">south america</attr>
			<attr name="location26">south_america</attr>
			<attr name="location11">south_america</attr>
			<attr name="antigenic_original">-0.5346 -0.5805</attr>
			<attr name="antigenic">-0.7691 -0.8014</attr>
			<attr name="latitude">-34.608418</attr>
			<attr name="latlong">-34.608418 -58.373161</attr>
			<attr name="AG_PC1">-0.7691</attr>
			<attr name="AGlat">-0.7691 -0.8014 -34.608418</attr>
			<attr name="airport">Buenos Aires Aeroparque J. Newbery</attr>
			<attr name="locationNoAmbi">AC10</attr>
			<attr name="location">AC10</attr>
		</taxon>
		<taxon id="A_Human_Argentina_AG-R26-04_2004">
			<attr name="accession">EU502106</attr>
			<date value="3/4/04" units="years"/>
			<attr name="generalLocation">Argentina</attr>
			<attr name="specificLocation">n.a.</attr>
			<attr name="continent">south america</attr>
			<attr name="location26">south_america</attr>
			<attr name="location11">south_america</attr>
			<attr name="antigenic_original">-1.7867 -1.0495</attr>
			<attr name="antigenic">-1.4933 -1.9253</attr>
			<attr name="latitude">-34.608418</attr>
			<attr name="latlong">-34.608418 -58.373161</attr>
			<attr name="AG_PC1">-1.4933</attr>
			<attr name="AGlat">-1.4933 -1.9253 -34.608418</attr>
			<attr name="airport">Buenos Aires Aeroparque J. Newbery</attr>
			<attr name="locationNoAmbi">AC10</attr>
			<attr name="location">AC10</attr>
		</taxon>
		<taxon id="A_Human_Argentina_AG-R517-03_2003">
			<attr name="accession">EU502107</attr>
			<date value="12/6/03" units="years"/>
			<attr name="generalLocation">Argentina</attr>
			<attr name="specificLocation">n.a.</attr>
			<attr name="continent">south america</attr>
			<attr name="location26">south_america</attr>
			<attr name="location11">south_america</attr>
			<attr name="antigenic_original">-4.5102 1.2754</attr>
			<attr name="antigenic">-5.0662 -1.6869</attr>
			<attr name="latitude">-34.608418</attr>
			<attr name="latlong">-34.608418 -58.373161</attr>
			<attr name="AG_PC1">-5.0662</attr>
			<attr name="AGlat">-5.0662 -1.6869 -34.608418</attr>
			<attr name="airport">Buenos Aires Aeroparque J. Newbery</attr>
			<attr name="locationNoAmbi">AC10</attr>
			<attr name="location">AC10</attr>
		</taxon>
		<taxon id="A_Human_Argentina_AG-R55-05_2005">
			<attr name="accession">EU502108</attr>
			<date value="26/05/2005" units="years"/>
			<attr name="generalLocation">Argentina</attr>
			<attr name="specificLocation">n.a.</attr>
			<attr name="continent">south america</attr>
			<attr name="location26">south_america</attr>
			<attr name="location11">south_america</attr>
			<attr name="antigenic_original">1.7532 -0.3225</attr>
			<attr name="antigenic">0.9119 0.7717</attr>
			<attr name="latitude">-34.608418</attr>
			<attr name="latlong">-34.608418 -58.373161</attr>
			<attr name="AG_PC1">0.9119</attr>
			<attr name="AGlat">0.9119 0.7717 -34.608418</attr>
			<attr name="airport">Buenos Aires Aeroparque J. Newbery</attr>
			<attr name="locationNoAmbi">AC10</attr>
			<attr name="location">AC10</attr>
		</taxon>
		<taxon id="A_Human_Argentina_AG-R56-05_2005">
			<attr name="accession">EU502109</attr>
			<date value="26/05/2005" units="years"/>
			<attr name="generalLocation">Argentina</attr>
			<attr name="specificLocation">n.a.</attr>
			<attr name="continent">south america</attr>
			<attr name="location26">south_america</attr>
			<attr name="location11">south_america</attr>
			<attr name="antigenic_original">-0.109 -1.6148</attr>
			<attr name="antigenic">0.19 -1.3769</attr>
			<attr name="latitude">-34.608418</attr>
			<attr name="latlong">-34.608418 -58.373161</attr>
			<attr name="AG_PC1">0.19</attr>
			<attr name="AGlat">0.19 -1.3769 -34.608418</attr>
			<attr name="airport">Buenos Aires Aeroparque J. Newbery</attr>
			<attr name="locationNoAmbi">AC10</attr>
			<attr name="location">AC10</attr>
		</taxon>
		<taxon id="A_Human_Argentina_AG-R570-05_2005">
			<attr name="accession">EU502110</attr>
			<date value="25/07/2005" units="years"/>
			<attr name="generalLocation">Argentina</attr>
			<attr name="specificLocation">n.a.</attr>
			<attr name="continent">south america</attr>
			<attr name="location26">south_america</attr>
			<attr name="location11">south_america</attr>
			<attr name="antigenic_original">4.7096 -1.5216</attr>
			<attr name="antigenic">3.9994 1.5754</attr>
			<attr name="latitude">-34.608418</attr>
			<attr name="latlong">-34.608418 -58.373161</attr>
			<attr name="AG_PC1">3.9994</attr>
			<attr name="AGlat">3.9994 1.5754 -34.608418</attr>
			<attr name="airport">Buenos Aires Aeroparque J. Newbery</attr>
			<attr name="locationNoAmbi">AC10</attr>
			<attr name="location">AC10</attr>
		</taxon>
		<taxon id="A_Human_Argentina_AG-R809-03_2003">
			<attr name="accession">EU502111</attr>
			<date value="1/7/03" units="years"/>
			<attr name="generalLocation">Argentina</attr>
			<attr name="specificLocation">n.a.</attr>
			<attr name="continent">south america</attr>
			<attr name="location26">south_america</attr>
			<attr name="location11">south_america</attr>
			<attr name="antigenic_original">-0.4674 -0.5296</attr>
			<attr name="antigenic">-0.7455 -0.7205</attr>
			<attr name="latitude">-34.608418</attr>
			<attr name="latlong">-34.608418 -58.373161</attr>
			<attr name="AG_PC1">-0.7455</attr>
			<attr name="AGlat">-0.7455 -0.7205 -34.608418</attr>
			<attr name="airport">Buenos Aires Aeroparque J. Newbery</attr>
			<attr name="locationNoAmbi">AC10</attr>
			<attr name="location">AC10</attr>
		</taxon>
		<taxon id="A_Human_Argentina_AG-R624-06_2006">
			<attr name="accession">EU502522</attr>
			<date value="17/10/2006" units="years"/>
			<attr name="generalLocation">Argentina</attr>
			<attr name="specificLocation">n.a.</attr>
			<attr name="continent">south america</attr>
			<attr name="location26">south_america</attr>
			<attr name="location11">south_america</attr>
			<attr name="antigenic_original">4.7979 -1.8028</attr>
			<attr name="antigenic">4.2381 1.4026</attr>
			<attr name="latitude">-6.668</attr>
			<attr name="latlong">-6.668 -78.31</attr>
			<attr name="AG_PC1">4.2381</attr>
			<attr name="AGlat">4.2381 1.4026 -6.668</attr>
			<attr name="airport">Buenos Aires Aeroparque J. Newbery</attr>
			<attr name="locationNoAmbi">AC10</attr>
			<attr name="location">AC10</attr>
		</taxon>
		<taxon id="A_Human_Argentina_AG-R631-06_2006">
			<attr name="accession">EU502523</attr>
			<date value="20/10/2006" units="years"/>
			<attr name="generalLocation">Argentina</attr>
			<attr name="specificLocation">n.a.</attr>
			<attr name="continent">south america</attr>
			<attr name="location26">south_america</attr>
			<attr name="location11">south_america</attr>
			<attr name="antigenic_original">2.6559 -3.8704</attr>
			<attr name="antigenic">3.7547 -1.535</attr>
			<attr name="latitude">-6.668</attr>
			<attr name="latlong">-6.668 -78.31</attr>
			<attr name="AG_PC1">3.7547</attr>
			<attr name="AGlat">3.7547 -1.535 -6.668</attr>
			<attr name="airport">Buenos Aires Aeroparque J. Newbery</attr>
			<attr name="locationNoAmbi">AC10</attr>
			<attr name="location">AC10</attr>
		</taxon>
		<taxon id="A_Human_Argentina_1_2002">
			<attr name="accession">EU514646</attr>
			<date value="14/05/2002" units="years"/>
			<attr name="generalLocation">Argentina</attr>
			<attr name="specificLocation">n.a.</attr>
			<attr name="continent">south america</attr>
			<attr name="location26">south_america</attr>
			<attr name="location11">south_america</attr>
			<attr name="antigenic_original">NA NA</attr>
			<attr name="antigenic">NA NA</attr>
			<attr name="latitude">-6.668</attr>
			<attr name="latlong">-6.668 -78.31</attr>
			<attr name="AG_PC1">NA</attr>
			<attr name="AGlat">NA NA -6.668</attr>
			<attr name="airport">Buenos Aires Aeroparque J. Newbery</attr>
			<attr name="locationNoAmbi">AC10</attr>
			<attr name="location">AC10</attr>
		</taxon>
		<taxon id="A_Human_SOUTHAustralia_102_2001">
			<attr name="accession">EU501121</attr>
			<date value="29/10/2001" units="years"/>
			<attr name="generalLocation">australia</attr>
			<attr name="specificLocation">adelaide</attr>
			<attr name="continent">Oceania</attr>
			<attr name="location26">south_australia</attr>
			<attr name="location11">australasia</attr>
			<attr name="antigenic_original">-2.4911 4.6844</attr>
			<attr name="antigenic">-5.4824 2.2532</attr>
			<attr name="latitude">-34.9333</attr>
			<attr name="latlong">-34.9333 138.6</attr>
			<attr name="AG_PC1">-5.4824</attr>
			<attr name="AGlat">-5.4824 2.2532 -34.9333</attr>
			<attr name="airport">Adelaide Airport</attr>
			<attr name="locationNoAmbi">AC6</attr>
			<attr name="location">AC6</attr>
		</taxon>
		<taxon id="A_Human_SOUTHAustralia_79_2002">
			<attr name="accession">EU501178</attr>
			<date value="6/7/02" units="years"/>
			<attr name="generalLocation">australia</attr>
			<attr name="specificLocation">adelaide</attr>
			<attr name="continent">Oceania</attr>
			<attr name="location26">south_australia</attr>
			<attr name="location11">australasia</attr>
			<attr name="antigenic_original">-4.2815 2.4556</attr>
			<attr name="antigenic">-5.5876 -0.6037</attr>
			<attr name="latitude">-34.9333</attr>
			<attr name="latlong">-34.9333 138.6</attr>
			<attr name="AG_PC1">-5.5876</attr>
			<attr name="AGlat">-5.5876 -0.6037 -34.9333</attr>
			<attr name="airport">Adelaide Airport</attr>
			<attr name="locationNoAmbi">AC6</attr>
			<attr name="location">AC6</attr>
		</taxon>
		<taxon id="A_Human_SOUTHAustralia_84_2002">
			<attr name="accession">EU501179</attr>
			<date value="10/7/02" units="years"/>
			<attr name="generalLocation">australia</attr>
			<attr name="specificLocation">adelaide</attr>
			<attr name="continent">Oceania</attr>
			<attr name="location26">south_australia</attr>
			<attr name="location11">australasia</attr>
			<attr name="antigenic_original">-5.7216 3.1675</attr>
			<attr name="antigenic">-7.1678 -0.8926</attr>
			<attr name="latitude">-34.9333</attr>
			<attr name="latlong">-34.9333 138.6</attr>
			<attr name="AG_PC1">-7.1678</attr>
			<attr name="AGlat">-7.1678 -0.8926 -34.9333</attr>
			<attr name="airport">Adelaide Airport</attr>
			<attr name="locationNoAmbi">AC6</attr>
			<attr name="location">AC6</attr>
		</taxon>
		<taxon id="A_Human_SOUTHAustralia_154_2002">
			<attr name="accession">EU501180</attr>
			<date value="15/09/2002" units="years"/>
			<attr name="generalLocation">australia</attr>
			<attr name="specificLocation">adelaide</attr>
			<attr name="continent">Oceania</attr>
			<attr name="location26">south_australia</attr>
			<attr name="location11">australasia</attr>
			<attr name="antigenic_original">-7.4948 2.3217</attr>
			<attr name="antigenic">-8.085 -2.6299</attr>
			<attr name="latitude">-34.9333</attr>
			<attr name="latlong">-34.9333 138.6</attr>
			<attr name="AG_PC1">-8.085</attr>
			<attr name="AGlat">-8.085 -2.6299 -34.9333</attr>
			<attr name="airport">Adelaide Airport</attr>
			<attr name="locationNoAmbi">AC6</attr>
			<attr name="location">AC6</attr>
		</taxon>
		<taxon id="A_Human_SOUTHAustralia_19_2003">
			<attr name="accession">EU501323</attr>
			<date value="19/08/2003" units="years"/>
			<attr name="generalLocation">australia</attr>
			<attr name="specificLocation">adelaide</attr>
			<attr name="continent">Oceania</attr>
			<attr name="location26">south_australia</attr>
			<attr name="location11">australasia</attr>
			<attr name="antigenic_original">-3.5565 -0.5469</attr>
			<attr name="antigenic">-3.213 -2.5791</attr>
			<attr name="latitude">-34.9333</attr>
			<attr name="latlong">-34.9333 138.6</attr>
			<attr name="AG_PC1">-3.213</attr>
			<attr name="AGlat">-3.213 -2.5791 -34.9333</attr>
			<attr name="airport">Adelaide Airport</attr>
			<attr name="locationNoAmbi">AC6</attr>
			<attr name="location">AC6</attr>
		</taxon>
		<taxon id="A_Human_SOUTHAustralia_39_2003">
			<attr name="accession">EU501324</attr>
			<date value="6/9/03" units="years"/>
			<attr name="generalLocation">australia</attr>
			<attr name="specificLocation">adelaide</attr>
			<attr name="continent">Oceania</attr>
			<attr name="location26">south_australia</attr>
			<attr name="location11">australasia</attr>
			<attr name="antigenic_original">-0.0036 -0.2417</attr>
			<attr name="antigenic">-0.5454 -0.2126</attr>
			<attr name="latitude">-34.9333</attr>
			<attr name="latlong">-34.9333 138.6</attr>
			<attr name="AG_PC1">-0.5454</attr>
			<attr name="AGlat">-0.5454 -0.2126 -34.9333</attr>
			<attr name="airport">Adelaide Airport</attr>
			<attr name="locationNoAmbi">AC6</attr>
			<attr name="location">AC6</attr>
		</taxon>
		<taxon id="A_Human_SOUTHAustralia_80_2003">
			<attr name="accession">EU501325</attr>
			<date value="4/9/03" units="years"/>
			<attr name="generalLocation">australia</attr>
			<attr name="specificLocation">adelaide</attr>
			<attr name="continent">Oceania</attr>
			<attr name="location26">south_australia</attr>
			<attr name="location11">australasia</attr>
			<attr name="antigenic_original">-1.452 -0.6477</attr>
			<attr name="antigenic">-1.4648 -1.4032</attr>
			<attr name="latitude">-34.9333</attr>
			<attr name="latlong">-34.9333 138.6</attr>
			<attr name="AG_PC1">-1.4648</attr>
			<attr name="AGlat">-1.4648 -1.4032 -34.9333</attr>
			<attr name="airport">Adelaide Airport</attr>
			<attr name="locationNoAmbi">AC6</attr>
			<attr name="location">AC6</attr>
		</taxon>
		<taxon id="A_Human_SOUTHAustralia_107_2003">
			<attr name="accession">EU501326</attr>
			<date value="8/9/03" units="years"/>
			<attr name="generalLocation">australia</attr>
			<attr name="specificLocation">adelaide</attr>
			<attr name="continent">Oceania</attr>
			<attr name="location26">south_australia</attr>
			<attr name="location11">australasia</attr>
			<attr name="antigenic_original">-2.3554 2.2471</attr>
			<attr name="antigenic">-3.9181 0.3793</attr>
			<attr name="latitude">-34.9333</attr>
			<attr name="latlong">-34.9333 138.6</attr>
			<attr name="AG_PC1">-3.9181</attr>
			<attr name="AGlat">-3.9181 0.3793 -34.9333</attr>
			<attr name="airport">Adelaide Airport</attr>
			<attr name="locationNoAmbi">AC6</attr>
			<attr name="location">AC6</attr>
		</taxon>
		<taxon id="A_Human_SOUTHAustralia_8_2004">
			<attr name="accession">EU501551</attr>
			<date value="20/09/2004" units="years"/>
			<attr name="generalLocation">australia</attr>
			<attr name="specificLocation">adelaide</attr>
			<attr name="continent">Oceania</attr>
			<attr name="location26">south_australia</attr>
			<attr name="location11">australasia</attr>
			<attr name="antigenic_original">1.7997 -0.9953</attr>
			<attr name="antigenic">1.351 0.2598</attr>
			<attr name="latitude">-34.9333</attr>
			<attr name="latlong">-34.9333 138.6</attr>
			<attr name="AG_PC1">1.351</attr>
			<attr name="AGlat">1.351 0.2598 -34.9333</attr>
			<attr name="airport">Adelaide Airport</attr>
			<attr name="locationNoAmbi">AC6</attr>
			<attr name="location">AC6</attr>
		</taxon>
		<taxon id="A_Human_SOUTHAustralia_9_2005">
			<attr name="accession">EU501777</attr>
			<date value="19/06/2005" units="years"/>
			<attr name="generalLocation">australia</attr>
			<attr name="specificLocation">adelaide</attr>
			<attr name="continent">Oceania</attr>
			<attr name="location26">south_australia</attr>
			<attr name="location11">australasia</attr>
			<attr name="antigenic_original">-0.0481 0.2673</attr>
			<attr name="antigenic">-0.8851 0.1691</attr>
			<attr name="latitude">-34.9333</attr>
			<attr name="latlong">-34.9333 138.6</attr>
			<attr name="AG_PC1">-0.8851</attr>
			<attr name="AGlat">-0.8851 0.1691 -34.9333</attr>
			<attr name="airport">Adelaide Airport</attr>
			<attr name="locationNoAmbi">AC6</attr>
			<attr name="location">AC6</attr>
		</taxon>
		<taxon id="A_Human_SOUTHAustralia_37_2005">
			<attr name="accession">EU501778</attr>
			<date value="7/7/05" units="years"/>
			<attr name="generalLocation">australia</attr>
			<attr name="specificLocation">adelaide</attr>
			<attr name="continent">Oceania</attr>
			<attr name="location26">south_australia</attr>
			<attr name="location11">australasia</attr>
			<attr name="antigenic_original">0.2272 -1.6439</attr>
			<attr name="antigenic">0.477 -1.1994</attr>
			<attr name="latitude">-34.9333</attr>
			<attr name="latlong">-34.9333 138.6</attr>
			<attr name="AG_PC1">0.477</attr>
			<attr name="AGlat">0.477 -1.1994 -34.9333</attr>
			<attr name="airport">Adelaide Airport</attr>
			<attr name="locationNoAmbi">AC6</attr>
			<attr name="location">AC6</attr>
		</taxon>
		<taxon id="A_Human_SOUTHAustralia_3_2006">
			<attr name="accession">EU502052</attr>
			<date value="3/7/06" units="years"/>
			<attr name="generalLocation">australia</attr>
			<attr name="specificLocation">adelaide</attr>
			<attr name="continent">Oceania</attr>
			<attr name="location26">south_australia</attr>
			<attr name="location11">australasia</attr>
			<attr name="antigenic_original">3.7339 -4.6342</attr>
			<attr name="antigenic">5.0756 -1.5039</attr>
			<attr name="latitude">-34.9333</attr>
			<attr name="latlong">-34.9333 138.6</attr>
			<attr name="AG_PC1">5.0756</attr>
			<attr name="AGlat">5.0756 -1.5039 -34.9333</attr>
			<attr name="airport">Adelaide Airport</attr>
			<attr name="locationNoAmbi">AC6</attr>
			<attr name="location">AC6</attr>
		</taxon>
		<taxon id="A_Human_BRISBANE_3_2002">
			<attr name="accession">EU501128</attr>
			<date value="18/02/2002" units="years"/>
			<attr name="generalLocation">australia</attr>
			<attr name="specificLocation">brisbane</attr>
			<attr name="continent">Oceania</attr>
			<attr name="location26">northeast_australia</attr>
			<attr name="location11">australasia</attr>
			<attr name="antigenic_original">-6.8074 4.3233</attr>
			<attr name="antigenic">-8.7289 -0.6139</attr>
			<attr name="latitude">-27.5</attr>
			<attr name="latlong">-27.5 153.0167</attr>
			<attr name="AG_PC1">-8.7289</attr>
			<attr name="AGlat">-8.7289 -0.6139 -27.5</attr>
			<attr name="airport">Brisbane</attr>
			<attr name="locationNoAmbi">AC6</attr>
			<attr name="location">AC6</attr>
		</taxon>
		<taxon id="A_Human_BRISBANE_5_2002">
			<attr name="accession">EU501129</attr>
			<date value="7/6/02" units="years"/>
			<attr name="generalLocation">australia</attr>
			<attr name="specificLocation">brisbane</attr>
			<attr name="continent">Oceania</attr>
			<attr name="location26">northeast_australia</attr>
			<attr name="location11">australasia</attr>
			<attr name="antigenic_original">-4.0143 4.9181</attr>
			<attr name="antigenic">-6.8437 1.5311</attr>
			<attr name="latitude">-27.5</attr>
			<attr name="latlong">-27.5 153.0167</attr>
			<attr name="AG_PC1">-6.8437</attr>
			<attr name="AGlat">-6.8437 1.5311 -27.5</attr>
			<attr name="airport">Brisbane</attr>
			<attr name="locationNoAmbi">AC6</attr>
			<attr name="location">AC6</attr>
		</taxon>
		<taxon id="A_Human_BRISBANE_6_2002">
			<attr name="accession">EU501130</attr>
			<date value="20/06/2002" units="years"/>
			<attr name="generalLocation">australia</attr>
			<attr name="specificLocation">brisbane</attr>
			<attr name="continent">Oceania</attr>
			<attr name="location26">northeast_australia</attr>
			<attr name="location11">australasia</attr>
			<attr name="antigenic_original">-6.0763 2.6091</attr>
			<attr name="antigenic">-7.1188 -1.5524</attr>
			<attr name="latitude">-27.5</attr>
			<attr name="latlong">-27.5 153.0167</attr>
			<attr name="AG_PC1">-7.1188</attr>
			<attr name="AGlat">-7.1188 -1.5524 -27.5</attr>
			<attr name="airport">Brisbane</attr>
			<attr name="locationNoAmbi">AC6</attr>
			<attr name="location">AC6</attr>
		</taxon>
		<taxon id="A_Human_BRISBANE_22_2002">
			<attr name="accession">EU501131</attr>
			<date value="15/07/2002" units="years"/>
			<attr name="generalLocation">australia</attr>
			<attr name="specificLocation">brisbane</attr>
			<attr name="continent">Oceania</attr>
			<attr name="location26">northeast_australia</attr>
			<attr name="location11">australasia</attr>
			<attr name="antigenic_original">-5.3465 3.8941</attr>
			<attr name="antigenic">-7.3008 -0.0858</attr>
			<attr name="latitude">-27.5</attr>
			<attr name="latlong">-27.5 153.0167</attr>
			<attr name="AG_PC1">-7.3008</attr>
			<attr name="AGlat">-7.3008 -0.0858 -27.5</attr>
			<attr name="airport">Brisbane</attr>
			<attr name="locationNoAmbi">AC6</attr>
			<attr name="location">AC6</attr>
		</taxon>
		<taxon id="A_Human_BRISBANE_45_2002">
			<attr name="accession">EU501132</attr>
			<date value="17/07/2002" units="years"/>
			<attr name="generalLocation">australia</attr>
			<attr name="specificLocation">brisbane</attr>
			<attr name="continent">Oceania</attr>
			<attr name="location26">northeast_australia</attr>
			<attr name="location11">australasia</attr>
			<attr name="antigenic_original">-5.9304 3.7796</attr>
			<attr name="antigenic">-7.7008 -0.5263</attr>
			<attr name="latitude">-27.5</attr>
			<attr name="latlong">-27.5 153.0167</attr>
			<attr name="AG_PC1">-7.7008</attr>
			<attr name="AGlat">-7.7008 -0.5263 -27.5</attr>
			<attr name="airport">Brisbane</attr>
			<attr name="locationNoAmbi">AC6</attr>
			<attr name="location">AC6</attr>
		</taxon>
		<taxon id="A_Human_BRISBANE_115_2002">
			<attr name="accession">EU501133</attr>
			<date value="26/07/2002" units="years"/>
			<attr name="generalLocation">australia</attr>
			<attr name="specificLocation">brisbane</attr>
			<attr name="continent">Oceania</attr>
			<attr name="location26">northeast_australia</attr>
			<attr name="location11">australasia</attr>
			<attr name="antigenic_original">-4.5435 3.1903</attr>
			<attr name="antigenic">-6.2364 -0.1708</attr>
			<attr name="latitude">-27.5</attr>
			<attr name="latlong">-27.5 153.0167</attr>
			<attr name="AG_PC1">-6.2364</attr>
			<attr name="AGlat">-6.2364 -0.1708 -27.5</attr>
			<attr name="airport">Brisbane</attr>
			<attr name="locationNoAmbi">AC6</attr>
			<attr name="location">AC6</attr>
		</taxon>
		<taxon id="A_Human_BRISBANE_122_2002">
			<attr name="accession">EU501134</attr>
			<date value="31/07/2002" units="years"/>
			<attr name="generalLocation">australia</attr>
			<attr name="specificLocation">brisbane</attr>
			<attr name="continent">Oceania</attr>
			<attr name="location26">northeast_australia</attr>
			<attr name="location11">australasia</attr>
			<attr name="antigenic_original">-5.1032 3.633</attr>
			<attr name="antigenic">-6.9498 -0.1499</attr>
			<attr name="latitude">-27.5</attr>
			<attr name="latlong">-27.5 153.0167</attr>
			<attr name="AG_PC1">-6.9498</attr>
			<attr name="AGlat">-6.9498 -0.1499 -27.5</attr>
			<attr name="airport">Brisbane</attr>
			<attr name="locationNoAmbi">AC6</attr>
			<attr name="location">AC6</attr>
		</taxon>
		<taxon id="A_Human_BRISBANE_132_2002">
			<attr name="accession">EU501135</attr>
			<date value="8/8/02" units="years"/>
			<attr name="generalLocation">australia</attr>
			<attr name="specificLocation">brisbane</attr>
			<attr name="continent">Oceania</attr>
			<attr name="location26">northeast_australia</attr>
			<attr name="location11">australasia</attr>
			<attr name="antigenic_original">-4.8938 3.3905</attr>
			<attr name="antigenic">-6.637 -0.2193</attr>
			<attr name="latitude">-27.5</attr>
			<attr name="latlong">-27.5 153.0167</attr>
			<attr name="AG_PC1">-6.637</attr>
			<attr name="AGlat">-6.637 -0.2193 -27.5</attr>
			<attr name="airport">Brisbane</attr>
			<attr name="locationNoAmbi">AC6</attr>
			<attr name="location">AC6</attr>
		</taxon>
		<taxon id="A_Human_BRISBANE_144_2002">
			<attr name="accession">EU501136</attr>
			<date value="8/8/02" units="years"/>
			<attr name="generalLocation">australia</attr>
			<attr name="specificLocation">brisbane</attr>
			<attr name="continent">Oceania</attr>
			<attr name="location26">northeast_australia</attr>
			<attr name="location11">australasia</attr>
			<attr name="antigenic_original">-7.238 2.4048</attr>
			<attr name="antigenic">-7.9286 -2.4099</attr>
			<attr name="latitude">-27.5</attr>
			<attr name="latlong">-27.5 153.0167</attr>
			<attr name="AG_PC1">-7.9286</attr>
			<attr name="AGlat">-7.9286 -2.4099 -27.5</attr>
			<attr name="airport">Brisbane</attr>
			<attr name="locationNoAmbi">AC6</attr>
			<attr name="location">AC6</attr>
		</taxon>
		<taxon id="A_Human_BRISBANE_157_2002">
			<attr name="accession">EU501137</attr>
			<date value="11/8/02" units="years"/>
			<attr name="generalLocation">australia</attr>
			<attr name="specificLocation">brisbane</attr>
			<attr name="continent">Oceania</attr>
			<attr name="location26">northeast_australia</attr>
			<attr name="location11">australasia</attr>
			<attr name="antigenic_original">-6.8074 4.3233</attr>
			<attr name="antigenic">-8.7289 -0.6139</attr>
			<attr name="latitude">-27.5</attr>
			<attr name="latlong">-27.5 153.0167</attr>
			<attr name="AG_PC1">-8.7289</attr>
			<attr name="AGlat">-8.7289 -0.6139 -27.5</attr>
			<attr name="airport">Brisbane</attr>
			<attr name="locationNoAmbi">AC6</attr>
			<attr name="location">AC6</attr>
		</taxon>
		<taxon id="A_Human_BRISBANE_168_2002">
			<attr name="accession">EU501138</attr>
			<date value="12/8/02" units="years"/>
			<attr name="generalLocation">australia</attr>
			<attr name="specificLocation">brisbane</attr>
			<attr name="continent">Oceania</attr>
			<attr name="location26">northeast_australia</attr>
			<attr name="location11">australasia</attr>
			<attr name="antigenic_original">-4.6195 0.5702</attr>
			<attr name="antigenic">-4.7327 -2.3178</attr>
			<attr name="latitude">-27.5</attr>
			<attr name="latlong">-27.5 153.0167</attr>
			<attr name="AG_PC1">-4.7327</attr>
			<attr name="AGlat">-4.7327 -2.3178 -27.5</attr>
			<attr name="airport">Brisbane</attr>
			<attr name="locationNoAmbi">AC6</attr>
			<attr name="location">AC6</attr>
		</taxon>
		<taxon id="A_Human_BRISBANE_192_2002">
			<attr name="accession">EU501139</attr>
			<date value="13/08/2002" units="years"/>
			<attr name="generalLocation">australia</attr>
			<attr name="specificLocation">brisbane</attr>
			<attr name="continent">Oceania</attr>
			<attr name="location26">northeast_australia</attr>
			<attr name="location11">australasia</attr>
			<attr name="antigenic_original">-6.0938 3.1325</attr>
			<attr name="antigenic">-7.4454 -1.1429</attr>
			<attr name="latitude">-27.5</attr>
			<attr name="latlong">-27.5 153.0167</attr>
			<attr name="AG_PC1">-7.4454</attr>
			<attr name="AGlat">-7.4454 -1.1429 -27.5</attr>
			<attr name="airport">Brisbane</attr>
			<attr name="locationNoAmbi">AC6</attr>
			<attr name="location">AC6</attr>
		</taxon>
		<taxon id="A_Human_BRISBANE_230_2002">
			<attr name="accession">EU501140</attr>
			<date value="21/08/2002" units="years"/>
			<attr name="generalLocation">australia</attr>
			<attr name="specificLocation">brisbane</attr>
			<attr name="continent">Oceania</attr>
			<attr name="location26">northeast_australia</attr>
			<attr name="location11">australasia</attr>
			<attr name="antigenic_original">-4.6507 2.9753</attr>
			<attr name="antigenic">-6.1941 -0.4073</attr>
			<attr name="latitude">-27.5</attr>
			<attr name="latlong">-27.5 153.0167</attr>
			<attr name="AG_PC1">-6.1941</attr>
			<attr name="AGlat">-6.1941 -0.4073 -27.5</attr>
			<attr name="airport">Brisbane</attr>
			<attr name="locationNoAmbi">AC6</attr>
			<attr name="location">AC6</attr>
		</taxon>
		<taxon id="A_Human_BRISBANE_237_2002">
			<attr name="accession">EU501141</attr>
			<date value="21/08/2002" units="years"/>
			<attr name="generalLocation">australia</attr>
			<attr name="specificLocation">brisbane</attr>
			<attr name="continent">Oceania</attr>
			<attr name="location26">northeast_australia</attr>
			<attr name="location11">australasia</attr>
			<attr name="antigenic_original">-5.6731 3.3841</attr>
			<attr name="antigenic">-7.2582 -0.6899</attr>
			<attr name="latitude">-27.5</attr>
			<attr name="latlong">-27.5 153.0167</attr>
			<attr name="AG_PC1">-7.2582</attr>
			<attr name="AGlat">-7.2582 -0.6899 -27.5</attr>
			<attr name="airport">Brisbane</attr>
			<attr name="locationNoAmbi">AC6</attr>
			<attr name="location">AC6</attr>
		</taxon>
		<taxon id="A_Human_BRISBANE_269_2002">
			<attr name="accession">EU501142</attr>
			<date value="26/08/2002" units="years"/>
			<attr name="generalLocation">australia</attr>
			<attr name="specificLocation">brisbane</attr>
			<attr name="continent">Oceania</attr>
			<attr name="location26">northeast_australia</attr>
			<attr name="location11">australasia</attr>
			<attr name="antigenic_original">-6.0182 3.4041</attr>
			<attr name="antigenic">-7.547 -0.8799</attr>
			<attr name="latitude">-27.5</attr>
			<attr name="latlong">-27.5 153.0167</attr>
			<attr name="AG_PC1">-7.547</attr>
			<attr name="AGlat">-7.547 -0.8799 -27.5</attr>
			<attr name="airport">Brisbane</attr>
			<attr name="locationNoAmbi">AC6</attr>
			<attr name="location">AC6</attr>
		</taxon>
		<taxon id="A_Human_BRISBANE_312_2002">
			<attr name="accession">EU501143</attr>
			<date value="4/9/02" units="years"/>
			<attr name="generalLocation">australia</attr>
			<attr name="specificLocation">brisbane</attr>
			<attr name="continent">Oceania</attr>
			<attr name="location26">northeast_australia</attr>
			<attr name="location11">australasia</attr>
			<attr name="antigenic_original">-4.2548 4.0041</attr>
			<attr name="antigenic">-6.4908 0.6544</attr>
			<attr name="latitude">-27.5</attr>
			<attr name="latlong">-27.5 153.0167</attr>
			<attr name="AG_PC1">-6.4908</attr>
			<attr name="AGlat">-6.4908 0.6544 -27.5</attr>
			<attr name="airport">Brisbane</attr>
			<attr name="locationNoAmbi">AC6</attr>
			<attr name="location">AC6</attr>
		</taxon>
		<taxon id="A_Human_BRISBANE_324_2002">
			<attr name="accession">EU501144</attr>
			<date value="25/09/2002" units="years"/>
			<attr name="generalLocation">australia</attr>
			<attr name="specificLocation">brisbane</attr>
			<attr name="continent">Oceania</attr>
			<attr name="location26">northeast_australia</attr>
			<attr name="location11">australasia</attr>
			<attr name="antigenic_original">-7.7308 1.8328</attr>
			<attr name="antigenic">-7.9824 -3.163</attr>
			<attr name="latitude">-27.5</attr>
			<attr name="latlong">-27.5 153.0167</attr>
			<attr name="AG_PC1">-7.9824</attr>
			<attr name="AGlat">-7.9824 -3.163 -27.5</attr>
			<attr name="airport">Brisbane</attr>
			<attr name="locationNoAmbi">AC6</attr>
			<attr name="location">AC6</attr>
		</taxon>
		<taxon id="A_Human_BRISBANE_1_2003">
			<attr name="accession">EU501208</attr>
			<date value="21/03/2003" units="years"/>
			<attr name="generalLocation">australia</attr>
			<attr name="specificLocation">brisbane</attr>
			<attr name="continent">Oceania</attr>
			<attr name="location26">northeast_australia</attr>
			<attr name="location11">australasia</attr>
			<attr name="antigenic_original">-0.7349 3.2548</attr>
			<attr name="antigenic">-3.22 2.1553</attr>
			<attr name="latitude">-27.5</attr>
			<attr name="latlong">-27.5 153.0167</attr>
			<attr name="AG_PC1">-3.22</attr>
			<attr name="AGlat">-3.22 2.1553 -27.5</attr>
			<attr name="airport">Brisbane</attr>
			<attr name="locationNoAmbi">AC6</attr>
			<attr name="location">AC6</attr>
		</taxon>
		<taxon id="A_Human_BRISBANE_7_2003">
			<attr name="accession">EU501209</attr>
			<date value="26/06/2003" units="years"/>
			<attr name="generalLocation">australia</attr>
			<attr name="specificLocation">brisbane</attr>
			<attr name="continent">Oceania</attr>
			<attr name="location26">northeast_australia</attr>
			<attr name="location11">australasia</attr>
			<attr name="antigenic_original">-1.3289 1.4737</attr>
			<attr name="antigenic">-2.6329 0.372</attr>
			<attr name="latitude">-27.5</attr>
			<attr name="latlong">-27.5 153.0167</attr>
			<attr name="AG_PC1">-2.6329</attr>
			<attr name="AGlat">-2.6329 0.372 -27.5</attr>
			<attr name="airport">Brisbane</attr>
			<attr name="locationNoAmbi">AC6</attr>
			<attr name="location">AC6</attr>
		</taxon>
		<taxon id="A_Human_BRISBANE_32_2003">
			<attr name="accession">EU501210</attr>
			<date value="13/08/2003" units="years"/>
			<attr name="generalLocation">australia</attr>
			<attr name="specificLocation">brisbane</attr>
			<attr name="continent">Oceania</attr>
			<attr name="location26">northeast_australia</attr>
			<attr name="location11">australasia</attr>
			<attr name="antigenic_original">-2.6126 0.2248</attr>
			<attr name="antigenic">-2.9167 -1.3964</attr>
			<attr name="latitude">-27.5</attr>
			<attr name="latlong">-27.5 153.0167</attr>
			<attr name="AG_PC1">-2.9167</attr>
			<attr name="AGlat">-2.9167 -1.3964 -27.5</attr>
			<attr name="airport">Brisbane</attr>
			<attr name="locationNoAmbi">AC6</attr>
			<attr name="location">AC6</attr>
		</taxon>
		<taxon id="A_Human_BRISBANE_68_2003">
			<attr name="accession">EU501211</attr>
			<date value="20/08/2003" units="years"/>
			<attr name="generalLocation">australia</attr>
			<attr name="specificLocation">brisbane</attr>
			<attr name="continent">Oceania</attr>
			<attr name="location26">northeast_australia</attr>
			<attr name="location11">australasia</attr>
			<attr name="antigenic_original">-2.5226 -0.0145</attr>
			<attr name="antigenic">-2.7016 -1.5346</attr>
			<attr name="latitude">-27.5</attr>
			<attr name="latlong">-27.5 153.0167</attr>
			<attr name="AG_PC1">-2.7016</attr>
			<attr name="AGlat">-2.7016 -1.5346 -27.5</attr>
			<attr name="airport">Brisbane</attr>
			<attr name="locationNoAmbi">AC6</attr>
			<attr name="location">AC6</attr>
		</taxon>
		<taxon id="A_Human_BRISBANE_72_2003">
			<attr name="accession">EU501212</attr>
			<date value="15/08/2003" units="years"/>
			<attr name="generalLocation">australia</attr>
			<attr name="specificLocation">brisbane</attr>
			<attr name="continent">Oceania</attr>
			<attr name="location26">northeast_australia</attr>
			<attr name="location11">australasia</attr>
			<attr name="antigenic_original">-1.2387 0.8625</attr>
			<attr name="antigenic">-2.1955 -0.0645</attr>
			<attr name="latitude">-27.5</attr>
			<attr name="latlong">-27.5 153.0167</attr>
			<attr name="AG_PC1">-2.1955</attr>
			<attr name="AGlat">-2.1955 -0.0645 -27.5</attr>
			<attr name="airport">Brisbane</attr>
			<attr name="locationNoAmbi">AC6</attr>
			<attr name="location">AC6</attr>
		</taxon>
		<taxon id="A_Human_BRISBANE_86_2003">
			<attr name="accession">EU501213</attr>
			<date value="17/08/2003" units="years"/>
			<attr name="generalLocation">australia</attr>
			<attr name="specificLocation">brisbane</attr>
			<attr name="continent">Oceania</attr>
			<attr name="location26">northeast_australia</attr>
			<attr name="location11">australasia</attr>
			<attr name="antigenic_original">-0.2455 4.1561</attr>
			<attr name="antigenic">-3.3657 3.1705</attr>
			<attr name="latitude">-27.5</attr>
			<attr name="latlong">-27.5 153.0167</attr>
			<attr name="AG_PC1">-3.3657</attr>
			<attr name="AGlat">-3.3657 3.1705 -27.5</attr>
			<attr name="airport">Brisbane</attr>
			<attr name="locationNoAmbi">AC6</attr>
			<attr name="location">AC6</attr>
		</taxon>
		<taxon id="A_Human_BRISBANE_106_2003">
			<attr name="accession">EU501214</attr>
			<date value="19/08/2003" units="years"/>
			<attr name="generalLocation">australia</attr>
			<attr name="specificLocation">brisbane</attr>
			<attr name="continent">Oceania</attr>
			<attr name="location26">northeast_australia</attr>
			<attr name="location11">australasia</attr>
			<attr name="antigenic_original">-0.1101 5.2319</attr>
			<attr name="antigenic">-3.8995 4.1143</attr>
			<attr name="latitude">-27.5</attr>
			<attr name="latlong">-27.5 153.0167</attr>
			<attr name="AG_PC1">-3.8995</attr>
			<attr name="AGlat">-3.8995 4.1143 -27.5</attr>
			<attr name="airport">Brisbane</attr>
			<attr name="locationNoAmbi">AC6</attr>
			<attr name="location">AC6</attr>
		</taxon>
		<taxon id="A_Human_BRISBANE_188_2003">
			<attr name="accession">EU501215</attr>
			<date value="11/9/03" units="years"/>
			<attr name="generalLocation">australia</attr>
			<attr name="specificLocation">brisbane</attr>
			<attr name="continent">Oceania</attr>
			<attr name="location26">northeast_australia</attr>
			<attr name="location11">australasia</attr>
			<attr name="antigenic_original">-2.1498 1.5487</attr>
			<attr name="antigenic">-3.3361 -0.0581</attr>
			<attr name="latitude">-27.5</attr>
			<attr name="latlong">-27.5 153.0167</attr>
			<attr name="AG_PC1">-3.3361</attr>
			<attr name="AGlat">-3.3361 -0.0581 -27.5</attr>
			<attr name="airport">Brisbane</attr>
			<attr name="locationNoAmbi">AC6</attr>
			<attr name="location">AC6</attr>
		</taxon>
		<taxon id="A_Human_BRISBANE_265_2003">
			<attr name="accession">EU501216</attr>
			<date value="11/9/03" units="years"/>
			<attr name="generalLocation">australia</attr>
			<attr name="specificLocation">brisbane</attr>
			<attr name="continent">Oceania</attr>
			<attr name="location26">northeast_australia</attr>
			<attr name="location11">australasia</attr>
			<attr name="antigenic_original">-1.1404 2.8935</attr>
			<attr name="antigenic">-3.3295 1.6234</attr>
			<attr name="latitude">-27.5</attr>
			<attr name="latlong">-27.5 153.0167</attr>
			<attr name="AG_PC1">-3.3295</attr>
			<attr name="AGlat">-3.3295 1.6234 -27.5</attr>
			<attr name="airport">Brisbane</attr>
			<attr name="locationNoAmbi">AC6</attr>
			<attr name="location">AC6</attr>
		</taxon>
		<taxon id="A_Human_BRISBANE_268_2003">
			<attr name="accession">EU501217</attr>
			<date value="20/09/2003" units="years"/>
			<attr name="generalLocation">australia</attr>
			<attr name="specificLocation">brisbane</attr>
			<attr name="continent">Oceania</attr>
			<attr name="location26">northeast_australia</attr>
			<attr name="location11">australasia</attr>
			<attr name="antigenic_original">-1.7206 2.2673</attr>
			<attr name="antigenic">-3.421 0.7746</attr>
			<attr name="latitude">-27.5</attr>
			<attr name="latlong">-27.5 153.0167</attr>
			<attr name="AG_PC1">-3.421</attr>
			<attr name="AGlat">-3.421 0.7746 -27.5</attr>
			<attr name="airport">Brisbane</attr>
			<attr name="locationNoAmbi">AC6</attr>
			<attr name="location">AC6</attr>
		</taxon>
		<taxon id="A_Human_BRISBANE_327_2003">
			<attr name="accession">EU501218</attr>
			<date value="1/10/03" units="years"/>
			<attr name="generalLocation">australia</attr>
			<attr name="specificLocation">brisbane</attr>
			<attr name="continent">Oceania</attr>
			<attr name="location26">northeast_australia</attr>
			<attr name="location11">australasia</attr>
			<attr name="antigenic_original">-0.9031 2.4582</attr>
			<attr name="antigenic">-2.8792 1.4159</attr>
			<attr name="latitude">-27.5</attr>
			<attr name="latlong">-27.5 153.0167</attr>
			<attr name="AG_PC1">-2.8792</attr>
			<attr name="AGlat">-2.8792 1.4159 -27.5</attr>
			<attr name="airport">Brisbane</attr>
			<attr name="locationNoAmbi">AC6</attr>
			<attr name="location">AC6</attr>
		</taxon>
		<taxon id="A_Human_BRISBANE_340_2003">
			<attr name="accession">EU501219</attr>
			<date value="11/11/03" units="years"/>
			<attr name="generalLocation">australia</attr>
			<attr name="specificLocation">brisbane</attr>
			<attr name="continent">Oceania</attr>
			<attr name="location26">northeast_australia</attr>
			<attr name="location11">australasia</attr>
			<attr name="antigenic_original">-2.1644 0.8095</attr>
			<attr name="antigenic">-2.9064 -0.6597</attr>
			<attr name="latitude">-27.5</attr>
			<attr name="latlong">-27.5 153.0167</attr>
			<attr name="AG_PC1">-2.9064</attr>
			<attr name="AGlat">-2.9064 -0.6597 -27.5</attr>
			<attr name="airport">Brisbane</attr>
			<attr name="locationNoAmbi">AC6</attr>
			<attr name="location">AC6</attr>
		</taxon>
		<taxon id="A_Human_BRISBANE_342_2003">
			<attr name="accession">EU501220</attr>
			<date value="20/11/2003" units="years"/>
			<attr name="generalLocation">australia</attr>
			<attr name="specificLocation">brisbane</attr>
			<attr name="continent">Oceania</attr>
			<attr name="location26">northeast_australia</attr>
			<attr name="location11">australasia</attr>
			<attr name="antigenic_original">-1.468 2.8391</attr>
			<attr name="antigenic">-3.5599 1.3841</attr>
			<attr name="latitude">-27.5</attr>
			<attr name="latlong">-27.5 153.0167</attr>
			<attr name="AG_PC1">-3.5599</attr>
			<attr name="AGlat">-3.5599 1.3841 -27.5</attr>
			<attr name="airport">Brisbane</attr>
			<attr name="locationNoAmbi">AC6</attr>
			<attr name="location">AC6</attr>
		</taxon>
		<taxon id="A_Human_BRISBANE_1_2004">
			<attr name="accession">EU501377</attr>
			<date value="24/01/2004" units="years"/>
			<attr name="generalLocation">australia</attr>
			<attr name="specificLocation">brisbane</attr>
			<attr name="continent">Oceania</attr>
			<attr name="location26">northeast_australia</attr>
			<attr name="location11">australasia</attr>
			<attr name="antigenic_original">-1.7399 2.5126</attr>
			<attr name="antigenic">-3.5829 0.9598</attr>
			<attr name="latitude">-27.5</attr>
			<attr name="latlong">-27.5 153.0167</attr>
			<attr name="AG_PC1">-3.5829</attr>
			<attr name="AGlat">-3.5829 0.9598 -27.5</attr>
			<attr name="airport">Brisbane</attr>
			<attr name="locationNoAmbi">AC6</attr>
			<attr name="location">AC6</attr>
		</taxon>
		<taxon id="A_Human_BRISBANE_25_2004">
			<attr name="accession">EU501378</attr>
			<date value="13/09/2004" units="years"/>
			<attr name="generalLocation">australia</attr>
			<attr name="specificLocation">brisbane</attr>
			<attr name="continent">Oceania</attr>
			<attr name="location26">northeast_australia</attr>
			<attr name="location11">australasia</attr>
			<attr name="antigenic_original">0.5993 3.077</attr>
			<attr name="antigenic">-2.0437 2.8095</attr>
			<attr name="latitude">-27.5</attr>
			<attr name="latlong">-27.5 153.0167</attr>
			<attr name="AG_PC1">-2.0437</attr>
			<attr name="AGlat">-2.0437 2.8095 -27.5</attr>
			<attr name="airport">Brisbane</attr>
			<attr name="locationNoAmbi">AC6</attr>
			<attr name="location">AC6</attr>
		</taxon>
		<taxon id="A_Human_BRISBANE_59_2004">
			<attr name="accession">EU501379</attr>
			<date value="20/09/2004" units="years"/>
			<attr name="generalLocation">australia</attr>
			<attr name="specificLocation">brisbane</attr>
			<attr name="continent">Oceania</attr>
			<attr name="location26">northeast_australia</attr>
			<attr name="location11">australasia</attr>
			<attr name="antigenic_original">0.438 0.7751</attr>
			<attr name="antigenic">-0.7985 0.8667</attr>
			<attr name="latitude">-27.5</attr>
			<attr name="latlong">-27.5 153.0167</attr>
			<attr name="AG_PC1">-0.7985</attr>
			<attr name="AGlat">-0.7985 0.8667 -27.5</attr>
			<attr name="airport">Brisbane</attr>
			<attr name="locationNoAmbi">AC6</attr>
			<attr name="location">AC6</attr>
		</taxon>
		<taxon id="A_Human_BRISBANE_70_2004">
			<attr name="accession">EU501380</attr>
			<date value="14/09/2004" units="years"/>
			<attr name="generalLocation">australia</attr>
			<attr name="specificLocation">brisbane</attr>
			<attr name="continent">Oceania</attr>
			<attr name="location26">northeast_australia</attr>
			<attr name="location11">australasia</attr>
			<attr name="antigenic_original">1.0979 -1.3138</attr>
			<attr name="antigenic">0.9783 -0.4147</attr>
			<attr name="latitude">-27.5</attr>
			<attr name="latlong">-27.5 153.0167</attr>
			<attr name="AG_PC1">0.9783</attr>
			<attr name="AGlat">0.9783 -0.4147 -27.5</attr>
			<attr name="airport">Brisbane</attr>
			<attr name="locationNoAmbi">AC6</attr>
			<attr name="location">AC6</attr>
		</taxon>
		<taxon id="A_Human_BRISBANE_122_2004">
			<attr name="accession">EU501381</attr>
			<date value="1/10/04" units="years"/>
			<attr name="generalLocation">australia</attr>
			<attr name="specificLocation">brisbane</attr>
			<attr name="continent">Oceania</attr>
			<attr name="location26">northeast_australia</attr>
			<attr name="location11">australasia</attr>
			<attr name="antigenic_original">1.8075 1.2783</attr>
			<attr name="antigenic">-0.0004 2.0882</attr>
			<attr name="latitude">-27.5</attr>
			<attr name="latlong">-27.5 153.0167</attr>
			<attr name="AG_PC1">-0.0004</attr>
			<attr name="AGlat">-0.0004 2.0882 -27.5</attr>
			<attr name="airport">Brisbane</attr>
			<attr name="locationNoAmbi">AC6</attr>
			<attr name="location">AC6</attr>
		</taxon>
		<taxon id="A_Human_BRISBANE_164_2004">
			<attr name="accession">EU501382</attr>
			<date value="29/10/2004" units="years"/>
			<attr name="generalLocation">australia</attr>
			<attr name="specificLocation">brisbane</attr>
			<attr name="continent">Oceania</attr>
			<attr name="location26">northeast_australia</attr>
			<attr name="location11">australasia</attr>
			<attr name="antigenic_original">0.7377 1.4654</attr>
			<attr name="antigenic">-0.9702 1.5994</attr>
			<attr name="latitude">-27.5</attr>
			<attr name="latlong">-27.5 153.0167</attr>
			<attr name="AG_PC1">-0.9702</attr>
			<attr name="AGlat">-0.9702 1.5994 -27.5</attr>
			<attr name="airport">Brisbane</attr>
			<attr name="locationNoAmbi">AC6</attr>
			<attr name="location">AC6</attr>
		</taxon>
		<taxon id="A_Human_BRISBANE_3_2005">
			<attr name="accession">EU501611</attr>
			<date value="13/01/2005" units="years"/>
			<attr name="generalLocation">australia</attr>
			<attr name="specificLocation">brisbane</attr>
			<attr name="continent">Oceania</attr>
			<attr name="location26">northeast_australia</attr>
			<attr name="location11">australasia</attr>
			<attr name="antigenic_original">-0.2513 -2.0547</attr>
			<attr name="antigenic">0.3386 -1.8147</attr>
			<attr name="latitude">-27.5</attr>
			<attr name="latlong">-27.5 153.0167</attr>
			<attr name="AG_PC1">0.3386</attr>
			<attr name="AGlat">0.3386 -1.8147 -27.5</attr>
			<attr name="airport">Brisbane</attr>
			<attr name="locationNoAmbi">AC6</attr>
			<attr name="location">AC6</attr>
		</taxon>
		<taxon id="A_Human_BRISBANE_5_2005">
			<attr name="accession">EU501612</attr>
			<date value="16/03/2005" units="years"/>
			<attr name="generalLocation">australia</attr>
			<attr name="specificLocation">brisbane</attr>
			<attr name="continent">Oceania</attr>
			<attr name="location26">northeast_australia</attr>
			<attr name="location11">australasia</attr>
			<attr name="antigenic_original">1.4069 -6.7345</attr>
			<attr name="antigenic">4.4632 -4.5782</attr>
			<attr name="latitude">-27.5</attr>
			<attr name="latlong">-27.5 153.0167</attr>
			<attr name="AG_PC1">4.4632</attr>
			<attr name="AGlat">4.4632 -4.5782 -27.5</attr>
			<attr name="airport">Brisbane</attr>
			<attr name="locationNoAmbi">AC6</attr>
			<attr name="location">AC6</attr>
		</taxon>
		<taxon id="A_Human_BRISBANE_20_2005">
			<attr name="accession">EU501613</attr>
			<date value="27/06/2005" units="years"/>
			<attr name="generalLocation">australia</attr>
			<attr name="specificLocation">brisbane</attr>
			<attr name="continent">Oceania</attr>
			<attr name="location26">northeast_australia</attr>
			<attr name="location11">australasia</attr>
			<attr name="antigenic_original">-0.4432 1.1474</attr>
			<attr name="antigenic">-1.7276 0.6391</attr>
			<attr name="latitude">-27.5</attr>
			<attr name="latlong">-27.5 153.0167</attr>
			<attr name="AG_PC1">-1.7276</attr>
			<attr name="AGlat">-1.7276 0.6391 -27.5</attr>
			<attr name="airport">Brisbane</attr>
			<attr name="locationNoAmbi">AC6</attr>
			<attr name="location">AC6</attr>
		</taxon>
		<taxon id="A_Human_BRISBANE_25_2005">
			<attr name="accession">EU501614</attr>
			<date value="29/06/2005" units="years"/>
			<attr name="generalLocation">australia</attr>
			<attr name="specificLocation">brisbane</attr>
			<attr name="continent">Oceania</attr>
			<attr name="location26">northeast_australia</attr>
			<attr name="location11">australasia</attr>
			<attr name="antigenic_original">3.3512 0.5231</attr>
			<attr name="antigenic">1.6887 2.4043</attr>
			<attr name="latitude">-27.5</attr>
			<attr name="latlong">-27.5 153.0167</attr>
			<attr name="AG_PC1">1.6887</attr>
			<attr name="AGlat">1.6887 2.4043 -27.5</attr>
			<attr name="airport">Brisbane</attr>
			<attr name="locationNoAmbi">AC6</attr>
			<attr name="location">AC6</attr>
		</taxon>
		<taxon id="A_Human_BRISBANE_48_2005">
			<attr name="accession">EU501615</attr>
			<date value="20/06/2005" units="years"/>
			<attr name="generalLocation">australia</attr>
			<attr name="specificLocation">brisbane</attr>
			<attr name="continent">Oceania</attr>
			<attr name="location26">northeast_australia</attr>
			<attr name="location11">australasia</attr>
			<attr name="antigenic_original">0.0661 1.7378</attr>
			<attr name="antigenic">-1.6716 1.4168</attr>
			<attr name="latitude">-27.5</attr>
			<attr name="latlong">-27.5 153.0167</attr>
			<attr name="AG_PC1">-1.6716</attr>
			<attr name="AGlat">-1.6716 1.4168 -27.5</attr>
			<attr name="airport">Brisbane</attr>
			<attr name="locationNoAmbi">AC6</attr>
			<attr name="location">AC6</attr>
		</taxon>
		<taxon id="A_Human_BRISBANE_101_2005">
			<attr name="accession">EU501616</attr>
			<date value="3/8/05" units="years"/>
			<attr name="generalLocation">australia</attr>
			<attr name="specificLocation">brisbane</attr>
			<attr name="continent">Oceania</attr>
			<attr name="location26">northeast_australia</attr>
			<attr name="location11">australasia</attr>
			<attr name="antigenic_original">3.7216 2.1612</attr>
			<attr name="antigenic">1.0077 3.9395</attr>
			<attr name="latitude">-27.5</attr>
			<attr name="latlong">-27.5 153.0167</attr>
			<attr name="AG_PC1">1.0077</attr>
			<attr name="AGlat">1.0077 3.9395 -27.5</attr>
			<attr name="airport">Brisbane</attr>
			<attr name="locationNoAmbi">AC6</attr>
			<attr name="location">AC6</attr>
		</taxon>
		<taxon id="A_Human_BRISBANE_119_2005">
			<attr name="accession">EU501617</attr>
			<date value="5/8/05" units="years"/>
			<attr name="generalLocation">australia</attr>
			<attr name="specificLocation">brisbane</attr>
			<attr name="continent">Oceania</attr>
			<attr name="location26">northeast_australia</attr>
			<attr name="location11">australasia</attr>
			<attr name="antigenic_original">2.4144 2.3776</attr>
			<attr name="antigenic">-0.1701 3.3324</attr>
			<attr name="latitude">-27.5</attr>
			<attr name="latlong">-27.5 153.0167</attr>
			<attr name="AG_PC1">-0.1701</attr>
			<attr name="AGlat">-0.1701 3.3324 -27.5</attr>
			<attr name="airport">Brisbane</attr>
			<attr name="locationNoAmbi">AC6</attr>
			<attr name="location">AC6</attr>
		</taxon>
		<taxon id="A_Human_BRISBANE_200_2005">
			<attr name="accession">EU501618</attr>
			<date value="29/08/2005" units="years"/>
			<attr name="generalLocation">australia</attr>
			<attr name="specificLocation">brisbane</attr>
			<attr name="continent">Oceania</attr>
			<attr name="location26">northeast_australia</attr>
			<attr name="location11">australasia</attr>
			<attr name="antigenic_original">2.7868 0.4699</attr>
			<attr name="antigenic">1.2678 2.0246</attr>
			<attr name="latitude">-27.5</attr>
			<attr name="latlong">-27.5 153.0167</attr>
			<attr name="AG_PC1">1.2678</attr>
			<attr name="AGlat">1.2678 2.0246 -27.5</attr>
			<attr name="airport">Brisbane</attr>
			<attr name="locationNoAmbi">AC6</attr>
			<attr name="location">AC6</attr>
		</taxon>
		<taxon id="A_Human_BRISBANE_234_2005">
			<attr name="accession">EU501619</attr>
			<date value="6/9/05" units="years"/>
			<attr name="generalLocation">australia</attr>
			<attr name="specificLocation">brisbane</attr>
			<attr name="continent">Oceania</attr>
			<attr name="location26">northeast_australia</attr>
			<attr name="location11">australasia</attr>
			<attr name="antigenic_original">3.8684 -2.0658</attr>
			<attr name="antigenic">3.6496 0.6366</attr>
			<attr name="latitude">-27.5</attr>
			<attr name="latlong">-27.5 153.0167</attr>
			<attr name="AG_PC1">3.6496</attr>
			<attr name="AGlat">3.6496 0.6366 -27.5</attr>
			<attr name="airport">Brisbane</attr>
			<attr name="locationNoAmbi">AC6</attr>
			<attr name="location">AC6</attr>
		</taxon>
		<taxon id="A_Human_BRISBANE_1_2006">
			<attr name="accession">EU501873</attr>
			<date value="24/01/2006" units="years"/>
			<attr name="generalLocation">australia</attr>
			<attr name="specificLocation">brisbane</attr>
			<attr name="continent">Oceania</attr>
			<attr name="location26">northeast_australia</attr>
			<attr name="location11">australasia</attr>
			<attr name="antigenic_original">0.58 1.1658</attr>
			<attr name="antigenic">-0.9178 1.265</attr>
			<attr name="latitude">-27.5</attr>
			<attr name="latlong">-27.5 153.0167</attr>
			<attr name="AG_PC1">-0.9178</attr>
			<attr name="AGlat">-0.9178 1.265 -27.5</attr>
			<attr name="airport">Brisbane</attr>
			<attr name="locationNoAmbi">AC6</attr>
			<attr name="location">AC6</attr>
		</taxon>
		<taxon id="A_Human_BRISBANE_3_2006">
			<attr name="accession">EU501874</attr>
			<date value="2/3/06" units="years"/>
			<attr name="generalLocation">australia</attr>
			<attr name="specificLocation">brisbane</attr>
			<attr name="continent">Oceania</attr>
			<attr name="location26">northeast_australia</attr>
			<attr name="location11">australasia</attr>
			<attr name="antigenic_original">1.3185 0.7995</attr>
			<attr name="antigenic">-0.1068 1.4122</attr>
			<attr name="latitude">-27.5</attr>
			<attr name="latlong">-27.5 153.0167</attr>
			<attr name="AG_PC1">-0.1068</attr>
			<attr name="AGlat">-0.1068 1.4122 -27.5</attr>
			<attr name="airport">Brisbane</attr>
			<attr name="locationNoAmbi">AC6</attr>
			<attr name="location">AC6</attr>
		</taxon>
		<taxon id="A_Human_BRISBANE_9_2006">
			<attr name="accession">EU501875</attr>
			<date value="22/06/2006" units="years"/>
			<attr name="generalLocation">australia</attr>
			<attr name="specificLocation">brisbane</attr>
			<attr name="continent">Oceania</attr>
			<attr name="location26">northeast_australia</attr>
			<attr name="location11">australasia</attr>
			<attr name="antigenic_original">3.1573 -3.8702</attr>
			<attr name="antigenic">4.1568 -1.2354</attr>
			<attr name="latitude">-27.5</attr>
			<attr name="latlong">-27.5 153.0167</attr>
			<attr name="AG_PC1">4.1568</attr>
			<attr name="AGlat">4.1568 -1.2354 -27.5</attr>
			<attr name="airport">Brisbane</attr>
			<attr name="locationNoAmbi">AC6</attr>
			<attr name="location">AC6</attr>
		</taxon>
		<taxon id="A_Human_BRISBANE_11_2006">
			<attr name="accession">EU501876</attr>
			<date value="18/06/2006" units="years"/>
			<attr name="generalLocation">australia</attr>
			<attr name="specificLocation">brisbane</attr>
			<attr name="continent">Oceania</attr>
			<attr name="location26">northeast_australia</attr>
			<attr name="location11">australasia</attr>
			<attr name="antigenic_original">3.1804 -3.497</attr>
			<attr name="antigenic">3.9525 -0.9223</attr>
			<attr name="latitude">-27.5</attr>
			<attr name="latlong">-27.5 153.0167</attr>
			<attr name="AG_PC1">3.9525</attr>
			<attr name="AGlat">3.9525 -0.9223 -27.5</attr>
			<attr name="airport">Brisbane</attr>
			<attr name="locationNoAmbi">AC6</attr>
			<attr name="location">AC6</attr>
		</taxon>
		<taxon id="A_Human_BRISBANE_34_2006">
			<attr name="accession">EU501877</attr>
			<date value="18/07/2006" units="years"/>
			<attr name="generalLocation">australia</attr>
			<attr name="specificLocation">brisbane</attr>
			<attr name="continent">Oceania</attr>
			<attr name="location26">northeast_australia</attr>
			<attr name="location11">australasia</attr>
			<attr name="antigenic_original">5.1516 0.011</attr>
			<attr name="antigenic">3.4387 3.0687</attr>
			<attr name="latitude">-27.5</attr>
			<attr name="latlong">-27.5 153.0167</attr>
			<attr name="AG_PC1">3.4387</attr>
			<attr name="AGlat">3.4387 3.0687 -27.5</attr>
			<attr name="airport">Brisbane</attr>
			<attr name="locationNoAmbi">AC6</attr>
			<attr name="location">AC6</attr>
		</taxon>
		<taxon id="A_Human_BRISBANE_35_2006">
			<attr name="accession">EU501878</attr>
			<date value="15/07/2006" units="years"/>
			<attr name="generalLocation">australia</attr>
			<attr name="specificLocation">brisbane</attr>
			<attr name="continent">Oceania</attr>
			<attr name="location26">northeast_australia</attr>
			<attr name="location11">australasia</attr>
			<attr name="antigenic_original">3.0307 -5.4833</attr>
			<attr name="antigenic">5.0186 -2.6049</attr>
			<attr name="latitude">-27.5</attr>
			<attr name="latlong">-27.5 153.0167</attr>
			<attr name="AG_PC1">5.0186</attr>
			<attr name="AGlat">5.0186 -2.6049 -27.5</attr>
			<attr name="airport">Brisbane</attr>
			<attr name="locationNoAmbi">AC6</attr>
			<attr name="location">AC6</attr>
		</taxon>
		<taxon id="A_Human_BRISBANE_49_2006">
			<attr name="accession">EU501879</attr>
			<date value="1/8/06" units="years"/>
			<attr name="generalLocation">australia</attr>
			<attr name="specificLocation">brisbane</attr>
			<attr name="continent">Oceania</attr>
			<attr name="location26">northeast_australia</attr>
			<attr name="location11">australasia</attr>
			<attr name="antigenic_original">-0.065 -4.3295</attr>
			<attr name="antigenic">1.8464 -3.5282</attr>
			<attr name="latitude">-27.5</attr>
			<attr name="latlong">-27.5 153.0167</attr>
			<attr name="AG_PC1">1.8464</attr>
			<attr name="AGlat">1.8464 -3.5282 -27.5</attr>
			<attr name="airport">Brisbane</attr>
			<attr name="locationNoAmbi">AC6</attr>
			<attr name="location">AC6</attr>
		</taxon>
		<taxon id="A_Human_BRISBANE_69_2006">
			<attr name="accession">EU501880</attr>
			<date value="10/8/06" units="years"/>
			<attr name="generalLocation">australia</attr>
			<attr name="specificLocation">brisbane</attr>
			<attr name="continent">Oceania</attr>
			<attr name="location26">northeast_australia</attr>
			<attr name="location11">australasia</attr>
			<attr name="antigenic_original">2.1117 -4.6968</attr>
			<attr name="antigenic">3.8118 -2.5229</attr>
			<attr name="latitude">-27.5</attr>
			<attr name="latlong">-27.5 153.0167</attr>
			<attr name="AG_PC1">3.8118</attr>
			<attr name="AGlat">3.8118 -2.5229 -27.5</attr>
			<attr name="airport">Brisbane</attr>
			<attr name="locationNoAmbi">AC6</attr>
			<attr name="location">AC6</attr>
		</taxon>
		<taxon id="A_Human_BRISBANE_150_2006">
			<attr name="accession">EU501881</attr>
			<date value="28/08/2006" units="years"/>
			<attr name="generalLocation">australia</attr>
			<attr name="specificLocation">brisbane</attr>
			<attr name="continent">Oceania</attr>
			<attr name="location26">northeast_australia</attr>
			<attr name="location11">australasia</attr>
			<attr name="antigenic_original">2.1593 -4.8252</attr>
			<attr name="antigenic">3.9266 -2.5974</attr>
			<attr name="latitude">-27.5</attr>
			<attr name="latlong">-27.5 153.0167</attr>
			<attr name="AG_PC1">3.9266</attr>
			<attr name="AGlat">3.9266 -2.5974 -27.5</attr>
			<attr name="airport">Brisbane</attr>
			<attr name="locationNoAmbi">AC6</attr>
			<attr name="location">AC6</attr>
		</taxon>
		<taxon id="A_Human_BRISBANE_203_2006">
			<attr name="accession">EU501882</attr>
			<date value="4/9/06" units="years"/>
			<attr name="generalLocation">australia</attr>
			<attr name="specificLocation">brisbane</attr>
			<attr name="continent">Oceania</attr>
			<attr name="location26">northeast_australia</attr>
			<attr name="location11">australasia</attr>
			<attr name="antigenic_original">0.7269 -4.4565</attr>
			<attr name="antigenic">2.5575 -3.157</attr>
			<attr name="latitude">-27.5</attr>
			<attr name="latlong">-27.5 153.0167</attr>
			<attr name="AG_PC1">2.5575</attr>
			<attr name="AGlat">2.5575 -3.157 -27.5</attr>
			<attr name="airport">Brisbane</attr>
			<attr name="locationNoAmbi">AC6</attr>
			<attr name="location">AC6</attr>
		</taxon>
		<taxon id="A_Human_BRISBANE_256_2006">
			<attr name="accession">EU501883</attr>
			<date value="19/09/2006" units="years"/>
			<attr name="generalLocation">australia</attr>
			<attr name="specificLocation">brisbane</attr>
			<attr name="continent">Oceania</attr>
			<attr name="location26">northeast_australia</attr>
			<attr name="location11">australasia</attr>
			<attr name="antigenic_original">2.5203 -4.5033</attr>
			<attr name="antigenic">4.0239 -2.1236</attr>
			<attr name="latitude">-27.5</attr>
			<attr name="latlong">-27.5 153.0167</attr>
			<attr name="AG_PC1">4.0239</attr>
			<attr name="AGlat">4.0239 -2.1236 -27.5</attr>
			<attr name="airport">Brisbane</attr>
			<attr name="locationNoAmbi">AC6</attr>
			<attr name="location">AC6</attr>
		</taxon>
		<taxon id="A_Human_DARWIN_4_2002">
			<attr name="accession">EU501150</attr>
			<date value="2/8/02" units="years"/>
			<attr name="generalLocation">australia</attr>
			<attr name="specificLocation">darwin</attr>
			<attr name="continent">Oceania</attr>
			<attr name="location26">northwest_australia</attr>
			<attr name="location11">australasia</attr>
			<attr name="antigenic_original">-7.8441 3.378</attr>
			<attr name="antigenic">-8.996 -1.9912</attr>
			<attr name="latitude">-12.4667</attr>
			<attr name="latlong">-12.4667 130.8333</attr>
			<attr name="AG_PC1">-8.996</attr>
			<attr name="AGlat">-8.996 -1.9912 -12.4667</attr>
			<attr name="airport">Darwin</attr>
			<attr name="locationNoAmbi">AC6</attr>
			<attr name="location">AC6</attr>
		</taxon>
		<taxon id="A_Human_DARWIN_13_2002">
			<attr name="accession">EU501151</attr>
			<date value="23/08/2002" units="years"/>
			<attr name="generalLocation">australia</attr>
			<attr name="specificLocation">darwin</attr>
			<attr name="continent">Oceania</attr>
			<attr name="location26">northwest_australia</attr>
			<attr name="location11">australasia</attr>
			<attr name="antigenic_original">-7.6109 1.7823</attr>
			<attr name="antigenic">-7.856 -3.1319</attr>
			<attr name="latitude">-12.4667</attr>
			<attr name="latlong">-12.4667 130.8333</attr>
			<attr name="AG_PC1">-7.856</attr>
			<attr name="AGlat">-7.856 -3.1319 -12.4667</attr>
			<attr name="airport">Darwin</attr>
			<attr name="locationNoAmbi">AC6</attr>
			<attr name="location">AC6</attr>
		</taxon>
		<taxon id="A_Human_DARWIN_14_2002">
			<attr name="accession">EU501152</attr>
			<date value="13/09/2002" units="years"/>
			<attr name="generalLocation">australia</attr>
			<attr name="specificLocation">darwin</attr>
			<attr name="continent">Oceania</attr>
			<attr name="location26">northwest_australia</attr>
			<attr name="location11">australasia</attr>
			<attr name="antigenic_original">-6.9508 2.3256</attr>
			<attr name="antigenic">-7.651 -2.302</attr>
			<attr name="latitude">-12.4667</attr>
			<attr name="latlong">-12.4667 130.8333</attr>
			<attr name="AG_PC1">-7.651</attr>
			<attr name="AGlat">-7.651 -2.302 -12.4667</attr>
			<attr name="airport">Darwin</attr>
			<attr name="locationNoAmbi">AC6</attr>
			<attr name="location">AC6</attr>
		</taxon>
		<taxon id="A_Human_DARWIN_4_2003">
			<attr name="accession">EU501238</attr>
			<date value="9/3/03" units="years"/>
			<attr name="generalLocation">australia</attr>
			<attr name="specificLocation">darwin</attr>
			<attr name="continent">Oceania</attr>
			<attr name="location26">northwest_australia</attr>
			<attr name="location11">australasia</attr>
			<attr name="antigenic_original">-2.301 0.3149</attr>
			<attr name="antigenic">-2.7206 -1.138</attr>
			<attr name="latitude">-12.4667</attr>
			<attr name="latlong">-12.4667 130.8333</attr>
			<attr name="AG_PC1">-2.7206</attr>
			<attr name="AGlat">-2.7206 -1.138 -12.4667</attr>
			<attr name="airport">Darwin</attr>
			<attr name="locationNoAmbi">AC6</attr>
			<attr name="location">AC6</attr>
		</taxon>
		<taxon id="A_Human_DARWIN_7_2003">
			<attr name="accession">EU501239</attr>
			<date value="8/9/03" units="years"/>
			<attr name="generalLocation">australia</attr>
			<attr name="specificLocation">darwin</attr>
			<attr name="continent">Oceania</attr>
			<attr name="location26">northwest_australia</attr>
			<attr name="location11">australasia</attr>
			<attr name="antigenic_original">-3.4477 -0.6545</attr>
			<attr name="antigenic">-3.0614 -2.6004</attr>
			<attr name="latitude">-12.4667</attr>
			<attr name="latlong">-12.4667 130.8333</attr>
			<attr name="AG_PC1">-3.0614</attr>
			<attr name="AGlat">-3.0614 -2.6004 -12.4667</attr>
			<attr name="airport">Darwin</attr>
			<attr name="locationNoAmbi">AC6</attr>
			<attr name="location">AC6</attr>
		</taxon>
		<taxon id="A_Human_DARWIN_1_2004">
			<attr name="accession">EU501399</attr>
			<date value="8/7/04" units="years"/>
			<attr name="generalLocation">australia</attr>
			<attr name="specificLocation">darwin</attr>
			<attr name="continent">Oceania</attr>
			<attr name="location26">northwest_australia</attr>
			<attr name="location11">australasia</attr>
			<attr name="antigenic_original">1.1964 -1.0808</attr>
			<attr name="antigenic">0.9182 -0.169</attr>
			<attr name="latitude">-12.4667</attr>
			<attr name="latlong">-12.4667 130.8333</attr>
			<attr name="AG_PC1">0.9182</attr>
			<attr name="AGlat">0.9182 -0.169 -12.4667</attr>
			<attr name="airport">Darwin</attr>
			<attr name="locationNoAmbi">AC6</attr>
			<attr name="location">AC6</attr>
		</taxon>
		<taxon id="A_Human_DARWIN_1_2005">
			<attr name="accession">EU501639</attr>
			<date value="30/05/2005" units="years"/>
			<attr name="generalLocation">australia</attr>
			<attr name="specificLocation">darwin</attr>
			<attr name="continent">Oceania</attr>
			<attr name="location26">northwest_australia</attr>
			<attr name="location11">australasia</attr>
			<attr name="antigenic_original">1.6169 -0.9908</attr>
			<attr name="antigenic">1.2017 0.1543</attr>
			<attr name="latitude">-12.4667</attr>
			<attr name="latlong">-12.4667 130.8333</attr>
			<attr name="AG_PC1">1.2017</attr>
			<attr name="AGlat">1.2017 0.1543 -12.4667</attr>
			<attr name="airport">Darwin</attr>
			<attr name="locationNoAmbi">AC6</attr>
			<attr name="location">AC6</attr>
		</taxon>
		<taxon id="A_Human_DARWIN_5_2005">
			<attr name="accession">EU501640</attr>
			<date value="7/6/05" units="years"/>
			<attr name="generalLocation">australia</attr>
			<attr name="specificLocation">darwin</attr>
			<attr name="continent">Oceania</attr>
			<attr name="location26">northwest_australia</attr>
			<attr name="location11">australasia</attr>
			<attr name="antigenic_original">0.5036 -0.29</attr>
			<attr name="antigenic">-0.1098 0.0515</attr>
			<attr name="latitude">-12.4667</attr>
			<attr name="latlong">-12.4667 130.8333</attr>
			<attr name="AG_PC1">-0.1098</attr>
			<attr name="AGlat">-0.1098 0.0515 -12.4667</attr>
			<attr name="airport">Darwin</attr>
			<attr name="locationNoAmbi">AC6</attr>
			<attr name="location">AC6</attr>
		</taxon>
		<taxon id="A_Human_DARWIN_7_2005">
			<attr name="accession">EU501641</attr>
			<date value="3/8/05" units="years"/>
			<attr name="generalLocation">australia</attr>
			<attr name="specificLocation">darwin</attr>
			<attr name="continent">Oceania</attr>
			<attr name="location26">northwest_australia</attr>
			<attr name="location11">australasia</attr>
			<attr name="antigenic_original">0.2166 0.3436</attr>
			<attr name="antigenic">-0.7183 0.3885</attr>
			<attr name="latitude">-12.4667</attr>
			<attr name="latlong">-12.4667 130.8333</attr>
			<attr name="AG_PC1">-0.7183</attr>
			<attr name="AGlat">-0.7183 0.3885 -12.4667</attr>
			<attr name="airport">Darwin</attr>
			<attr name="locationNoAmbi">AC6</attr>
			<attr name="location">AC6</attr>
		</taxon>
		<taxon id="A_Human_DARWIN_1_2006">
			<attr name="accession">EU501902</attr>
			<date value="12/9/06" units="years"/>
			<attr name="generalLocation">australia</attr>
			<attr name="specificLocation">darwin</attr>
			<attr name="continent">Oceania</attr>
			<attr name="location26">northwest_australia</attr>
			<attr name="location11">australasia</attr>
			<attr name="antigenic_original">4.4189 -3.4978</attr>
			<attr name="antigenic">4.9463 -0.1833</attr>
			<attr name="latitude">-12.4667</attr>
			<attr name="latlong">-12.4667 130.8333</attr>
			<attr name="AG_PC1">4.9463</attr>
			<attr name="AGlat">4.9463 -0.1833 -12.4667</attr>
			<attr name="airport">Darwin</attr>
			<attr name="locationNoAmbi">AC6</attr>
			<attr name="location">AC6</attr>
		</taxon>
		<taxon id="A_Human_PERTH_49_2002">
			<attr name="accession">EU501165</attr>
			<date value="21/08/2002" units="years"/>
			<attr name="generalLocation">australia</attr>
			<attr name="specificLocation">perth</attr>
			<attr name="continent">Oceania</attr>
			<attr name="location26">northwest_australia</attr>
			<attr name="location11">australasia</attr>
			<attr name="antigenic_original">-6.6632 3.303</attr>
			<attr name="antigenic">-8.004 -1.3462</attr>
			<attr name="latitude">-31.9333</attr>
			<attr name="latlong">-31.9333 115.8333</attr>
			<attr name="AG_PC1">-8.004</attr>
			<attr name="AGlat">-8.004 -1.3462 -31.9333</attr>
			<attr name="airport">Perth</attr>
			<attr name="locationNoAmbi">AC6</attr>
			<attr name="location">AC6</attr>
		</taxon>
		<taxon id="A_Human_PERTH_89_2002">
			<attr name="accession">EU501166</attr>
			<date value="29/09/2002" units="years"/>
			<attr name="generalLocation">australia</attr>
			<attr name="specificLocation">perth</attr>
			<attr name="continent">Oceania</attr>
			<attr name="location26">northwest_australia</attr>
			<attr name="location11">australasia</attr>
			<attr name="antigenic_original">-7.0763 2.6754</attr>
			<attr name="antigenic">-7.9606 -2.0963</attr>
			<attr name="latitude">-31.9333</attr>
			<attr name="latlong">-31.9333 115.8333</attr>
			<attr name="AG_PC1">-7.9606</attr>
			<attr name="AGlat">-7.9606 -2.0963 -31.9333</attr>
			<attr name="airport">Perth</attr>
			<attr name="locationNoAmbi">AC6</attr>
			<attr name="location">AC6</attr>
		</taxon>
		<taxon id="A_Human_PERTH_201_2002">
			<attr name="accession">EU501167</attr>
			<date value="29/01/2002" units="years"/>
			<attr name="generalLocation">australia</attr>
			<attr name="specificLocation">perth</attr>
			<attr name="continent">Oceania</attr>
			<attr name="location26">northwest_australia</attr>
			<attr name="location11">australasia</attr>
			<attr name="antigenic_original">-3.3588 5.674</attr>
			<attr name="antigenic">-6.7694 2.5289</attr>
			<attr name="latitude">-31.9333</attr>
			<attr name="latlong">-31.9333 115.8333</attr>
			<attr name="AG_PC1">-6.7694</attr>
			<attr name="AGlat">-6.7694 2.5289 -31.9333</attr>
			<attr name="airport">Perth</attr>
			<attr name="locationNoAmbi">AC6</attr>
			<attr name="location">AC6</attr>
		</taxon>
		<taxon id="A_Human_PERTH_1_2003">
			<attr name="accession">EU501301</attr>
			<date value="2/4/03" units="years"/>
			<attr name="generalLocation">australia</attr>
			<attr name="specificLocation">perth</attr>
			<attr name="continent">Oceania</attr>
			<attr name="location26">northwest_australia</attr>
			<attr name="location11">australasia</attr>
			<attr name="antigenic_original">-5.5738 4.9813</attr>
			<attr name="antigenic">-8.1324 0.6505</attr>
			<attr name="latitude">-31.9333</attr>
			<attr name="latlong">-31.9333 115.8333</attr>
			<attr name="AG_PC1">-8.1324</attr>
			<attr name="AGlat">-8.1324 0.6505 -31.9333</attr>
			<attr name="airport">Perth</attr>
			<attr name="locationNoAmbi">AC6</attr>
			<attr name="location">AC6</attr>
		</taxon>
		<taxon id="A_Human_PERTH_3_2003">
			<attr name="accession">EU501302</attr>
			<date value="4/8/03" units="years"/>
			<attr name="generalLocation">australia</attr>
			<attr name="specificLocation">perth</attr>
			<attr name="continent">Oceania</attr>
			<attr name="location26">northwest_australia</attr>
			<attr name="location11">australasia</attr>
			<attr name="antigenic_original">-2.9288 3.1592</attr>
			<attr name="antigenic">-4.9227 0.7685</attr>
			<attr name="latitude">-31.9333</attr>
			<attr name="latlong">-31.9333 115.8333</attr>
			<attr name="AG_PC1">-4.9227</attr>
			<attr name="AGlat">-4.9227 0.7685 -31.9333</attr>
			<attr name="airport">Perth</attr>
			<attr name="locationNoAmbi">AC6</attr>
			<attr name="location">AC6</attr>
		</taxon>
		<taxon id="A_Human_PERTH_5_2003">
			<attr name="accession">EU501303</attr>
			<date value="18/08/2003" units="years"/>
			<attr name="generalLocation">australia</attr>
			<attr name="specificLocation">perth</attr>
			<attr name="continent">Oceania</attr>
			<attr name="location26">northwest_australia</attr>
			<attr name="location11">australasia</attr>
			<attr name="antigenic_original">-2.0199 0.5735</attr>
			<attr name="antigenic">-2.6495 -0.7628</attr>
			<attr name="latitude">-31.9333</attr>
			<attr name="latlong">-31.9333 115.8333</attr>
			<attr name="AG_PC1">-2.6495</attr>
			<attr name="AGlat">-2.6495 -0.7628 -31.9333</attr>
			<attr name="airport">Perth</attr>
			<attr name="locationNoAmbi">AC6</attr>
			<attr name="location">AC6</attr>
		</taxon>
		<taxon id="A_Human_PERTH_82_2003">
			<attr name="accession">EU501304</attr>
			<date value="16/09/2003" units="years"/>
			<attr name="generalLocation">australia</attr>
			<attr name="specificLocation">perth</attr>
			<attr name="continent">Oceania</attr>
			<attr name="location26">northwest_australia</attr>
			<attr name="location11">australasia</attr>
			<attr name="antigenic_original">-1.699 2.0577</attr>
			<attr name="antigenic">-3.2785 0.6194</attr>
			<attr name="latitude">-31.9333</attr>
			<attr name="latlong">-31.9333 115.8333</attr>
			<attr name="AG_PC1">-3.2785</attr>
			<attr name="AGlat">-3.2785 0.6194 -31.9333</attr>
			<attr name="airport">Perth</attr>
			<attr name="locationNoAmbi">AC6</attr>
			<attr name="location">AC6</attr>
		</taxon>
		<taxon id="A_Human_PERTH_103_2003">
			<attr name="accession">EU501305</attr>
			<date value="24/09/2003" units="years"/>
			<attr name="generalLocation">australia</attr>
			<attr name="specificLocation">perth</attr>
			<attr name="continent">Oceania</attr>
			<attr name="location26">northwest_australia</attr>
			<attr name="location11">australasia</attr>
			<attr name="antigenic_original">-1.1783 -0.4491</attr>
			<attr name="antigenic">-1.3639 -1.0804</attr>
			<attr name="latitude">-31.9333</attr>
			<attr name="latlong">-31.9333 115.8333</attr>
			<attr name="AG_PC1">-1.3639</attr>
			<attr name="AGlat">-1.3639 -1.0804 -31.9333</attr>
			<attr name="airport">Perth</attr>
			<attr name="locationNoAmbi">AC6</attr>
			<attr name="location">AC6</attr>
		</taxon>
		<taxon id="A_Human_PERTH_110_2003">
			<attr name="accession">EU501306</attr>
			<date value="28/08/2003" units="years"/>
			<attr name="generalLocation">australia</attr>
			<attr name="specificLocation">perth</attr>
			<attr name="continent">Oceania</attr>
			<attr name="location26">northwest_australia</attr>
			<attr name="location11">australasia</attr>
			<attr name="antigenic_original">-2.4867 -0.9698</attr>
			<attr name="antigenic">-2.1023 -2.2794</attr>
			<attr name="latitude">-31.9333</attr>
			<attr name="latlong">-31.9333 115.8333</attr>
			<attr name="AG_PC1">-2.1023</attr>
			<attr name="AGlat">-2.1023 -2.2794 -31.9333</attr>
			<attr name="airport">Perth</attr>
			<attr name="locationNoAmbi">AC6</attr>
			<attr name="location">AC6</attr>
		</taxon>
		<taxon id="A_Human_PERTH_131_2003">
			<attr name="accession">EU501307</attr>
			<date value="7/10/03" units="years"/>
			<attr name="generalLocation">australia</attr>
			<attr name="specificLocation">perth</attr>
			<attr name="continent">Oceania</attr>
			<attr name="location26">northwest_australia</attr>
			<attr name="location11">australasia</attr>
			<attr name="antigenic_original">-0.6401 -2.5611</attr>
			<attr name="antigenic">0.3291 -2.453</attr>
			<attr name="latitude">-31.9333</attr>
			<attr name="latlong">-31.9333 115.8333</attr>
			<attr name="AG_PC1">0.3291</attr>
			<attr name="AGlat">0.3291 -2.453 -31.9333</attr>
			<attr name="airport">Perth</attr>
			<attr name="locationNoAmbi">AC6</attr>
			<attr name="location">AC6</attr>
		</taxon>
		<taxon id="A_Human_PERTH_1_2004">
			<attr name="accession">EU501522</attr>
			<date value="30/01/2004" units="years"/>
			<attr name="generalLocation">australia</attr>
			<attr name="specificLocation">perth</attr>
			<attr name="continent">Oceania</attr>
			<attr name="location26">northwest_australia</attr>
			<attr name="location11">australasia</attr>
			<attr name="antigenic_original">-1.8667 -0.1395</attr>
			<attr name="antigenic">-2.1009 -1.2432</attr>
			<attr name="latitude">-31.9333</attr>
			<attr name="latlong">-31.9333 115.8333</attr>
			<attr name="AG_PC1">-2.1009</attr>
			<attr name="AGlat">-2.1009 -1.2432 -31.9333</attr>
			<attr name="airport">Perth</attr>
			<attr name="locationNoAmbi">AC6</attr>
			<attr name="location">AC6</attr>
		</taxon>
		<taxon id="A_Human_PERTH_26_2004">
			<attr name="accession">EU501523</attr>
			<date value="23/09/2004" units="years"/>
			<attr name="generalLocation">australia</attr>
			<attr name="specificLocation">perth</attr>
			<attr name="continent">Oceania</attr>
			<attr name="location26">northwest_australia</attr>
			<attr name="location11">australasia</attr>
			<attr name="antigenic_original">3.5375 -1.0253</attr>
			<attr name="antigenic">2.7629 1.2736</attr>
			<attr name="latitude">-31.9333</attr>
			<attr name="latlong">-31.9333 115.8333</attr>
			<attr name="AG_PC1">2.7629</attr>
			<attr name="AGlat">2.7629 1.2736 -31.9333</attr>
			<attr name="airport">Perth</attr>
			<attr name="locationNoAmbi">AC6</attr>
			<attr name="location">AC6</attr>
		</taxon>
		<taxon id="A_Human_PERTH_35_2004">
			<attr name="accession">EU501524</attr>
			<date value="7/10/04" units="years"/>
			<attr name="generalLocation">australia</attr>
			<attr name="specificLocation">perth</attr>
			<attr name="continent">Oceania</attr>
			<attr name="location26">northwest_australia</attr>
			<attr name="location11">australasia</attr>
			<attr name="antigenic_original">1.539 -1.3062</attr>
			<attr name="antigenic">1.3276 -0.1453</attr>
			<attr name="latitude">-31.9333</attr>
			<attr name="latlong">-31.9333 115.8333</attr>
			<attr name="AG_PC1">1.3276</attr>
			<attr name="AGlat">1.3276 -0.1453 -31.9333</attr>
			<attr name="airport">Perth</attr>
			<attr name="locationNoAmbi">AC6</attr>
			<attr name="location">AC6</attr>
		</taxon>
		<taxon id="A_Human_PERTH_45_2004">
			<attr name="accession">EU501525</attr>
			<date value="19/10/2004" units="years"/>
			<attr name="generalLocation">australia</attr>
			<attr name="specificLocation">perth</attr>
			<attr name="continent">Oceania</attr>
			<attr name="location26">northwest_australia</attr>
			<attr name="location11">australasia</attr>
			<attr name="antigenic_original">1.6294 -4.4645</attr>
			<attr name="antigenic">3.2861 -2.6245</attr>
			<attr name="latitude">-31.9333</attr>
			<attr name="latlong">-31.9333 115.8333</attr>
			<attr name="AG_PC1">3.2861</attr>
			<attr name="AGlat">3.2861 -2.6245 -31.9333</attr>
			<attr name="airport">Perth</attr>
			<attr name="locationNoAmbi">AC6</attr>
			<attr name="location">AC6</attr>
		</taxon>
		<taxon id="A_Human_PERTH_1_2005">
			<attr name="accession">EU501753</attr>
			<date value="4/1/05" units="years"/>
			<attr name="generalLocation">australia</attr>
			<attr name="specificLocation">perth</attr>
			<attr name="continent">Oceania</attr>
			<attr name="location26">northwest_australia</attr>
			<attr name="location11">australasia</attr>
			<attr name="antigenic_original">0.498 0.6685</attr>
			<attr name="antigenic">-0.6867 0.817</attr>
			<attr name="latitude">-31.9333</attr>
			<attr name="latlong">-31.9333 115.8333</attr>
			<attr name="AG_PC1">-0.6867</attr>
			<attr name="AGlat">-0.6867 0.817 -31.9333</attr>
			<attr name="airport">Perth</attr>
			<attr name="locationNoAmbi">AC6</attr>
			<attr name="location">AC6</attr>
		</taxon>
		<taxon id="A_Human_PERTH_14_2005">
			<attr name="accession">EU501754</attr>
			<date value="29/06/2005" units="years"/>
			<attr name="generalLocation">australia</attr>
			<attr name="specificLocation">perth</attr>
			<attr name="continent">Oceania</attr>
			<attr name="location26">northwest_australia</attr>
			<attr name="location11">australasia</attr>
			<attr name="antigenic_original">4.8205 -5.7691</attr>
			<attr name="antigenic">6.6248 -1.7653</attr>
			<attr name="latitude">-31.9333</attr>
			<attr name="latlong">-31.9333 115.8333</attr>
			<attr name="AG_PC1">6.6248</attr>
			<attr name="AGlat">6.6248 -1.7653 -31.9333</attr>
			<attr name="airport">Perth</attr>
			<attr name="locationNoAmbi">AC6</attr>
			<attr name="location">AC6</attr>
		</taxon>
		<taxon id="A_Human_PERTH_20_2005">
			<attr name="accession">EU501755</attr>
			<date value="6/7/05" units="years"/>
			<attr name="generalLocation">australia</attr>
			<attr name="specificLocation">perth</attr>
			<attr name="continent">Oceania</attr>
			<attr name="location26">northwest_australia</attr>
			<attr name="location11">australasia</attr>
			<attr name="antigenic_original">2.8453 1.9576</attr>
			<attr name="antigenic">0.4264 3.2528</attr>
			<attr name="latitude">-31.9333</attr>
			<attr name="latlong">-31.9333 115.8333</attr>
			<attr name="AG_PC1">0.4264</attr>
			<attr name="AGlat">0.4264 3.2528 -31.9333</attr>
			<attr name="airport">Perth</attr>
			<attr name="locationNoAmbi">AC6</attr>
			<attr name="location">AC6</attr>
		</taxon>
		<taxon id="A_Human_SYDNEY_21_2002">
			<attr name="accession">EU501181</attr>
			<date value="7/7/02" units="years"/>
			<attr name="generalLocation">australia</attr>
			<attr name="specificLocation">sydney</attr>
			<attr name="continent">Oceania</attr>
			<attr name="location26">south_australia</attr>
			<attr name="location11">australasia</attr>
			<attr name="antigenic_original">-6.9985 2.6977</attr>
			<attr name="antigenic">-7.9115 -2.032</attr>
			<attr name="latitude">-33.8833</attr>
			<attr name="latlong">-33.8833 151.2167</attr>
			<attr name="AG_PC1">-7.9115</attr>
			<attr name="AGlat">-7.9115 -2.032 -33.8833</attr>
			<attr name="airport">Sydney Kingsford Smith Apt</attr>
			<attr name="locationNoAmbi">AC6</attr>
			<attr name="location">AC6</attr>
		</taxon>
		<taxon id="A_Human_SYDNEY_23_2002">
			<attr name="accession">EU501182</attr>
			<date value="4/7/02" units="years"/>
			<attr name="generalLocation">australia</attr>
			<attr name="specificLocation">sydney</attr>
			<attr name="continent">Oceania</attr>
			<attr name="location26">south_australia</attr>
			<attr name="location11">australasia</attr>
			<attr name="antigenic_original">-4.4951 3.1774</attr>
			<attr name="antigenic">-6.1899 -0.1522</attr>
			<attr name="latitude">-33.8833</attr>
			<attr name="latlong">-33.8833 151.2167</attr>
			<attr name="AG_PC1">-6.1899</attr>
			<attr name="AGlat">-6.1899 -0.1522 -33.8833</attr>
			<attr name="airport">Sydney Kingsford Smith Apt</attr>
			<attr name="locationNoAmbi">AC6</attr>
			<attr name="location">AC6</attr>
		</taxon>
		<taxon id="A_Human_SYDNEY_275_2002">
			<attr name="accession">EU501183</attr>
			<date value="28/08/2002" units="years"/>
			<attr name="generalLocation">australia</attr>
			<attr name="specificLocation">sydney</attr>
			<attr name="continent">Oceania</attr>
			<attr name="location26">south_australia</attr>
			<attr name="location11">australasia</attr>
			<attr name="antigenic_original">-6.8927 2.5956</attr>
			<attr name="antigenic">-7.7656 -2.0507</attr>
			<attr name="latitude">-33.8833</attr>
			<attr name="latlong">-33.8833 151.2167</attr>
			<attr name="AG_PC1">-7.7656</attr>
			<attr name="AGlat">-7.7656 -2.0507 -33.8833</attr>
			<attr name="airport">Sydney Kingsford Smith Apt</attr>
			<attr name="locationNoAmbi">AC6</attr>
			<attr name="location">AC6</attr>
		</taxon>
		<taxon id="A_Human_SYDNEY_7_2003">
			<attr name="accession">EU501327</attr>
			<date value="6/3/03" units="years"/>
			<attr name="generalLocation">australia</attr>
			<attr name="specificLocation">sydney</attr>
			<attr name="continent">Oceania</attr>
			<attr name="location26">south_australia</attr>
			<attr name="location11">australasia</attr>
			<attr name="antigenic_original">-3.6902 1.1935</attr>
			<attr name="antigenic">-4.3595 -1.2629</attr>
			<attr name="latitude">-33.8833</attr>
			<attr name="latlong">-33.8833 151.2167</attr>
			<attr name="AG_PC1">-4.3595</attr>
			<attr name="AGlat">-4.3595 -1.2629 -33.8833</attr>
			<attr name="airport">Sydney Kingsford Smith Apt</attr>
			<attr name="locationNoAmbi">AC6</attr>
			<attr name="location">AC6</attr>
		</taxon>
		<taxon id="A_Human_SYDNEY_10_2003">
			<attr name="accession">EU501328</attr>
			<date value="7/6/03" units="years"/>
			<attr name="generalLocation">australia</attr>
			<attr name="specificLocation">sydney</attr>
			<attr name="continent">Oceania</attr>
			<attr name="location26">south_australia</attr>
			<attr name="location11">australasia</attr>
			<attr name="antigenic_original">-2.903 0.1934</attr>
			<attr name="antigenic">-3.1309 -1.595</attr>
			<attr name="latitude">-33.8833</attr>
			<attr name="latlong">-33.8833 151.2167</attr>
			<attr name="AG_PC1">-3.1309</attr>
			<attr name="AGlat">-3.1309 -1.595 -33.8833</attr>
			<attr name="airport">Sydney Kingsford Smith Apt</attr>
			<attr name="locationNoAmbi">AC6</attr>
			<attr name="location">AC6</attr>
		</taxon>
		<taxon id="A_Human_SYDNEY_54_2003">
			<attr name="accession">EU501330</attr>
			<date value="8/8/03" units="years"/>
			<attr name="generalLocation">australia</attr>
			<attr name="specificLocation">sydney</attr>
			<attr name="continent">Oceania</attr>
			<attr name="location26">south_australia</attr>
			<attr name="location11">australasia</attr>
			<attr name="antigenic_original">-1.0762 1.6086</attr>
			<attr name="antigenic">-2.5107 0.6311</attr>
			<attr name="latitude">-33.8833</attr>
			<attr name="latlong">-33.8833 151.2167</attr>
			<attr name="AG_PC1">-2.5107</attr>
			<attr name="AGlat">-2.5107 0.6311 -33.8833</attr>
			<attr name="airport">Sydney Kingsford Smith Apt</attr>
			<attr name="locationNoAmbi">AC6</attr>
			<attr name="location">AC6</attr>
		</taxon>
		<taxon id="A_Human_SYDNEY_4_2004">
			<attr name="accession">EU501552</attr>
			<date value="18/07/2004" units="years"/>
			<attr name="generalLocation">australia</attr>
			<attr name="specificLocation">sydney</attr>
			<attr name="continent">Oceania</attr>
			<attr name="location26">south_australia</attr>
			<attr name="location11">australasia</attr>
			<attr name="antigenic_original">3.3923 -1.454</attr>
			<attr name="antigenic">2.9024 0.843</attr>
			<attr name="latitude">-33.8833</attr>
			<attr name="latlong">-33.8833 151.2167</attr>
			<attr name="AG_PC1">2.9024</attr>
			<attr name="AGlat">2.9024 0.843 -33.8833</attr>
			<attr name="airport">Sydney Kingsford Smith Apt</attr>
			<attr name="locationNoAmbi">AC6</attr>
			<attr name="location">AC6</attr>
		</taxon>
		<taxon id="A_Human_SYDNEY_2_2005">
			<attr name="accession">EU501781</attr>
			<date value="4/4/05" units="years"/>
			<attr name="generalLocation">australia</attr>
			<attr name="specificLocation">sydney</attr>
			<attr name="continent">Oceania</attr>
			<attr name="location26">south_australia</attr>
			<attr name="location11">australasia</attr>
			<attr name="antigenic_original">-1.2649 2.0301</attr>
			<attr name="antigenic">-2.9138 0.8565</attr>
			<attr name="latitude">-33.8833</attr>
			<attr name="latlong">-33.8833 151.2167</attr>
			<attr name="AG_PC1">-2.9138</attr>
			<attr name="AGlat">-2.9138 0.8565 -33.8833</attr>
			<attr name="airport">Sydney Kingsford Smith Apt</attr>
			<attr name="locationNoAmbi">AC6</attr>
			<attr name="location">AC6</attr>
		</taxon>
		<taxon id="A_Human_TASMANIA_2_2005">
			<attr name="accession">EU501786</attr>
			<date value="29/07/2005" units="years"/>
			<attr name="generalLocation">Australia</attr>
			<attr name="specificLocation">Tasmania</attr>
			<attr name="continent">Oceania</attr>
			<attr name="location26">south_australia</attr>
			<attr name="location11">australasia</attr>
			<attr name="antigenic_original">0.1233 -0.0345</attr>
			<attr name="antigenic">-0.5674 0.0294</attr>
			<attr name="latitude">-41.365042</attr>
			<attr name="latlong">-41.365042 146.628489</attr>
			<attr name="AG_PC1">-0.5674</attr>
			<attr name="AGlat">-0.5674 0.0294 -41.365042</attr>
			<attr name="airport">Hobart</attr>
			<attr name="locationNoAmbi">AC6</attr>
			<attr name="location">AC6</attr>
		</taxon>
		<taxon id="A_Human_TOWNSVILLE_4_2002">
			<attr name="accession">EU501185</attr>
			<date value="17/07/2002" units="years"/>
			<attr name="generalLocation">australia</attr>
			<attr name="specificLocation">townsville</attr>
			<attr name="continent">Oceania</attr>
			<attr name="location26">northeast_australia</attr>
			<attr name="location11">australasia</attr>
			<attr name="antigenic_original">-4.0314 1.3159</attr>
			<attr name="antigenic">-4.7064 -1.3685</attr>
			<attr name="latitude">-19.25</attr>
			<attr name="latlong">-19.25 146.8</attr>
			<attr name="AG_PC1">-4.7064</attr>
			<attr name="AGlat">-4.7064 -1.3685 -19.25</attr>
			<attr name="airport">Townsville</attr>
			<attr name="locationNoAmbi">AC6</attr>
			<attr name="location">AC6</attr>
		</taxon>
		<taxon id="A_Human_TOWNSVILLE_1_2003">
			<attr name="accession">EU501341</attr>
			<date value="24/07/2003" units="years"/>
			<attr name="generalLocation">australia</attr>
			<attr name="specificLocation">townsville</attr>
			<attr name="continent">Oceania</attr>
			<attr name="location26">northeast_australia</attr>
			<attr name="location11">australasia</attr>
			<attr name="antigenic_original">-1.4624 1.6093</attr>
			<attr name="antigenic">-2.8209 0.401</attr>
			<attr name="latitude">-19.25</attr>
			<attr name="latlong">-19.25 146.8</attr>
			<attr name="AG_PC1">-2.8209</attr>
			<attr name="AGlat">-2.8209 0.401 -19.25</attr>
			<attr name="airport">Townsville</attr>
			<attr name="locationNoAmbi">AC6</attr>
			<attr name="location">AC6</attr>
		</taxon>
		<taxon id="A_Human_TOWNSVILLE_36_2003">
			<attr name="accession">EU501342</attr>
			<date value="28/08/2003" units="years"/>
			<attr name="generalLocation">australia</attr>
			<attr name="specificLocation">townsville</attr>
			<attr name="continent">Oceania</attr>
			<attr name="location26">northeast_australia</attr>
			<attr name="location11">australasia</attr>
			<attr name="antigenic_original">-1.7575 1.9295</attr>
			<attr name="antigenic">-3.2489 0.4816</attr>
			<attr name="latitude">-19.25</attr>
			<attr name="latlong">-19.25 146.8</attr>
			<attr name="AG_PC1">-3.2489</attr>
			<attr name="AGlat">-3.2489 0.4816 -19.25</attr>
			<attr name="airport">Townsville</attr>
			<attr name="locationNoAmbi">AC6</attr>
			<attr name="location">AC6</attr>
		</taxon>
		<taxon id="A_Human_TOWNSVILLE_16_2005">
			<attr name="accession">EU501811</attr>
			<date value="18/06/2005" units="years"/>
			<attr name="generalLocation">australia</attr>
			<attr name="specificLocation">townsville</attr>
			<attr name="continent">Oceania</attr>
			<attr name="location26">northeast_australia</attr>
			<attr name="location11">australasia</attr>
			<attr name="antigenic_original">1.0219 -1.7722</attr>
			<attr name="antigenic">1.1911 -0.8278</attr>
			<attr name="latitude">-19.25</attr>
			<attr name="latlong">-19.25 146.8</attr>
			<attr name="AG_PC1">1.1911</attr>
			<attr name="AGlat">1.1911 -0.8278 -19.25</attr>
			<attr name="airport">Townsville</attr>
			<attr name="locationNoAmbi">AC6</attr>
			<attr name="location">AC6</attr>
		</taxon>
		<taxon id="A_Human_TOWNSVILLE_21_2005">
			<attr name="accession">EU501812</attr>
			<date value="19/06/2005" units="years"/>
			<attr name="generalLocation">australia</attr>
			<attr name="specificLocation">townsville</attr>
			<attr name="continent">Oceania</attr>
			<attr name="location26">northeast_australia</attr>
			<attr name="location11">australasia</attr>
			<attr name="antigenic_original">-0.0249 1.9648</attr>
			<attr name="antigenic">-1.8802 1.5446</attr>
			<attr name="latitude">-19.25</attr>
			<attr name="latlong">-19.25 146.8</attr>
			<attr name="AG_PC1">-1.8802</attr>
			<attr name="AGlat">-1.8802 1.5446 -19.25</attr>
			<attr name="airport">Townsville</attr>
			<attr name="locationNoAmbi">AC6</attr>
			<attr name="location">AC6</attr>
		</taxon>
		<taxon id="A_Human_TOWNSVILLE_116_2005">
			<attr name="accession">EU501813</attr>
			<date value="12/7/05" units="years"/>
			<attr name="generalLocation">australia</attr>
			<attr name="specificLocation">townsville</attr>
			<attr name="continent">Oceania</attr>
			<attr name="location26">northeast_australia</attr>
			<attr name="location11">australasia</attr>
			<attr name="antigenic_original">-3.5557 2.326</attr>
			<attr name="antigenic">-4.928 -0.2742</attr>
			<attr name="latitude">-19.25</attr>
			<attr name="latlong">-19.25 146.8</attr>
			<attr name="AG_PC1">-4.928</attr>
			<attr name="AGlat">-4.928 -0.2742 -19.25</attr>
			<attr name="airport">Townsville</attr>
			<attr name="locationNoAmbi">AC6</attr>
			<attr name="location">AC6</attr>
		</taxon>
		<taxon id="A_Human_TOWNSVILLE_118_2005">
			<attr name="accession">EU501814</attr>
			<date value="19/07/2005" units="years"/>
			<attr name="generalLocation">australia</attr>
			<attr name="specificLocation">townsville</attr>
			<attr name="continent">Oceania</attr>
			<attr name="location26">northeast_australia</attr>
			<attr name="location11">australasia</attr>
			<attr name="antigenic_original">-4.3404 2.4836</attr>
			<attr name="antigenic">-5.6515 -0.6164</attr>
			<attr name="latitude">-19.25</attr>
			<attr name="latlong">-19.25 146.8</attr>
			<attr name="AG_PC1">-5.6515</attr>
			<attr name="AGlat">-5.6515 -0.6164 -19.25</attr>
			<attr name="airport">Townsville</attr>
			<attr name="locationNoAmbi">AC6</attr>
			<attr name="location">AC6</attr>
		</taxon>
		<taxon id="A_Human_TOWNSVILLE_149_2005">
			<attr name="accession">EU501815</attr>
			<date value="10/9/05" units="years"/>
			<attr name="generalLocation">australia</attr>
			<attr name="specificLocation">townsville</attr>
			<attr name="continent">Oceania</attr>
			<attr name="location26">northeast_australia</attr>
			<attr name="location11">australasia</attr>
			<attr name="antigenic_original">0.0198 2.2327</attr>
			<attr name="antigenic">-2.0043 1.7862</attr>
			<attr name="latitude">-19.25</attr>
			<attr name="latlong">-19.25 146.8</attr>
			<attr name="AG_PC1">-2.0043</attr>
			<attr name="AGlat">-2.0043 1.7862 -19.25</attr>
			<attr name="airport">Townsville</attr>
			<attr name="locationNoAmbi">AC6</attr>
			<attr name="location">AC6</attr>
		</taxon>
		<taxon id="A_Human_VICTORIA_103_2002">
			<attr name="accession">EU501187</attr>
			<date value="9/1/02" units="years"/>
			<attr name="generalLocation">australia</attr>
			<attr name="specificLocation">victoria</attr>
			<attr name="continent">Oceania</attr>
			<attr name="location26">south_australia</attr>
			<attr name="location11">australasia</attr>
			<attr name="antigenic_original">-5.9777 3.3955</attr>
			<attr name="antigenic">-7.5094 -0.8626</attr>
			<attr name="latitude">-37.8167</attr>
			<attr name="latlong">-37.8167 144.9667</attr>
			<attr name="AG_PC1">-7.5094</attr>
			<attr name="AGlat">-7.5094 -0.8626 -37.8167</attr>
			<attr name="airport">Melbourne Airport</attr>
			<attr name="locationNoAmbi">AC6</attr>
			<attr name="location">AC6</attr>
		</taxon>
		<taxon id="A_Human_VICTORIA_105_2002">
			<attr name="accession">EU501188</attr>
			<date value="9/1/02" units="years"/>
			<attr name="generalLocation">australia</attr>
			<attr name="specificLocation">victoria</attr>
			<attr name="continent">Oceania</attr>
			<attr name="location26">south_australia</attr>
			<attr name="location11">australasia</attr>
			<attr name="antigenic_original">-7.5677 3.5222</attr>
			<attr name="antigenic">-8.8604 -1.7105</attr>
			<attr name="latitude">-37.8167</attr>
			<attr name="latlong">-37.8167 144.9667</attr>
			<attr name="AG_PC1">-8.8604</attr>
			<attr name="AGlat">-8.8604 -1.7105 -37.8167</attr>
			<attr name="airport">Melbourne Airport</attr>
			<attr name="locationNoAmbi">AC6</attr>
			<attr name="location">AC6</attr>
		</taxon>
		<taxon id="A_Human_VICTORIA_235_2002">
			<attr name="accession">EU501192</attr>
			<date value="22/08/2002" units="years"/>
			<attr name="generalLocation">australia</attr>
			<attr name="specificLocation">victoria</attr>
			<attr name="continent">Oceania</attr>
			<attr name="location26">south_australia</attr>
			<attr name="location11">australasia</attr>
			<attr name="antigenic_original">-8.0646 1.4302</attr>
			<attr name="antigenic">-8.0097 -3.6853</attr>
			<attr name="latitude">-37.8167</attr>
			<attr name="latlong">-37.8167 144.9667</attr>
			<attr name="AG_PC1">-8.0097</attr>
			<attr name="AGlat">-8.0097 -3.6853 -37.8167</attr>
			<attr name="airport">Melbourne Airport</attr>
			<attr name="locationNoAmbi">AC6</attr>
			<attr name="location">AC6</attr>
		</taxon>
		<taxon id="A_Human_VICTORIA_254_2002">
			<attr name="accession">EU501193</attr>
			<date value="16/09/2002" units="years"/>
			<attr name="generalLocation">australia</attr>
			<attr name="specificLocation">victoria</attr>
			<attr name="continent">Oceania</attr>
			<attr name="location26">south_australia</attr>
			<attr name="location11">australasia</attr>
			<attr name="antigenic_original">-6.2845 3.6403</attr>
			<attr name="antigenic">-7.9017 -0.8495</attr>
			<attr name="latitude">-37.8167</attr>
			<attr name="latlong">-37.8167 144.9667</attr>
			<attr name="AG_PC1">-7.9017</attr>
			<attr name="AGlat">-7.9017 -0.8495 -37.8167</attr>
			<attr name="airport">Melbourne Airport</attr>
			<attr name="locationNoAmbi">AC6</attr>
			<attr name="location">AC6</attr>
		</taxon>
		<taxon id="A_Human_VICTORIA_432_2002">
			<attr name="accession">EU501194</attr>
			<date value="2/10/02" units="years"/>
			<attr name="generalLocation">australia</attr>
			<attr name="specificLocation">victoria</attr>
			<attr name="continent">Oceania</attr>
			<attr name="location26">south_australia</attr>
			<attr name="location11">australasia</attr>
			<attr name="antigenic_original">-3.357 1.7986</attr>
			<attr name="antigenic">-4.4536 -0.5786</attr>
			<attr name="latitude">-37.8167</attr>
			<attr name="latlong">-37.8167 144.9667</attr>
			<attr name="AG_PC1">-4.4536</attr>
			<attr name="AGlat">-4.4536 -0.5786 -37.8167</attr>
			<attr name="airport">Melbourne Airport</attr>
			<attr name="locationNoAmbi">AC6</attr>
			<attr name="location">AC6</attr>
		</taxon>
		<taxon id="A_Human_VICTORIA_506_2002">
			<attr name="accession">EU501195</attr>
			<date value="20/05/2002" units="years"/>
			<attr name="generalLocation">australia</attr>
			<attr name="specificLocation">victoria</attr>
			<attr name="continent">Oceania</attr>
			<attr name="location26">south_australia</attr>
			<attr name="location11">australasia</attr>
			<attr name="antigenic_original">-5.1755 5.6135</attr>
			<attr name="antigenic">-8.1904 1.3955</attr>
			<attr name="latitude">-37.8167</attr>
			<attr name="latlong">-37.8167 144.9667</attr>
			<attr name="AG_PC1">-8.1904</attr>
			<attr name="AGlat">-8.1904 1.3955 -37.8167</attr>
			<attr name="airport">Melbourne Airport</attr>
			<attr name="locationNoAmbi">AC6</attr>
			<attr name="location">AC6</attr>
		</taxon>
		<taxon id="A_Human_VICTORIA_508_2002">
			<attr name="accession">EU501196</attr>
			<date value="11/6/02" units="years"/>
			<attr name="generalLocation">australia</attr>
			<attr name="specificLocation">victoria</attr>
			<attr name="continent">Oceania</attr>
			<attr name="location26">south_australia</attr>
			<attr name="location11">australasia</attr>
			<attr name="antigenic_original">-5.8779 4.2925</attr>
			<attr name="antigenic">-7.965 -0.0836</attr>
			<attr name="latitude">-37.8167</attr>
			<attr name="latlong">-37.8167 144.9667</attr>
			<attr name="AG_PC1">-7.965</attr>
			<attr name="AGlat">-7.965 -0.0836 -37.8167</attr>
			<attr name="airport">Melbourne Airport</attr>
			<attr name="locationNoAmbi">AC6</attr>
			<attr name="location">AC6</attr>
		</taxon>
		<taxon id="A_Human_VICTORIA_515_2002">
			<attr name="accession">EU501197</attr>
			<date value="8/7/02" units="years"/>
			<attr name="generalLocation">australia</attr>
			<attr name="specificLocation">victoria</attr>
			<attr name="continent">Oceania</attr>
			<attr name="location26">south_australia</attr>
			<attr name="location11">australasia</attr>
			<attr name="antigenic_original">-7.0363 3.4398</attr>
			<attr name="antigenic">-8.3849 -1.4594</attr>
			<attr name="latitude">-37.8167</attr>
			<attr name="latlong">-37.8167 144.9667</attr>
			<attr name="AG_PC1">-8.3849</attr>
			<attr name="AGlat">-8.3849 -1.4594 -37.8167</attr>
			<attr name="airport">Melbourne Airport</attr>
			<attr name="locationNoAmbi">AC6</attr>
			<attr name="location">AC6</attr>
		</taxon>
		<taxon id="A_Human_VICTORIA_544_2002">
			<attr name="accession">EU501198</attr>
			<date value="15/08/2000" units="years"/>
			<attr name="generalLocation">australia</attr>
			<attr name="specificLocation">victoria</attr>
			<attr name="continent">Oceania</attr>
			<attr name="location26">south australia</attr>
			<attr name="location11">australasia</attr>
			<attr name="antigenic_original">NA NA</attr>
			<attr name="antigenic">NA NA</attr>
			<attr name="latitude">-37.8167</attr>
			<attr name="latlong">-37.8167 144.9667</attr>
			<attr name="AG_PC1">NA</attr>
			<attr name="AGlat">NA NA -37.8167</attr>
			<attr name="airport">Melbourne Airport</attr>
			<attr name="locationNoAmbi">AC6</attr>
			<attr name="location">AC6</attr>
		</taxon>
		<taxon id="A_Human_VICTORIA_2_2003">
			<attr name="accession">EU501344</attr>
			<date value="18/08/2003" units="years"/>
			<attr name="generalLocation">australia</attr>
			<attr name="specificLocation">victoria</attr>
			<attr name="continent">Oceania</attr>
			<attr name="location26">south_australia</attr>
			<attr name="location11">australasia</attr>
			<attr name="antigenic_original">-3.1616 -0.3263</attr>
			<attr name="antigenic">-3.028 -2.1662</attr>
			<attr name="latitude">-37.8167</attr>
			<attr name="latlong">-37.8167 144.9667</attr>
			<attr name="AG_PC1">-3.028</attr>
			<attr name="AGlat">-3.028 -2.1662 -37.8167</attr>
			<attr name="airport">Melbourne Airport</attr>
			<attr name="locationNoAmbi">AC6</attr>
			<attr name="location">AC6</attr>
		</taxon>
		<taxon id="A_Human_VICTORIA_102_2003">
			<attr name="accession">EU501345</attr>
			<date value="12/1/02" units="years"/>
			<attr name="generalLocation">australia</attr>
			<attr name="specificLocation">victoria</attr>
			<attr name="continent">Oceania</attr>
			<attr name="location26">south_australia</attr>
			<attr name="location11">australasia</attr>
			<attr name="antigenic_original">-5.9849 3.7727</attr>
			<attr name="antigenic">-7.7404 -0.5644</attr>
			<attr name="latitude">-37.8167</attr>
			<attr name="latlong">-37.8167 144.9667</attr>
			<attr name="AG_PC1">-7.7404</attr>
			<attr name="AGlat">-7.7404 -0.5644 -37.8167</attr>
			<attr name="airport">Melbourne Airport</attr>
			<attr name="locationNoAmbi">AC6</attr>
			<attr name="location">AC6</attr>
		</taxon>
		<taxon id="A_Human_VICTORIA_105_2003">
			<attr name="accession">EU501346</attr>
			<date value="28/06/2003" units="years"/>
			<attr name="generalLocation">australia</attr>
			<attr name="specificLocation">victoria</attr>
			<attr name="continent">Oceania</attr>
			<attr name="location26">south_australia</attr>
			<attr name="location11">australasia</attr>
			<attr name="antigenic_original">0.3333 0.9678</attr>
			<attr name="antigenic">-0.9975 0.9588</attr>
			<attr name="latitude">-37.8167</attr>
			<attr name="latlong">-37.8167 144.9667</attr>
			<attr name="AG_PC1">-0.9975</attr>
			<attr name="AGlat">-0.9975 0.9588 -37.8167</attr>
			<attr name="airport">Melbourne Airport</attr>
			<attr name="locationNoAmbi">AC6</attr>
			<attr name="location">AC6</attr>
		</taxon>
		<taxon id="A_Human_VICTORIA_149_2003">
			<attr name="accession">EU501347</attr>
			<date value="8/8/03" units="years"/>
			<attr name="generalLocation">australia</attr>
			<attr name="specificLocation">victoria</attr>
			<attr name="continent">Oceania</attr>
			<attr name="location26">south_australia</attr>
			<attr name="location11">australasia</attr>
			<attr name="antigenic_original">-1.568 1.3267</attr>
			<attr name="antigenic">-2.7369 0.1113</attr>
			<attr name="latitude">-37.8167</attr>
			<attr name="latlong">-37.8167 144.9667</attr>
			<attr name="AG_PC1">-2.7369</attr>
			<attr name="AGlat">-2.7369 0.1113 -37.8167</attr>
			<attr name="airport">Melbourne Airport</attr>
			<attr name="locationNoAmbi">AC6</attr>
			<attr name="location">AC6</attr>
		</taxon>
		<taxon id="A_Human_VICTORIA_520_2003">
			<attr name="accession">EU501348</attr>
			<date value="11/8/03" units="years"/>
			<attr name="generalLocation">australia</attr>
			<attr name="specificLocation">victoria</attr>
			<attr name="continent">Oceania</attr>
			<attr name="location26">south_australia</attr>
			<attr name="location11">australasia</attr>
			<attr name="antigenic_original">-0.8185 3.8503</attr>
			<attr name="antigenic">-3.6427 2.5831</attr>
			<attr name="latitude">-37.8167</attr>
			<attr name="latlong">-37.8167 144.9667</attr>
			<attr name="AG_PC1">-3.6427</attr>
			<attr name="AGlat">-3.6427 2.5831 -37.8167</attr>
			<attr name="airport">Melbourne Airport</attr>
			<attr name="locationNoAmbi">AC6</attr>
			<attr name="location">AC6</attr>
		</taxon>
		<taxon id="A_Human_VICTORIA_526_2003">
			<attr name="accession">EU501349</attr>
			<date value="15/08/2003" units="years"/>
			<attr name="generalLocation">australia</attr>
			<attr name="specificLocation">victoria</attr>
			<attr name="continent">Oceania</attr>
			<attr name="location26">south_australia</attr>
			<attr name="location11">australasia</attr>
			<attr name="antigenic_original">-1.7783 2.8806</attr>
			<attr name="antigenic">-3.8335 1.2321</attr>
			<attr name="latitude">-37.8167</attr>
			<attr name="latlong">-37.8167 144.9667</attr>
			<attr name="AG_PC1">-3.8335</attr>
			<attr name="AGlat">-3.8335 1.2321 -37.8167</attr>
			<attr name="airport">Melbourne Airport</attr>
			<attr name="locationNoAmbi">AC6</attr>
			<attr name="location">AC6</attr>
		</taxon>
		<taxon id="A_Human_VICTORIA_532_2003">
			<attr name="accession">EU501350</attr>
			<date value="13/08/2003" units="years"/>
			<attr name="generalLocation">australia</attr>
			<attr name="specificLocation">victoria</attr>
			<attr name="continent">Oceania</attr>
			<attr name="location26">south_australia</attr>
			<attr name="location11">australasia</attr>
			<attr name="antigenic_original">-2.0152 3.0635</attr>
			<attr name="antigenic">-4.1327 1.2373</attr>
			<attr name="latitude">-37.8167</attr>
			<attr name="latlong">-37.8167 144.9667</attr>
			<attr name="AG_PC1">-4.1327</attr>
			<attr name="AGlat">-4.1327 1.2373 -37.8167</attr>
			<attr name="airport">Melbourne Airport</attr>
			<attr name="locationNoAmbi">AC6</attr>
			<attr name="location">AC6</attr>
		</taxon>
		<taxon id="A_Human_VICTORIA_546_2003">
			<attr name="accession">EU501351</attr>
			<date value="24/08/2003" units="years"/>
			<attr name="generalLocation">australia</attr>
			<attr name="specificLocation">victoria</attr>
			<attr name="continent">Oceania</attr>
			<attr name="location26">south_australia</attr>
			<attr name="location11">australasia</attr>
			<attr name="antigenic_original">-2.0138 3.0635</attr>
			<attr name="antigenic">-4.1317 1.2382</attr>
			<attr name="latitude">-37.8167</attr>
			<attr name="latlong">-37.8167 144.9667</attr>
			<attr name="AG_PC1">-4.1317</attr>
			<attr name="AGlat">-4.1317 1.2382 -37.8167</attr>
			<attr name="airport">Melbourne Airport</attr>
			<attr name="locationNoAmbi">AC6</attr>
			<attr name="location">AC6</attr>
		</taxon>
		<taxon id="A_Human_VICTORIA_560_2003">
			<attr name="accession">EU501352</attr>
			<date value="28/08/2003" units="years"/>
			<attr name="generalLocation">australia</attr>
			<attr name="specificLocation">victoria</attr>
			<attr name="continent">Oceania</attr>
			<attr name="location26">south_australia</attr>
			<attr name="location11">australasia</attr>
			<attr name="antigenic_original">-1.6796 -1.024</attr>
			<attr name="antigenic">-1.4226 -1.8409</attr>
			<attr name="latitude">-37.8167</attr>
			<attr name="latlong">-37.8167 144.9667</attr>
			<attr name="AG_PC1">-1.4226</attr>
			<attr name="AGlat">-1.4226 -1.8409 -37.8167</attr>
			<attr name="airport">Melbourne Airport</attr>
			<attr name="locationNoAmbi">AC6</attr>
			<attr name="location">AC6</attr>
		</taxon>
		<taxon id="A_Human_VICTORIA_562_2003">
			<attr name="accession">EU501353</attr>
			<date value="29/08/2003" units="years"/>
			<attr name="generalLocation">australia</attr>
			<attr name="specificLocation">victoria</attr>
			<attr name="continent">Oceania</attr>
			<attr name="location26">south_australia</attr>
			<attr name="location11">australasia</attr>
			<attr name="antigenic_original">-2.5989 0.342</attr>
			<attr name="antigenic">-2.9758 -1.2942</attr>
			<attr name="latitude">-37.8167</attr>
			<attr name="latlong">-37.8167 144.9667</attr>
			<attr name="AG_PC1">-2.9758</attr>
			<attr name="AGlat">-2.9758 -1.2942 -37.8167</attr>
			<attr name="airport">Melbourne Airport</attr>
			<attr name="locationNoAmbi">AC6</attr>
			<attr name="location">AC6</attr>
		</taxon>
		<taxon id="A_Human_VICTORIA_590_2003">
			<attr name="accession">EU501354</attr>
			<date value="20/09/2003" units="years"/>
			<attr name="generalLocation">australia</attr>
			<attr name="specificLocation">victoria</attr>
			<attr name="continent">Oceania</attr>
			<attr name="location26">south_australia</attr>
			<attr name="location11">australasia</attr>
			<attr name="antigenic_original">-2.6346 -1.0859</attr>
			<attr name="antigenic">-2.1517 -2.4608</attr>
			<attr name="latitude">-37.8167</attr>
			<attr name="latlong">-37.8167 144.9667</attr>
			<attr name="AG_PC1">-2.1517</attr>
			<attr name="AGlat">-2.1517 -2.4608 -37.8167</attr>
			<attr name="airport">Melbourne Airport</attr>
			<attr name="locationNoAmbi">AC6</attr>
			<attr name="location">AC6</attr>
		</taxon>
		<taxon id="A_Human_VICTORIA_101_2004">
			<attr name="accession">EU501564</attr>
			<date value="18/06/2004" units="years"/>
			<attr name="generalLocation">australia</attr>
			<attr name="specificLocation">victoria</attr>
			<attr name="continent">Oceania</attr>
			<attr name="location26">south_australia</attr>
			<attr name="location11">australasia</attr>
			<attr name="antigenic_original">0.4503 1.1108</attr>
			<attr name="antigenic">-0.989 1.1434</attr>
			<attr name="latitude">-37.8167</attr>
			<attr name="latlong">-37.8167 144.9667</attr>
			<attr name="AG_PC1">-0.989</attr>
			<attr name="AGlat">-0.989 1.1434 -37.8167</attr>
			<attr name="airport">Melbourne Airport</attr>
			<attr name="locationNoAmbi">AC6</attr>
			<attr name="location">AC6</attr>
		</taxon>
		<taxon id="A_Human_VICTORIA_110_2004">
			<attr name="accession">EU501565</attr>
			<date value="14/07/2004" units="years"/>
			<attr name="generalLocation">australia</attr>
			<attr name="specificLocation">victoria</attr>
			<attr name="continent">Oceania</attr>
			<attr name="location26">south_australia</attr>
			<attr name="location11">australasia</attr>
			<attr name="antigenic_original">-0.698 2.0708</attr>
			<attr name="antigenic">-2.4834 1.2276</attr>
			<attr name="latitude">-37.8167</attr>
			<attr name="latlong">-37.8167 144.9667</attr>
			<attr name="AG_PC1">-2.4834</attr>
			<attr name="AGlat">-2.4834 1.2276 -37.8167</attr>
			<attr name="airport">Melbourne Airport</attr>
			<attr name="locationNoAmbi">AC6</attr>
			<attr name="location">AC6</attr>
		</taxon>
		<taxon id="A_Human_VICTORIA_118_2004">
			<attr name="accession">EU501566</attr>
			<date value="13/08/2004" units="years"/>
			<attr name="generalLocation">australia</attr>
			<attr name="specificLocation">victoria</attr>
			<attr name="continent">Oceania</attr>
			<attr name="location26">south_australia</attr>
			<attr name="location11">australasia</attr>
			<attr name="antigenic_original">0.0106 2.0854</attr>
			<attr name="antigenic">-1.9237 1.6625</attr>
			<attr name="latitude">-37.8167</attr>
			<attr name="latlong">-37.8167 144.9667</attr>
			<attr name="AG_PC1">-1.9237</attr>
			<attr name="AGlat">-1.9237 1.6625 -37.8167</attr>
			<attr name="airport">Melbourne Airport</attr>
			<attr name="locationNoAmbi">AC6</attr>
			<attr name="location">AC6</attr>
		</taxon>
		<taxon id="A_Human_VICTORIA_125_2004">
			<attr name="accession">EU501567</attr>
			<date value="30/08/2004" units="years"/>
			<attr name="generalLocation">australia</attr>
			<attr name="specificLocation">victoria</attr>
			<attr name="continent">Oceania</attr>
			<attr name="location26">south_australia</attr>
			<attr name="location11">australasia</attr>
			<attr name="antigenic_original">1.1145 2.036</attr>
			<attr name="antigenic">-1.0088 2.2821</attr>
			<attr name="latitude">-37.8167</attr>
			<attr name="latlong">-37.8167 144.9667</attr>
			<attr name="AG_PC1">-1.0088</attr>
			<attr name="AGlat">-1.0088 2.2821 -37.8167</attr>
			<attr name="airport">Melbourne Airport</attr>
			<attr name="locationNoAmbi">AC6</attr>
			<attr name="location">AC6</attr>
		</taxon>
		<taxon id="A_Human_VICTORIA_144_2004">
			<attr name="accession">EU501568</attr>
			<date value="5/10/04" units="years"/>
			<attr name="generalLocation">australia</attr>
			<attr name="specificLocation">victoria</attr>
			<attr name="continent">Oceania</attr>
			<attr name="location26">south_australia</attr>
			<attr name="location11">australasia</attr>
			<attr name="antigenic_original">0.8168 2.3836</attr>
			<attr name="antigenic">-1.4551 2.3832</attr>
			<attr name="latitude">-37.8167</attr>
			<attr name="latlong">-37.8167 144.9667</attr>
			<attr name="AG_PC1">-1.4551</attr>
			<attr name="AGlat">-1.4551 2.3832 -37.8167</attr>
			<attr name="airport">Melbourne Airport</attr>
			<attr name="locationNoAmbi">AC6</attr>
			<attr name="location">AC6</attr>
		</taxon>
		<taxon id="A_Human_VICTORIA_146_2004">
			<attr name="accession">EU501569</attr>
			<date value="5/10/04" units="years"/>
			<attr name="generalLocation">australia</attr>
			<attr name="specificLocation">victoria</attr>
			<attr name="continent">Oceania</attr>
			<attr name="location26">south_australia</attr>
			<attr name="location11">australasia</attr>
			<attr name="antigenic_original">0.0087 1.5775</attr>
			<attr name="antigenic">-1.622 1.254</attr>
			<attr name="latitude">-37.8167</attr>
			<attr name="latlong">-37.8167 144.9667</attr>
			<attr name="AG_PC1">-1.622</attr>
			<attr name="AGlat">-1.622 1.254 -37.8167</attr>
			<attr name="airport">Melbourne Airport</attr>
			<attr name="locationNoAmbi">AC6</attr>
			<attr name="location">AC6</attr>
		</taxon>
		<taxon id="A_Human_VICTORIA_500_2004">
			<attr name="accession">EU501570</attr>
			<date value="13/08/2004" units="years"/>
			<attr name="generalLocation">australia</attr>
			<attr name="specificLocation">victoria</attr>
			<attr name="continent">Oceania</attr>
			<attr name="location26">south_australia</attr>
			<attr name="location11">australasia</attr>
			<attr name="antigenic_original">1.3014 0.043</attr>
			<attr name="antigenic">0.3313 0.7951</attr>
			<attr name="latitude">-37.8167</attr>
			<attr name="latlong">-37.8167 144.9667</attr>
			<attr name="AG_PC1">0.3313</attr>
			<attr name="AGlat">0.3313 0.7951 -37.8167</attr>
			<attr name="airport">Melbourne Airport</attr>
			<attr name="locationNoAmbi">AC6</attr>
			<attr name="location">AC6</attr>
		</taxon>
		<taxon id="A_Human_VICTORIA_505_2004">
			<attr name="accession">EU501571</attr>
			<date value="6/9/04" units="years"/>
			<attr name="generalLocation">australia</attr>
			<attr name="specificLocation">victoria</attr>
			<attr name="continent">Oceania</attr>
			<attr name="location26">south_australia</attr>
			<attr name="location11">australasia</attr>
			<attr name="antigenic_original">-0.1321 -0.5286</attr>
			<attr name="antigenic">-0.4772 -0.5194</attr>
			<attr name="latitude">-37.8167</attr>
			<attr name="latlong">-37.8167 144.9667</attr>
			<attr name="AG_PC1">-0.4772</attr>
			<attr name="AGlat">-0.4772 -0.5194 -37.8167</attr>
			<attr name="airport">Melbourne Airport</attr>
			<attr name="locationNoAmbi">AC6</attr>
			<attr name="location">AC6</attr>
		</taxon>
		<taxon id="A_Human_VICTORIA_507_2004">
			<attr name="accession">EU501572</attr>
			<date value="9/9/04" units="years"/>
			<attr name="generalLocation">australia</attr>
			<attr name="specificLocation">victoria</attr>
			<attr name="continent">Oceania</attr>
			<attr name="location26">south_australia</attr>
			<attr name="location11">australasia</attr>
			<attr name="antigenic_original">1.487 -0.7303</attr>
			<attr name="antigenic">0.942 0.2857</attr>
			<attr name="latitude">-37.8167</attr>
			<attr name="latlong">-37.8167 144.9667</attr>
			<attr name="AG_PC1">0.942</attr>
			<attr name="AGlat">0.942 0.2857 -37.8167</attr>
			<attr name="airport">Melbourne Airport</attr>
			<attr name="locationNoAmbi">AC6</attr>
			<attr name="location">AC6</attr>
		</taxon>
		<taxon id="A_Human_VICTORIA_511_2004">
			<attr name="accession">EU501573</attr>
			<date value="28/09/2004" units="years"/>
			<attr name="generalLocation">australia</attr>
			<attr name="specificLocation">victoria</attr>
			<attr name="continent">Oceania</attr>
			<attr name="location26">south_australia</attr>
			<attr name="location11">australasia</attr>
			<attr name="antigenic_original">1.3955 0.3624</attr>
			<attr name="antigenic">0.216 1.1075</attr>
			<attr name="latitude">-37.8167</attr>
			<attr name="latlong">-37.8167 144.9667</attr>
			<attr name="AG_PC1">0.216</attr>
			<attr name="AGlat">0.216 1.1075 -37.8167</attr>
			<attr name="airport">Melbourne Airport</attr>
			<attr name="locationNoAmbi">AC6</attr>
			<attr name="location">AC6</attr>
		</taxon>
		<taxon id="A_Human_VICTORIA_513_2004">
			<attr name="accession">EU501574</attr>
			<date value="30/09/2004" units="years"/>
			<attr name="generalLocation">australia</attr>
			<attr name="specificLocation">victoria</attr>
			<attr name="continent">Oceania</attr>
			<attr name="location26">south_australia</attr>
			<attr name="location11">australasia</attr>
			<attr name="antigenic_original">0.4229 -0.8575</attr>
			<attr name="antigenic">0.1644 -0.4518</attr>
			<attr name="latitude">-37.8167</attr>
			<attr name="latlong">-37.8167 144.9667</attr>
			<attr name="AG_PC1">0.1644</attr>
			<attr name="AGlat">0.1644 -0.4518 -37.8167</attr>
			<attr name="airport">Melbourne Airport</attr>
			<attr name="locationNoAmbi">AC6</attr>
			<attr name="location">AC6</attr>
		</taxon>
		<taxon id="A_Human_VICTORIA_520_2004">
			<attr name="accession">EU501575</attr>
			<date value="20/10/2004" units="years"/>
			<attr name="generalLocation">australia</attr>
			<attr name="specificLocation">victoria</attr>
			<attr name="continent">Oceania</attr>
			<attr name="location26">south_australia</attr>
			<attr name="location11">australasia</attr>
			<attr name="antigenic_original">0.1517 2.236</attr>
			<attr name="antigenic">-1.9005 1.8675</attr>
			<attr name="latitude">-37.8167</attr>
			<attr name="latlong">-37.8167 144.9667</attr>
			<attr name="AG_PC1">-1.9005</attr>
			<attr name="AGlat">-1.9005 1.8675 -37.8167</attr>
			<attr name="airport">Melbourne Airport</attr>
			<attr name="locationNoAmbi">AC6</attr>
			<attr name="location">AC6</attr>
		</taxon>
		<taxon id="A_Human_VICTORIA_523_2004">
			<attr name="accession">EU501576</attr>
			<date value="3/11/04" units="years"/>
			<attr name="generalLocation">australia</attr>
			<attr name="specificLocation">victoria</attr>
			<attr name="continent">Oceania</attr>
			<attr name="location26">south_australia</attr>
			<attr name="location11">australasia</attr>
			<attr name="antigenic_original">1.4093 -1.2372</attr>
			<attr name="antigenic">1.1824 -0.1673</attr>
			<attr name="latitude">-37.8167</attr>
			<attr name="latlong">-37.8167 144.9667</attr>
			<attr name="AG_PC1">1.1824</attr>
			<attr name="AGlat">1.1824 -0.1673 -37.8167</attr>
			<attr name="airport">Melbourne Airport</attr>
			<attr name="locationNoAmbi">AC6</attr>
			<attr name="location">AC6</attr>
		</taxon>
		<taxon id="A_Human_VICTORIA_126_2005">
			<attr name="accession">EU501823</attr>
			<date value="8/6/05" units="years"/>
			<attr name="generalLocation">australia</attr>
			<attr name="specificLocation">victoria</attr>
			<attr name="continent">Oceania</attr>
			<attr name="location26">south_australia</attr>
			<attr name="location11">australasia</attr>
			<attr name="antigenic_original">0.3213 -2.6137</attr>
			<attr name="antigenic">1.1317 -1.9212</attr>
			<attr name="latitude">-37.8167</attr>
			<attr name="latlong">-37.8167 144.9667</attr>
			<attr name="AG_PC1">1.1317</attr>
			<attr name="AGlat">1.1317 -1.9212 -37.8167</attr>
			<attr name="airport">Melbourne Airport</attr>
			<attr name="locationNoAmbi">AC6</attr>
			<attr name="location">AC6</attr>
		</taxon>
		<taxon id="A_Human_VICTORIA_267_2005">
			<attr name="accession">EU501824</attr>
			<date value="20/10/2005" units="years"/>
			<attr name="generalLocation">australia</attr>
			<attr name="specificLocation">victoria</attr>
			<attr name="continent">Oceania</attr>
			<attr name="location26">south_australia</attr>
			<attr name="location11">australasia</attr>
			<attr name="antigenic_original">0.8028 1.0446</attr>
			<attr name="antigenic">-0.6668 1.3008</attr>
			<attr name="latitude">-37.8167</attr>
			<attr name="latlong">-37.8167 144.9667</attr>
			<attr name="AG_PC1">-0.6668</attr>
			<attr name="AGlat">-0.6668 1.3008 -37.8167</attr>
			<attr name="airport">Melbourne Airport</attr>
			<attr name="locationNoAmbi">AC6</attr>
			<attr name="location">AC6</attr>
		</taxon>
		<taxon id="A_Human_VICTORIA_270_2005">
			<attr name="accession">EU501825</attr>
			<date value="3/11/05" units="years"/>
			<attr name="generalLocation">australia</attr>
			<attr name="specificLocation">victoria</attr>
			<attr name="continent">Oceania</attr>
			<attr name="location26">south_australia</attr>
			<attr name="location11">australasia</attr>
			<attr name="antigenic_original">3.2342 -4.4866</attr>
			<attr name="antigenic">4.5866 -1.6839</attr>
			<attr name="latitude">-37.8167</attr>
			<attr name="latlong">-37.8167 144.9667</attr>
			<attr name="AG_PC1">4.5866</attr>
			<attr name="AGlat">4.5866 -1.6839 -37.8167</attr>
			<attr name="airport">Melbourne Airport</attr>
			<attr name="locationNoAmbi">AC6</attr>
			<attr name="location">AC6</attr>
		</taxon>
		<taxon id="A_Human_VICTORIA_533_2005">
			<attr name="accession">EU501828</attr>
			<date value="14/07/2005" units="years"/>
			<attr name="generalLocation">australia</attr>
			<attr name="specificLocation">victoria</attr>
			<attr name="continent">Oceania</attr>
			<attr name="location26">south_australia</attr>
			<attr name="location11">australasia</attr>
			<attr name="antigenic_original">-0.3048 1.1887</attr>
			<attr name="antigenic">-1.6412 0.7549</attr>
			<attr name="latitude">-37.8167</attr>
			<attr name="latlong">-37.8167 144.9667</attr>
			<attr name="AG_PC1">-1.6412</attr>
			<attr name="AGlat">-1.6412 0.7549 -37.8167</attr>
			<attr name="airport">Melbourne Airport</attr>
			<attr name="locationNoAmbi">AC6</attr>
			<attr name="location">AC6</attr>
		</taxon>
		<taxon id="A_Human_VICTORIA_170_2006">
			<attr name="accession">EU502080</attr>
			<date value="3/8/06" units="years"/>
			<attr name="generalLocation">australia</attr>
			<attr name="specificLocation">victoria</attr>
			<attr name="continent">Oceania</attr>
			<attr name="location26">south_australia</attr>
			<attr name="location11">australasia</attr>
			<attr name="antigenic_original">1.5287 -3.6088</attr>
			<attr name="antigenic">2.6944 -1.9983</attr>
			<attr name="latitude">-37.8167</attr>
			<attr name="latlong">-37.8167 144.9667</attr>
			<attr name="AG_PC1">2.6944</attr>
			<attr name="AGlat">2.6944 -1.9983 -37.8167</attr>
			<attr name="airport">Melbourne Airport</attr>
			<attr name="locationNoAmbi">AC6</attr>
			<attr name="location">AC6</attr>
		</taxon>
		<taxon id="A_Human_VICTORIA_503_2006">
			<attr name="accession">EU502081</attr>
			<date value="13/06/2006" units="years"/>
			<attr name="generalLocation">australia</attr>
			<attr name="specificLocation">victoria</attr>
			<attr name="continent">Oceania</attr>
			<attr name="location26">south_australia</attr>
			<attr name="location11">australasia</attr>
			<attr name="antigenic_original">2.9593 -4.1766</attr>
			<attr name="antigenic">4.1809 -1.5995</attr>
			<attr name="latitude">-37.8167</attr>
			<attr name="latlong">-37.8167 144.9667</attr>
			<attr name="AG_PC1">4.1809</attr>
			<attr name="AGlat">4.1809 -1.5995 -37.8167</attr>
			<attr name="airport">Melbourne Airport</attr>
			<attr name="locationNoAmbi">AC6</attr>
			<attr name="location">AC6</attr>
		</taxon>
		<taxon id="A_Human_VICTORIA_519_2006">
			<attr name="accession">EU502082</attr>
			<date value="1/7/06" units="years"/>
			<attr name="generalLocation">australia</attr>
			<attr name="specificLocation">victoria</attr>
			<attr name="continent">Oceania</attr>
			<attr name="location26">south_australia</attr>
			<attr name="location11">australasia</attr>
			<attr name="antigenic_original">1.5423 -5.7135</attr>
			<attr name="antigenic">3.9622 -3.6784</attr>
			<attr name="latitude">-37.8167</attr>
			<attr name="latlong">-37.8167 144.9667</attr>
			<attr name="AG_PC1">3.9622</attr>
			<attr name="AGlat">3.9622 -3.6784 -37.8167</attr>
			<attr name="airport">Melbourne Airport</attr>
			<attr name="locationNoAmbi">AC6</attr>
			<attr name="location">AC6</attr>
		</taxon>
		<taxon id="A_Human_Bangkok_BA-1164729_2003">
			<attr name="accession">EU502138</attr>
			<date value="6/5/03" units="years"/>
			<attr name="generalLocation">bangladesh</attr>
			<attr name="specificLocation">n.a.</attr>
			<attr name="continent">Asia</attr>
			<attr name="location26">south_asia</attr>
			<attr name="location11">south_asia</attr>
			<attr name="antigenic_original">-1.8558 0.605</attr>
			<attr name="antigenic">-2.5368 -0.6395</attr>
			<attr name="latitude">23.7231</attr>
			<attr name="latlong">23.7231 90.4086</attr>
			<attr name="AG_PC1">-2.5368</attr>
			<attr name="AGlat">-2.5368 -0.6395 23.7231</attr>
			<attr name="airport">Dhaka</attr>
			<attr name="locationNoAmbi">AC7</attr>
			<attr name="location">AC7</attr>
		</taxon>
		<taxon id="A_Human_Bangkok_BA-141817-ORIGINAL_2005">
			<attr name="accession">EU502139</attr>
			<date value="30/05/2005" units="years"/>
			<attr name="generalLocation">bangladesh</attr>
			<attr name="specificLocation">n.a.</attr>
			<attr name="continent">Asia</attr>
			<attr name="location26">south_asia</attr>
			<attr name="location11">south_asia</attr>
			<attr name="antigenic_original">-0.3472 -1.2325</attr>
			<attr name="antigenic">-0.2293 -1.2124</attr>
			<attr name="latitude">23.7231</attr>
			<attr name="latlong">23.7231 90.4086</attr>
			<attr name="AG_PC1">-0.2293</attr>
			<attr name="AGlat">-0.2293 -1.2124 23.7231</attr>
			<attr name="airport">Dhaka</attr>
			<attr name="locationNoAmbi">AC7</attr>
			<attr name="location">AC7</attr>
		</taxon>
		<taxon id="A_Human_Bangkok_BA-167113_2005">
			<attr name="accession">EU502140</attr>
			<date value="29/05/2005" units="years"/>
			<attr name="generalLocation">bangladesh</attr>
			<attr name="specificLocation">n.a.</attr>
			<attr name="continent">Asia</attr>
			<attr name="location26">south_asia</attr>
			<attr name="location11">south_asia</attr>
			<attr name="antigenic_original">-0.2143 -0.1945</attr>
			<attr name="antigenic">-0.7426 -0.3005</attr>
			<attr name="latitude">23.7231</attr>
			<attr name="latlong">23.7231 90.4086</attr>
			<attr name="AG_PC1">-0.7426</attr>
			<attr name="AGlat">-0.7426 -0.3005 23.7231</attr>
			<attr name="airport">Dhaka</attr>
			<attr name="locationNoAmbi">AC7</attr>
			<attr name="location">AC7</attr>
		</taxon>
		<taxon id="A_Human_Bangladesh_1999_2006">
			<attr name="accession">EU502541</attr>
			<date value="21/10/2006" units="years"/>
			<attr name="generalLocation">bangladesh</attr>
			<attr name="specificLocation">n.a.</attr>
			<attr name="continent">Asia</attr>
			<attr name="location26">south_asia</attr>
			<attr name="location11">south_asia</attr>
			<attr name="antigenic_original">2.5581 -2.08</attr>
			<attr name="antigenic">2.6071 -0.1573</attr>
			<attr name="latitude">23.7231</attr>
			<attr name="latlong">23.7231 90.4086</attr>
			<attr name="AG_PC1">2.6071</attr>
			<attr name="AGlat">2.6071 -0.1573 23.7231</attr>
			<attr name="airport">Dhaka</attr>
			<attr name="locationNoAmbi">AC7</attr>
			<attr name="location">AC7</attr>
		</taxon>
		<taxon id="A_Human_Brazil_1759_2004">
			<attr name="accession">EU501376</attr>
			<date value="28/05/2004" units="years"/>
			<attr name="generalLocation">Brazil</attr>
			<attr name="specificLocation">n.a.</attr>
			<attr name="continent">south america</attr>
			<attr name="location26">south_america</attr>
			<attr name="location11">south_america</attr>
			<attr name="antigenic_original">-0.8009 2.1511</attr>
			<attr name="antigenic">-2.6139 1.2306</attr>
			<attr name="latitude">-15.7833</attr>
			<attr name="latlong">-15.7833 -47.9167</attr>
			<attr name="AG_PC1">-2.6139</attr>
			<attr name="AGlat">-2.6139 1.2306 -15.7833</attr>
			<attr name="airport">?</attr>
			<attr name="locationNoAmbi">AC10</attr>
			<attr name="location">AC10</attr>
		</taxon>
		<taxon id="A_Human_Brazil_1742_2005">
			<attr name="accession">EU501610</attr>
			<date value="7/7/05" units="years"/>
			<attr name="generalLocation">Brazil</attr>
			<attr name="specificLocation">n.a.</attr>
			<attr name="continent">south america</attr>
			<attr name="location26">south_america</attr>
			<attr name="location11">south_america</attr>
			<attr name="antigenic_original">1.2288 -0.597</attr>
			<attr name="antigenic">0.6552 0.2384</attr>
			<attr name="latitude">-15.7833</attr>
			<attr name="latlong">-15.7833 -47.9167</attr>
			<attr name="AG_PC1">0.6552</attr>
			<attr name="AGlat">0.6552 0.2384 -15.7833</attr>
			<attr name="airport">?</attr>
			<attr name="locationNoAmbi">AC10</attr>
			<attr name="location">AC10</attr>
		</taxon>
		<taxon id="A_Human_Brazil_BL-324-02_2003">
			<attr name="accession">EU502141</attr>
			<date value="5/9/03" units="years"/>
			<attr name="generalLocation">Brazil</attr>
			<attr name="specificLocation">n.a.</attr>
			<attr name="continent">south america</attr>
			<attr name="location26">south_america</attr>
			<attr name="location11">south_america</attr>
			<attr name="antigenic_original">-4.2147 1.0463</attr>
			<attr name="antigenic">-4.6924 -1.6942</attr>
			<attr name="latitude">-15.7833</attr>
			<attr name="latlong">-15.7833 -47.9167</attr>
			<attr name="AG_PC1">-4.6924</attr>
			<attr name="AGlat">-4.6924 -1.6942 -15.7833</attr>
			<attr name="airport">?</attr>
			<attr name="locationNoAmbi">AC10</attr>
			<attr name="location">AC10</attr>
		</taxon>
		<taxon id="A_Human_Brazil_BR-1609_2003">
			<attr name="accession">EU502142</attr>
			<date value="17/06/2003" units="years"/>
			<attr name="generalLocation">Brazil</attr>
			<attr name="specificLocation">n.a.</attr>
			<attr name="continent">south america</attr>
			<attr name="location26">south_america</attr>
			<attr name="location11">south_america</attr>
			<attr name="antigenic_original">-4.7062 3.0986</attr>
			<attr name="antigenic">-6.3121 -0.3415</attr>
			<attr name="latitude">-15.7833</attr>
			<attr name="latlong">-15.7833 -47.9167</attr>
			<attr name="AG_PC1">-6.3121</attr>
			<attr name="AGlat">-6.3121 -0.3415 -15.7833</attr>
			<attr name="airport">?</attr>
			<attr name="locationNoAmbi">AC10</attr>
			<attr name="location">AC10</attr>
		</taxon>
		<taxon id="A_Human_Brazil_BR-1945_2006">
			<attr name="accession">EU502144</attr>
			<date value="3/7/06" units="years"/>
			<attr name="generalLocation">Brazil</attr>
			<attr name="specificLocation">n.a.</attr>
			<attr name="continent">south america</attr>
			<attr name="location26">south_america</attr>
			<attr name="location11">south_america</attr>
			<attr name="antigenic_original">2.7503 -3.1376</attr>
			<attr name="antigenic">3.3929 -0.8909</attr>
			<attr name="latitude">-15.7833</attr>
			<attr name="latlong">-15.7833 -47.9167</attr>
			<attr name="AG_PC1">3.3929</attr>
			<attr name="AGlat">3.3929 -0.8909 -15.7833</attr>
			<attr name="airport">?</attr>
			<attr name="locationNoAmbi">AC10</attr>
			<attr name="location">AC10</attr>
		</taxon>
		<taxon id="A_Human_Brazil_BR-IAL-1499_2005">
			<attr name="accession">EU502145</attr>
			<date value="16/06/2005" units="years"/>
			<attr name="generalLocation">Brazil</attr>
			<attr name="specificLocation">n.a.</attr>
			<attr name="continent">south america</attr>
			<attr name="location26">south_america</attr>
			<attr name="location11">south_america</attr>
			<attr name="antigenic_original">0.9899 -2.4446</attr>
			<attr name="antigenic">1.567 -1.3862</attr>
			<attr name="latitude">-15.7833</attr>
			<attr name="latlong">-15.7833 -47.9167</attr>
			<attr name="AG_PC1">1.567</attr>
			<attr name="AGlat">1.567 -1.3862 -15.7833</attr>
			<attr name="airport">?</attr>
			<attr name="locationNoAmbi">AC10</attr>
			<attr name="location">AC10</attr>
		</taxon>
		<taxon id="A_Human_Brazil_BR-IAL-266_2005">
			<attr name="accession">EU502149</attr>
			<date value="17/02/2005" units="years"/>
			<attr name="generalLocation">Brazil</attr>
			<attr name="specificLocation">n.a.</attr>
			<attr name="continent">south america</attr>
			<attr name="location26">south_america</attr>
			<attr name="location11">south_america</attr>
			<attr name="antigenic_original">-1.4903 1.7425</attr>
			<attr name="antigenic">-2.9228 0.4911</attr>
			<attr name="latitude">-15.7833</attr>
			<attr name="latlong">-15.7833 -47.9167</attr>
			<attr name="AG_PC1">-2.9228</attr>
			<attr name="AGlat">-2.9228 0.4911 -15.7833</attr>
			<attr name="airport">?</attr>
			<attr name="locationNoAmbi">AC10</attr>
			<attr name="location">AC10</attr>
		</taxon>
		<taxon id="A_Human_Brazil_BR-IAL-445_2004">
			<attr name="accession">EU502150</attr>
			<date value="3/4/04" units="years"/>
			<attr name="generalLocation">Brazil</attr>
			<attr name="specificLocation">n.a.</attr>
			<attr name="continent">south america</attr>
			<attr name="location26">south_america</attr>
			<attr name="location11">south_america</attr>
			<attr name="antigenic_original">-0.6994 1.7059</attr>
			<attr name="antigenic">-2.2666 0.9341</attr>
			<attr name="latitude">-15.7833</attr>
			<attr name="latlong">-15.7833 -47.9167</attr>
			<attr name="AG_PC1">-2.2666</attr>
			<attr name="AGlat">-2.2666 0.9341 -15.7833</attr>
			<attr name="airport">?</attr>
			<attr name="locationNoAmbi">AC10</attr>
			<attr name="location">AC10</attr>
		</taxon>
		<taxon id="A_Human_Brazil_BR-IAL-615_2004">
			<attr name="accession">EU502151</attr>
			<date value="21/03/2004" units="years"/>
			<attr name="generalLocation">Brazil</attr>
			<attr name="specificLocation">n.a.</attr>
			<attr name="continent">south america</attr>
			<attr name="location26">south_america</attr>
			<attr name="location11">south_america</attr>
			<attr name="antigenic_original">-2.3902 -0.7554</attr>
			<attr name="antigenic">-2.153 -2.0498</attr>
			<attr name="latitude">-15.7833</attr>
			<attr name="latlong">-15.7833 -47.9167</attr>
			<attr name="AG_PC1">-2.153</attr>
			<attr name="AGlat">-2.153 -2.0498 -15.7833</attr>
			<attr name="airport">?</attr>
			<attr name="locationNoAmbi">AC10</attr>
			<attr name="location">AC10</attr>
		</taxon>
		<taxon id="A_Human_Brazil_BR-IAL1544_2003">
			<attr name="accession">EU502152</attr>
			<date value="20/06/2003" units="years"/>
			<attr name="generalLocation">Brazil</attr>
			<attr name="specificLocation">n.a.</attr>
			<attr name="continent">south america</attr>
			<attr name="location26">south_america</attr>
			<attr name="location11">south_america</attr>
			<attr name="antigenic_original">-4.6673 1.4005</attr>
			<attr name="antigenic">-5.2669 -1.6804</attr>
			<attr name="latitude">-15.7833</attr>
			<attr name="latlong">-15.7833 -47.9167</attr>
			<attr name="AG_PC1">-5.2669</attr>
			<attr name="AGlat">-5.2669 -1.6804 -15.7833</attr>
			<attr name="airport">?</attr>
			<attr name="locationNoAmbi">AC10</attr>
			<attr name="location">AC10</attr>
		</taxon>
		<taxon id="A_Human_Ceara_177_2002">
			<attr name="accession">EU514644</attr>
			<date value="4/4/02" units="years"/>
			<attr name="generalLocation">Brazil</attr>
			<attr name="specificLocation">n.a.</attr>
			<attr name="continent">south america</attr>
			<attr name="location26">south_america</attr>
			<attr name="location11">south_america</attr>
			<attr name="antigenic_original">NA NA</attr>
			<attr name="antigenic">NA NA</attr>
			<attr name="latitude">-3.7737</attr>
			<attr name="latlong">-3.7737 -38.5748</attr>
			<attr name="AG_PC1">NA</attr>
			<attr name="AGlat">NA NA -3.7737</attr>
			<attr name="airport">?</attr>
			<attr name="locationNoAmbi">AC10</attr>
			<attr name="location">AC10</attr>
		</taxon>
		<taxon id="A_Human_Brazil_1727_2002">
			<attr name="accession">EU514649</attr>
			<date value="23/05/2002" units="years"/>
			<attr name="generalLocation">Brazil</attr>
			<attr name="specificLocation">n.a.</attr>
			<attr name="continent">south america</attr>
			<attr name="location26">south_america</attr>
			<attr name="location11">south_america</attr>
			<attr name="antigenic_original">NA NA</attr>
			<attr name="antigenic">NA NA</attr>
			<attr name="latitude">-15.7833</attr>
			<attr name="latlong">-15.7833 -47.9167</attr>
			<attr name="AG_PC1">NA</attr>
			<attr name="AGlat">NA NA -15.7833</attr>
			<attr name="airport">?</attr>
			<attr name="locationNoAmbi">AC10</attr>
			<attr name="location">AC10</attr>
		</taxon>
		<taxon id="A_Human_Brazil_1732_2002">
			<attr name="accession">EU514652</attr>
			<date value="27/06/2002" units="years"/>
			<attr name="generalLocation">Brazil</attr>
			<attr name="specificLocation">n.a.</attr>
			<attr name="continent">south america</attr>
			<attr name="location26">south_america</attr>
			<attr name="location11">south_america</attr>
			<attr name="antigenic_original">-7.5518 2.4112</attr>
			<attr name="antigenic">-8.1841 -2.5922</attr>
			<attr name="latitude">-15.7833</attr>
			<attr name="latlong">-15.7833 -47.9167</attr>
			<attr name="AG_PC1">-8.1841</attr>
			<attr name="AGlat">-8.1841 -2.5922 -15.7833</attr>
			<attr name="airport">?</attr>
			<attr name="locationNoAmbi">AC10</attr>
			<attr name="location">AC10</attr>
		</taxon>
		<taxon id="A_Human_Brazil_2458_2002">
			<attr name="accession">EU514658</attr>
			<date value="9/8/02" units="years"/>
			<attr name="generalLocation">Brazil</attr>
			<attr name="specificLocation">n.a.</attr>
			<attr name="continent">south america</attr>
			<attr name="location26">south_america</attr>
			<attr name="location11">south_america</attr>
			<attr name="antigenic_original">NA NA</attr>
			<attr name="antigenic">NA NA</attr>
			<attr name="latitude">-15.7833</attr>
			<attr name="latlong">-15.7833 -47.9167</attr>
			<attr name="AG_PC1">NA</attr>
			<attr name="AGlat">NA NA -15.7833</attr>
			<attr name="airport">?</attr>
			<attr name="locationNoAmbi">AC10</attr>
			<attr name="location">AC10</attr>
		</taxon>
		<taxon id="A_Human_SOFIA_141_2003">
			<attr name="accession">EU501322</attr>
			<date value="1/2/03" units="years"/>
			<attr name="generalLocation">Bulgaria</attr>
			<attr name="specificLocation">Sofia</attr>
			<attr name="continent">europe</attr>
			<attr name="location26">europe</attr>
			<attr name="location11">europe</attr>
			<attr name="antigenic_original">-4.2875 6.4299</attr>
			<attr name="antigenic">-7.9657 2.5806</attr>
			<attr name="latitude">42.6833</attr>
			<attr name="latlong">42.6833 23.3167</attr>
			<attr name="AG_PC1">-7.9657</attr>
			<attr name="AGlat">-7.9657 2.5806 42.6833</attr>
			<attr name="airport">Sofia</attr>
			<attr name="locationNoAmbi">AC12</attr>
			<attr name="location">AC5/12</attr>
		</taxon>
		<taxon id="A_Human_SOFIA_682_2005">
			<attr name="accession">EU501776</attr>
			<date value="16/12/2004" units="years"/>
			<attr name="generalLocation">Bulgaria</attr>
			<attr name="specificLocation">Sofia</attr>
			<attr name="continent">europe</attr>
			<attr name="location26">europe</attr>
			<attr name="location11">europe</attr>
			<attr name="antigenic_original">0.3866 1.4762</attr>
			<attr name="antigenic">-1.2583 1.3984</attr>
			<attr name="latitude">42.6833</attr>
			<attr name="latlong">42.6833 23.3167</attr>
			<attr name="AG_PC1">-1.2583</attr>
			<attr name="AGlat">-1.2583 1.3984 42.6833</attr>
			<attr name="airport">Sofia</attr>
			<attr name="locationNoAmbi">AC12</attr>
			<attr name="location">AC5/12</attr>
		</taxon>
		<taxon id="A_Human_SOFIA_344_2002">
			<attr name="accession">EU502521</attr>
			<date value="2/11/02" units="years"/>
			<attr name="generalLocation">Bulgaria</attr>
			<attr name="specificLocation">Sofia</attr>
			<attr name="continent">europe</attr>
			<attr name="location26">europe</attr>
			<attr name="location11">europe</attr>
			<attr name="antigenic_original">NA NA</attr>
			<attr name="antigenic">NA NA</attr>
			<attr name="latitude">42.6833</attr>
			<attr name="latlong">42.6833 23.3167</attr>
			<attr name="AG_PC1">NA</attr>
			<attr name="AGlat">NA NA 42.6833</attr>
			<attr name="airport">Sofia</attr>
			<attr name="locationNoAmbi">AC12</attr>
			<attr name="location">AC5/12</attr>
		</taxon>
		<taxon id="A_Human_Sofia_343_2002">
			<attr name="accession">EU514664</attr>
			<date value="2/11/02" units="years"/>
			<attr name="generalLocation">Bulgaria</attr>
			<attr name="specificLocation">Sofia</attr>
			<attr name="continent">europe</attr>
			<attr name="location26">europe</attr>
			<attr name="location11">europe</attr>
			<attr name="antigenic_original">NA NA</attr>
			<attr name="antigenic">NA NA</attr>
			<attr name="latitude">42.6833</attr>
			<attr name="latlong">42.6833 23.3167</attr>
			<attr name="AG_PC1">NA</attr>
			<attr name="AGlat">NA NA 42.6833</attr>
			<attr name="airport">Sofia</attr>
			<attr name="locationNoAmbi">AC12</attr>
			<attr name="location">AC5/12</attr>
		</taxon>
		<taxon id="A_Human_Cambodia_7_2005">
			<attr name="accession">EU501622</attr>
			<date value="5/7/05" units="years"/>
			<attr name="generalLocation">cambodia</attr>
			<attr name="specificLocation">n.a.</attr>
			<attr name="continent">Asia</attr>
			<attr name="location26">indochina</attr>
			<attr name="location11">southeast_asia</attr>
			<attr name="antigenic_original">3.0796 -3.8267</attr>
			<attr name="antigenic">4.0685 -1.2469</attr>
			<attr name="latitude">11.55</attr>
			<attr name="latlong">11.55 104.9167</attr>
			<attr name="AG_PC1">4.0685</attr>
			<attr name="AGlat">4.0685 -1.2469 11.55</attr>
			<attr name="airport">Phnom Penh</attr>
			<attr name="locationNoAmbi">AC13</attr>
			<attr name="location">AC3/4/13</attr>
		</taxon>
		<taxon id="A_Human_Cambodia_9_2005">
			<attr name="accession">EU501623</attr>
			<date value="5/7/05" units="years"/>
			<attr name="generalLocation">cambodia</attr>
			<attr name="specificLocation">n.a.</attr>
			<attr name="continent">Asia</attr>
			<attr name="location26">indochina</attr>
			<attr name="location11">southeast_asia</attr>
			<attr name="antigenic_original">1.6835 -3.8342</attr>
			<attr name="antigenic">2.9531 -2.0867</attr>
			<attr name="latitude">11.55</attr>
			<attr name="latlong">11.55 104.9167</attr>
			<attr name="AG_PC1">2.9531</attr>
			<attr name="AGlat">2.9531 -2.0867 11.55</attr>
			<attr name="airport">Phnom Penh</attr>
			<attr name="locationNoAmbi">AC13</attr>
			<attr name="location">AC3/4/13</attr>
		</taxon>
		<taxon id="A_Human_Canada_578_2004">
			<attr name="accession">EU501384</attr>
			<date value="9/5/04" units="years"/>
			<attr name="generalLocation">canada</attr>
			<attr name="specificLocation">n.a.</attr>
			<attr name="continent">North America</attr>
			<attr name="location26">canada</attr>
			<attr name="location11">north_america</attr>
			<attr name="antigenic_original">0.6463 -1.2992</attr>
			<attr name="antigenic">0.6074 -0.6727</attr>
			<attr name="latitude">45.417</attr>
			<attr name="latlong">45.417 -75.7</attr>
			<attr name="AG_PC1">0.6074</attr>
			<attr name="AGlat">0.6074 -0.6727 45.417</attr>
			<attr name="airport">Anchorage International Apt</attr>
			<attr name="locationNoAmbi">AC2</attr>
			<attr name="location">AC2</attr>
		</taxon>
		<taxon id="A_Human_Canada_CN-RV1341-05_2005">
			<attr name="accession">EU502166</attr>
			<date value="17/11/2005" units="years"/>
			<attr name="generalLocation">canada</attr>
			<attr name="specificLocation">n.a.</attr>
			<attr name="continent">North America</attr>
			<attr name="location26">canada</attr>
			<attr name="location11">north_america</attr>
			<attr name="antigenic_original">4.166 -2.838</attr>
			<attr name="antigenic">4.3495 0.1949</attr>
			<attr name="latitude">45.417</attr>
			<attr name="latlong">45.417 -75.7</attr>
			<attr name="AG_PC1">4.3495</attr>
			<attr name="AGlat">4.3495 0.1949 45.417</attr>
			<attr name="airport">Toronto Lester B Pearson Intl Apt</attr>
			<attr name="locationNoAmbi">AC11</attr>
			<attr name="location">AC11</attr>
		</taxon>
		<taxon id="A_Human_Canada_CN-RV657-06_2006">
			<attr name="accession">EU502167</attr>
			<date value="21/02/2006" units="years"/>
			<attr name="generalLocation">canada</attr>
			<attr name="specificLocation">n.a.</attr>
			<attr name="continent">North America</attr>
			<attr name="location26">canada</attr>
			<attr name="location11">north_america</attr>
			<attr name="antigenic_original">3.4668 -1.4542</attr>
			<attr name="antigenic">2.9623 0.8874</attr>
			<attr name="latitude">45.417</attr>
			<attr name="latlong">45.417 -75.7</attr>
			<attr name="AG_PC1">2.9623</attr>
			<attr name="AGlat">2.9623 0.8874 45.417</attr>
			<attr name="airport">Toronto Lester B Pearson Intl Apt</attr>
			<attr name="locationNoAmbi">AC11</attr>
			<attr name="location">AC11</attr>
		</taxon>
		<taxon id="A_Human_Canada_CN-RV887-06_2006">
			<attr name="accession">EU502168</attr>
			<date value="27/03/2006" units="years"/>
			<attr name="generalLocation">canada</attr>
			<attr name="specificLocation">n.a.</attr>
			<attr name="continent">North America</attr>
			<attr name="location26">canada</attr>
			<attr name="location11">north_america</attr>
			<attr name="antigenic_original">2.6868 -2.3946</attr>
			<attr name="antigenic">2.8982 -0.3328</attr>
			<attr name="latitude">45.417</attr>
			<attr name="latlong">45.417 -75.7</attr>
			<attr name="AG_PC1">2.8982</attr>
			<attr name="AGlat">2.8982 -0.3328 45.417</attr>
			<attr name="airport">Toronto Lester B Pearson Intl Apt</attr>
			<attr name="locationNoAmbi">AC11</attr>
			<attr name="location">AC11</attr>
		</taxon>
		<taxon id="A_Human_Canada_CN-RV29-07_2006">
			<attr name="accession">EU502558</attr>
			<date value="17/12/2006" units="years"/>
			<attr name="generalLocation">canada</attr>
			<attr name="specificLocation">n.a.</attr>
			<attr name="continent">North America</attr>
			<attr name="location26">canada</attr>
			<attr name="location11">north_america</attr>
			<attr name="antigenic_original">1.2926 -2.2049</attr>
			<attr name="antigenic">1.6667 -1.0132</attr>
			<attr name="latitude">45.417</attr>
			<attr name="latlong">45.417 -75.7</attr>
			<attr name="AG_PC1">1.6667</attr>
			<attr name="AGlat">1.6667 -1.0132 45.417</attr>
			<attr name="airport">Toronto Lester B Pearson Intl Apt</attr>
			<attr name="locationNoAmbi">AC11</attr>
			<attr name="location">AC11</attr>
		</taxon>
		<taxon id="A_Human_Canada_CN-RV32-07_2006">
			<attr name="accession">EU502559</attr>
			<date value="24/11/2006" units="years"/>
			<attr name="generalLocation">canada</attr>
			<attr name="specificLocation">n.a.</attr>
			<attr name="continent">North America</attr>
			<attr name="location26">canada</attr>
			<attr name="location11">north_america</attr>
			<attr name="antigenic_original">5.1843 -1.9966</attr>
			<attr name="antigenic">4.6638 1.4778</attr>
			<attr name="latitude">45.417</attr>
			<attr name="latlong">45.417 -75.7</attr>
			<attr name="AG_PC1">4.6638</attr>
			<attr name="AGlat">4.6638 1.4778 45.417</attr>
			<attr name="airport">Toronto Lester B Pearson Intl Apt</attr>
			<attr name="locationNoAmbi">AC11</attr>
			<attr name="location">AC11</attr>
		</taxon>
		<taxon id="A_Human_Canada_CN-RV1194-06_2006">
			<attr name="accession">EU502560</attr>
			<date value="29/11/2006" units="years"/>
			<attr name="generalLocation">canada</attr>
			<attr name="specificLocation">n.a.</attr>
			<attr name="continent">North America</attr>
			<attr name="location26">canada</attr>
			<attr name="location11">north_america</attr>
			<attr name="antigenic_original">4.3168 -0.7209</attr>
			<attr name="antigenic">3.2062 1.9831</attr>
			<attr name="latitude">45.417</attr>
			<attr name="latlong">45.417 -75.7</attr>
			<attr name="AG_PC1">3.2062</attr>
			<attr name="AGlat">3.2062 1.9831 45.417</attr>
			<attr name="airport">Toronto Lester B Pearson Intl Apt</attr>
			<attr name="locationNoAmbi">AC11</attr>
			<attr name="location">AC11</attr>
		</taxon>
		<taxon id="A_Human_Canada_CN-RV1198-06_2006">
			<attr name="accession">EU502561</attr>
			<date value="28/11/2006" units="years"/>
			<attr name="generalLocation">canada</attr>
			<attr name="specificLocation">n.a.</attr>
			<attr name="continent">North America</attr>
			<attr name="location26">canada</attr>
			<attr name="location11">north_america</attr>
			<attr name="antigenic_original">0.7407 -1.1858</attr>
			<attr name="antigenic">0.6154 -0.5253</attr>
			<attr name="latitude">45.417</attr>
			<attr name="latlong">45.417 -75.7</attr>
			<attr name="AG_PC1">0.6154</attr>
			<attr name="AGlat">0.6154 -0.5253 45.417</attr>
			<attr name="airport">Toronto Lester B Pearson Intl Apt</attr>
			<attr name="locationNoAmbi">AC11</attr>
			<attr name="location">AC11</attr>
		</taxon>
		<taxon id="A_Human_Canada_CN-RV0101-07_2006">
			<attr name="accession">EU502589</attr>
			<date value="29/12/2006" units="years"/>
			<attr name="generalLocation">canada</attr>
			<attr name="specificLocation">n.a.</attr>
			<attr name="continent">North America</attr>
			<attr name="location26">canada</attr>
			<attr name="location11">north_america</attr>
			<attr name="antigenic_original">3.3403 -2.2017</attr>
			<attr name="antigenic">3.3072 0.2122</attr>
			<attr name="latitude">45.417</attr>
			<attr name="latlong">45.417 -75.7</attr>
			<attr name="AG_PC1">3.3072</attr>
			<attr name="AGlat">3.3072 0.2122 45.417</attr>
			<attr name="airport">Toronto Lester B Pearson Intl Apt</attr>
			<attr name="locationNoAmbi">AC11</attr>
			<attr name="location">AC11</attr>
		</taxon>
		<taxon id="A_Human_Canada_CN-RV0063-07_2006">
			<attr name="accession">EU502612</attr>
			<date value="28/12/2006" units="years"/>
			<attr name="generalLocation">canada</attr>
			<attr name="specificLocation">n.a.</attr>
			<attr name="continent">North America</attr>
			<attr name="location26">canada</attr>
			<attr name="location11">north_america</attr>
			<attr name="antigenic_original">4.0438 -3.0283</attr>
			<attr name="antigenic">4.3651 -0.0308</attr>
			<attr name="latitude">45.417</attr>
			<attr name="latlong">45.417 -75.7</attr>
			<attr name="AG_PC1">4.3651</attr>
			<attr name="AGlat">4.3651 -0.0308 45.417</attr>
			<attr name="airport">Toronto Lester B Pearson Intl Apt</attr>
			<attr name="locationNoAmbi">AC11</attr>
			<attr name="location">AC11</attr>
		</taxon>
		<taxon id="A_Human_Canada_CN-RV1295-06_2006">
			<attr name="accession">EU502613</attr>
			<date value="19/12/2006" units="years"/>
			<attr name="generalLocation">canada</attr>
			<attr name="specificLocation">n.a.</attr>
			<attr name="continent">North America</attr>
			<attr name="location26">canada</attr>
			<attr name="location11">north_america</attr>
			<attr name="antigenic_original">4.4441 -4.0756</attr>
			<attr name="antigenic">5.3116 -0.6318</attr>
			<attr name="latitude">45.417</attr>
			<attr name="latlong">45.417 -75.7</attr>
			<attr name="AG_PC1">5.3116</attr>
			<attr name="AGlat">5.3116 -0.6318 45.417</attr>
			<attr name="airport">Toronto Lester B Pearson Intl Apt</attr>
			<attr name="locationNoAmbi">AC11</attr>
			<attr name="location">AC11</attr>
		</taxon>
		<taxon id="A_Human_Canada_CN-RV0008-07_2006">
			<attr name="accession">EU502614</attr>
			<date value="19/12/2006" units="years"/>
			<attr name="generalLocation">canada</attr>
			<attr name="specificLocation">n.a.</attr>
			<attr name="continent">North America</attr>
			<attr name="location26">canada</attr>
			<attr name="location11">north_america</attr>
			<attr name="antigenic_original">3.4429 -1.6312</attr>
			<attr name="antigenic">3.0488 0.7311</attr>
			<attr name="latitude">45.417</attr>
			<attr name="latlong">45.417 -75.7</attr>
			<attr name="AG_PC1">3.0488</attr>
			<attr name="AGlat">3.0488 0.7311 45.417</attr>
			<attr name="airport">Toronto Lester B Pearson Intl Apt</attr>
			<attr name="locationNoAmbi">AC11</attr>
			<attr name="location">AC11</attr>
		</taxon>
		<taxon id="A_Human_Canada_CN-RV0009-07_2006">
			<attr name="accession">EU502615</attr>
			<date value="21/12/2006" units="years"/>
			<attr name="generalLocation">canada</attr>
			<attr name="specificLocation">n.a.</attr>
			<attr name="continent">North America</attr>
			<attr name="location26">canada</attr>
			<attr name="location11">north_america</attr>
			<attr name="antigenic_original">5.0899 -2.6646</attr>
			<attr name="antigenic">4.9871 0.8857</attr>
			<attr name="latitude">45.417</attr>
			<attr name="latlong">45.417 -75.7</attr>
			<attr name="AG_PC1">4.9871</attr>
			<attr name="AGlat">4.9871 0.8857 45.417</attr>
			<attr name="airport">Toronto Lester B Pearson Intl Apt</attr>
			<attr name="locationNoAmbi">AC11</attr>
			<attr name="location">AC11</attr>
		</taxon>
		<taxon id="A_Human_Canada_CN-RV0019-07_2006">
			<attr name="accession">EU502616</attr>
			<date value="19/12/2006" units="years"/>
			<attr name="generalLocation">canada</attr>
			<attr name="specificLocation">n.a.</attr>
			<attr name="continent">North America</attr>
			<attr name="location26">canada</attr>
			<attr name="location11">north_america</attr>
			<attr name="antigenic_original">2.3995 -2.9883</attr>
			<attr name="antigenic">3.0223 -0.9806</attr>
			<attr name="latitude">45.417</attr>
			<attr name="latlong">45.417 -75.7</attr>
			<attr name="AG_PC1">3.0223</attr>
			<attr name="AGlat">3.0223 -0.9806 45.417</attr>
			<attr name="airport">Toronto Lester B Pearson Intl Apt</attr>
			<attr name="locationNoAmbi">AC11</attr>
			<attr name="location">AC11</attr>
		</taxon>
		<taxon id="A_Human_Canada_CN-RV0020-07_2006">
			<attr name="accession">EU502617</attr>
			<date value="11/12/06" units="years"/>
			<attr name="generalLocation">canada</attr>
			<attr name="specificLocation">n.a.</attr>
			<attr name="continent">North America</attr>
			<attr name="location26">canada</attr>
			<attr name="location11">north_america</attr>
			<attr name="antigenic_original">4.0991 -2.6961</attr>
			<attr name="antigenic">4.2111 0.2688</attr>
			<attr name="latitude">45.417</attr>
			<attr name="latlong">45.417 -75.7</attr>
			<attr name="AG_PC1">4.2111</attr>
			<attr name="AGlat">4.2111 0.2688 45.417</attr>
			<attr name="airport">Toronto Lester B Pearson Intl Apt</attr>
			<attr name="locationNoAmbi">AC11</attr>
			<attr name="location">AC11</attr>
		</taxon>
		<taxon id="A_Human_Canada_CN-RV1213-06_2006">
			<attr name="accession">EU502618</attr>
			<date value="6/12/06" units="years"/>
			<attr name="generalLocation">canada</attr>
			<attr name="specificLocation">n.a.</attr>
			<attr name="continent">North America</attr>
			<attr name="location26">canada</attr>
			<attr name="location11">north_america</attr>
			<attr name="antigenic_original">4.0418 -3.2964</attr>
			<attr name="antigenic">4.5236 -0.247</attr>
			<attr name="latitude">45.417</attr>
			<attr name="latlong">45.417 -75.7</attr>
			<attr name="AG_PC1">4.5236</attr>
			<attr name="AGlat">4.5236 -0.247 45.417</attr>
			<attr name="airport">Toronto Lester B Pearson Intl Apt</attr>
			<attr name="locationNoAmbi">AC11</attr>
			<attr name="location">AC11</attr>
		</taxon>
		<taxon id="A_Human_Chile_CI-03-6267_2003">
			<attr name="accession">EU502155</attr>
			<date value="12/5/03" units="years"/>
			<attr name="generalLocation">Chile</attr>
			<attr name="specificLocation">n.a.</attr>
			<attr name="continent">south america</attr>
			<attr name="location26">south_america</attr>
			<attr name="location11">south_america</attr>
			<attr name="antigenic_original">-1.545 2.5017</attr>
			<attr name="antigenic">-3.4201 1.0675</attr>
			<attr name="latitude">-8.54569</attr>
			<attr name="latlong">-8.54569 -42.8805</attr>
			<attr name="AG_PC1">-3.4201</attr>
			<attr name="AGlat">-3.4201 1.0675 -8.54569</attr>
			<attr name="airport">Santiago Arturo Merino Benitez</attr>
			<attr name="locationNoAmbi">AC10</attr>
			<attr name="location">AC10</attr>
		</taxon>
		<taxon id="A_Human_Chile_CI-03-6421_2003">
			<attr name="accession">EU502156</attr>
			<date value="13/05/2003" units="years"/>
			<attr name="generalLocation">Chile</attr>
			<attr name="specificLocation">n.a.</attr>
			<attr name="continent">south america</attr>
			<attr name="location26">south_america</attr>
			<attr name="location11">south_america</attr>
			<attr name="antigenic_original">-1.6014 2.6155</attr>
			<attr name="antigenic">-3.5333 1.1251</attr>
			<attr name="latitude">-8.54569</attr>
			<attr name="latlong">-8.54569 -42.8805</attr>
			<attr name="AG_PC1">-3.5333</attr>
			<attr name="AGlat">-3.5333 1.1251 -8.54569</attr>
			<attr name="airport">Santiago Arturo Merino Benitez</attr>
			<attr name="locationNoAmbi">AC10</attr>
			<attr name="location">AC10</attr>
		</taxon>
		<taxon id="A_Human_Chile_CI-03-7379_2003">
			<attr name="accession">EU502157</attr>
			<date value="3/6/03" units="years"/>
			<attr name="generalLocation">Chile</attr>
			<attr name="specificLocation">n.a.</attr>
			<attr name="continent">south america</attr>
			<attr name="location26">south_america</attr>
			<attr name="location11">south_america</attr>
			<attr name="antigenic_original">-1.0899 1.1648</attr>
			<attr name="antigenic">-2.2567 0.267</attr>
			<attr name="latitude">-8.54569</attr>
			<attr name="latlong">-8.54569 -42.8805</attr>
			<attr name="AG_PC1">-2.2567</attr>
			<attr name="AGlat">-2.2567 0.267 -8.54569</attr>
			<attr name="airport">Santiago Arturo Merino Benitez</attr>
			<attr name="locationNoAmbi">AC10</attr>
			<attr name="location">AC10</attr>
		</taxon>
		<taxon id="A_Human_Chile_CI-03-7985_2003">
			<attr name="accession">EU502158</attr>
			<date value="12/6/03" units="years"/>
			<attr name="generalLocation">Chile</attr>
			<attr name="specificLocation">n.a.</attr>
			<attr name="continent">south america</attr>
			<attr name="location26">south_america</attr>
			<attr name="location11">south_america</attr>
			<attr name="antigenic_original">-0.8008 3.3122</attr>
			<attr name="antigenic">-3.3072 2.162</attr>
			<attr name="latitude">-8.54569</attr>
			<attr name="latlong">-8.54569 -42.8805</attr>
			<attr name="AG_PC1">-3.3072</attr>
			<attr name="AGlat">-3.3072 2.162 -8.54569</attr>
			<attr name="airport">Santiago Arturo Merino Benitez</attr>
			<attr name="locationNoAmbi">AC10</attr>
			<attr name="location">AC10</attr>
		</taxon>
		<taxon id="A_Human_Chile_CI-03-8266-ORIGINAL_2003">
			<attr name="accession">EU502159</attr>
			<date value="19/06/2003" units="years"/>
			<attr name="generalLocation">Chile</attr>
			<attr name="specificLocation">n.a.</attr>
			<attr name="continent">south america</attr>
			<attr name="location26">south_america</attr>
			<attr name="location11">south_america</attr>
			<attr name="antigenic_original">-5.4977 5.4198</attr>
			<attr name="antigenic">-8.3332 1.0477</attr>
			<attr name="latitude">-8.54569</attr>
			<attr name="latlong">-8.54569 -42.8805</attr>
			<attr name="AG_PC1">-8.3332</attr>
			<attr name="AGlat">-8.3332 1.0477 -8.54569</attr>
			<attr name="airport">Santiago Arturo Merino Benitez</attr>
			<attr name="locationNoAmbi">AC10</attr>
			<attr name="location">AC10</attr>
		</taxon>
		<taxon id="A_Human_Chile_CI-03-8299_2003">
			<attr name="accession">EU502160</attr>
			<date value="19/06/2003" units="years"/>
			<attr name="generalLocation">Chile</attr>
			<attr name="specificLocation">n.a.</attr>
			<attr name="continent">south america</attr>
			<attr name="location26">south_america</attr>
			<attr name="location11">south_america</attr>
			<attr name="antigenic_original">-1.8767 0.6933</attr>
			<attr name="antigenic">-2.6063 -0.5812</attr>
			<attr name="latitude">-8.54569</attr>
			<attr name="latlong">-8.54569 -42.8805</attr>
			<attr name="AG_PC1">-2.6063</attr>
			<attr name="AGlat">-2.6063 -0.5812 -8.54569</attr>
			<attr name="airport">Santiago Arturo Merino Benitez</attr>
			<attr name="locationNoAmbi">AC10</attr>
			<attr name="location">AC10</attr>
		</taxon>
		<taxon id="A_Human_Chile_CI-03-8806_2003">
			<attr name="accession">EU502161</attr>
			<date value="30/06/2003" units="years"/>
			<attr name="generalLocation">Chile</attr>
			<attr name="specificLocation">n.a.</attr>
			<attr name="continent">south america</attr>
			<attr name="location26">south_america</attr>
			<attr name="location11">south_america</attr>
			<attr name="antigenic_original">-4.6516 3.5704</attr>
			<attr name="antigenic">-6.5501 0.0695</attr>
			<attr name="latitude">-8.54569</attr>
			<attr name="latlong">-8.54569 -42.8805</attr>
			<attr name="AG_PC1">-6.5501</attr>
			<attr name="AGlat">-6.5501 0.0695 -8.54569</attr>
			<attr name="airport">Santiago Arturo Merino Benitez</attr>
			<attr name="locationNoAmbi">AC10</attr>
			<attr name="location">AC10</attr>
		</taxon>
		<taxon id="A_Human_Chile_CI-05-6898_2005">
			<attr name="accession">EU502162</attr>
			<date value="24/05/2005" units="years"/>
			<attr name="generalLocation">Chile</attr>
			<attr name="specificLocation">n.a.</attr>
			<attr name="continent">south america</attr>
			<attr name="location26">south_america</attr>
			<attr name="location11">south_america</attr>
			<attr name="antigenic_original">2.8295 -0.6457</attr>
			<attr name="antigenic">1.9682 1.1552</attr>
			<attr name="latitude">-8.54569</attr>
			<attr name="latlong">-8.54569 -42.8805</attr>
			<attr name="AG_PC1">1.9682</attr>
			<attr name="AGlat">1.9682 1.1552 -8.54569</attr>
			<attr name="airport">Santiago Arturo Merino Benitez</attr>
			<attr name="locationNoAmbi">AC10</attr>
			<attr name="location">AC10</attr>
		</taxon>
		<taxon id="A_Human_Chile_CI-05-7099_2005">
			<attr name="accession">EU502163</attr>
			<date value="20/05/2005" units="years"/>
			<attr name="generalLocation">Chile</attr>
			<attr name="specificLocation">n.a.</attr>
			<attr name="continent">south america</attr>
			<attr name="location26">south_america</attr>
			<attr name="location11">south_america</attr>
			<attr name="antigenic_original">0.9993 -0.6999</attr>
			<attr name="antigenic">0.5326 0.0188</attr>
			<attr name="latitude">-8.54569</attr>
			<attr name="latlong">-8.54569 -42.8805</attr>
			<attr name="AG_PC1">0.5326</attr>
			<attr name="AGlat">0.5326 0.0188 -8.54569</attr>
			<attr name="airport">Santiago Arturo Merino Benitez</attr>
			<attr name="locationNoAmbi">AC10</attr>
			<attr name="location">AC10</attr>
		</taxon>
		<taxon id="A_Human_Chile_CL-4145_2003">
			<attr name="accession">EU502164</attr>
			<date value="20/11/2003" units="years"/>
			<attr name="generalLocation">Chile</attr>
			<attr name="specificLocation">n.a.</attr>
			<attr name="continent">south america</attr>
			<attr name="location26">south_america</attr>
			<attr name="location11">south_america</attr>
			<attr name="antigenic_original">-0.5427 1.0025</attr>
			<attr name="antigenic">-1.7209 0.4635</attr>
			<attr name="latitude">-8.54569</attr>
			<attr name="latlong">-8.54569 -42.8805</attr>
			<attr name="AG_PC1">-1.7209</attr>
			<attr name="AGlat">-1.7209 0.4635 -8.54569</attr>
			<attr name="airport">Santiago Arturo Merino Benitez</attr>
			<attr name="locationNoAmbi">AC10</attr>
			<attr name="location">AC10</attr>
		</taxon>
		<taxon id="A_Human_Chile_CL-6928_2006">
			<attr name="accession">EU502165</attr>
			<date value="18/01/2006" units="years"/>
			<attr name="generalLocation">Chile</attr>
			<attr name="specificLocation">n.a.</attr>
			<attr name="continent">south america</attr>
			<attr name="location26">south_america</attr>
			<attr name="location11">south_america</attr>
			<attr name="antigenic_original">5.3342 -1.6552</attr>
			<attr name="antigenic">4.5802 1.8413</attr>
			<attr name="latitude">-8.54569</attr>
			<attr name="latlong">-8.54569 -42.8805</attr>
			<attr name="AG_PC1">4.5802</attr>
			<attr name="AGlat">4.5802 1.8413 -8.54569</attr>
			<attr name="airport">Santiago Arturo Merino Benitez</attr>
			<attr name="locationNoAmbi">AC10</attr>
			<attr name="location">AC10</attr>
		</taxon>
		<taxon id="A_Human_SANTIAGO_8248_2006">
			<attr name="accession">EU502035</attr>
			<date value="3/7/06" units="years"/>
			<attr name="generalLocation">Chile</attr>
			<attr name="specificLocation">Santiago</attr>
			<attr name="continent">south america</attr>
			<attr name="location26">south_america</attr>
			<attr name="location11">south_america</attr>
			<attr name="antigenic_original">1.7952 -4.8557</attr>
			<attr name="antigenic">3.6528 -2.8393</attr>
			<attr name="latitude">-8.54569</attr>
			<attr name="latlong">-8.54569 -42.8805</attr>
			<attr name="AG_PC1">3.6528</attr>
			<attr name="AGlat">3.6528 -2.8393 -8.54569</attr>
			<attr name="airport">Santiago Arturo Merino Benitez</attr>
			<attr name="locationNoAmbi">AC10</attr>
			<attr name="location">AC10</attr>
		</taxon>
		<taxon id="A_Human_SANTIAGO_9491_2006">
			<attr name="accession">EU502036</attr>
			<date value="27/07/2006" units="years"/>
			<attr name="generalLocation">Chile</attr>
			<attr name="specificLocation">Santiago</attr>
			<attr name="continent">south america</attr>
			<attr name="location26">south_america</attr>
			<attr name="location11">south_america</attr>
			<attr name="antigenic_original">2.3277 -1.53</attr>
			<attr name="antigenic">2.0938 0.1462</attr>
			<attr name="latitude">-8.54569</attr>
			<attr name="latlong">-8.54569 -42.8805</attr>
			<attr name="AG_PC1">2.0938</attr>
			<attr name="AGlat">2.0938 0.1462 -8.54569</attr>
			<attr name="airport">Santiago Arturo Merino Benitez</attr>
			<attr name="locationNoAmbi">AC10</attr>
			<attr name="location">AC10</attr>
		</taxon>
		<taxon id="A_Human_ANHUI_544_2005">
			<attr name="accession">EU501600</attr>
			<date value="30/03/2005" units="years"/>
			<attr name="generalLocation">china</attr>
			<attr name="specificLocation">anhui</attr>
			<attr name="continent">Asia</attr>
			<attr name="location26">east_china</attr>
			<attr name="location11">south_china</attr>
			<attr name="antigenic_original">-2.7171 -1.3515</attr>
			<attr name="antigenic">-2.0592 -2.7232</attr>
			<attr name="latitude">31.8639</attr>
			<attr name="latlong">31.8639 117.2808</attr>
			<attr name="AG_PC1">-2.0592</attr>
			<attr name="AGlat">-2.0592 -2.7232 31.8639</attr>
			<attr name="airport">Hefei</attr>
			<attr name="locationNoAmbi">AC4</attr>
			<attr name="location">AC4</attr>
		</taxon>
		<taxon id="A_Human_ANHUI_563_2005">
			<attr name="accession">EU501601</attr>
			<date value="31/03/2005" units="years"/>
			<attr name="generalLocation">china</attr>
			<attr name="specificLocation">anhui</attr>
			<attr name="continent">Asia</attr>
			<attr name="location26">east_china</attr>
			<attr name="location11">south_china</attr>
			<attr name="antigenic_original">-2.1139 -1.5211</attr>
			<attr name="antigenic">-1.4742 -2.499</attr>
			<attr name="latitude">31.8639</attr>
			<attr name="latlong">31.8639 117.2808</attr>
			<attr name="AG_PC1">-1.4742</attr>
			<attr name="AGlat">-1.4742 -2.499 31.8639</attr>
			<attr name="airport">Hefei</attr>
			<attr name="locationNoAmbi">AC4</attr>
			<attr name="location">AC4</attr>
		</taxon>
		<taxon id="A_Human_ANHUI_1179_2005">
			<attr name="accession">EU501602</attr>
			<date value="9/8/05" units="years"/>
			<attr name="generalLocation">china</attr>
			<attr name="specificLocation">anhui</attr>
			<attr name="continent">Asia</attr>
			<attr name="location26">east_china</attr>
			<attr name="location11">south_china</attr>
			<attr name="antigenic_original">5.1096 -3.1602</attr>
			<attr name="antigenic">5.2988 0.4999</attr>
			<attr name="latitude">31.8639</attr>
			<attr name="latlong">31.8639 117.2808</attr>
			<attr name="AG_PC1">5.2988</attr>
			<attr name="AGlat">5.2988 0.4999 31.8639</attr>
			<attr name="airport">Hefei</attr>
			<attr name="locationNoAmbi">AC4</attr>
			<attr name="location">AC4</attr>
		</taxon>
		<taxon id="A_Human_ANHUI_1220_2005">
			<attr name="accession">EU501603</attr>
			<date value="17/08/2005" units="years"/>
			<attr name="generalLocation">china</attr>
			<attr name="specificLocation">anhui</attr>
			<attr name="continent">Asia</attr>
			<attr name="location26">east_china</attr>
			<attr name="location11">south_china</attr>
			<attr name="antigenic_original">1.7046 -2.8429</attr>
			<attr name="antigenic">2.3781 -1.2789</attr>
			<attr name="latitude">31.8639</attr>
			<attr name="latlong">31.8639 117.2808</attr>
			<attr name="AG_PC1">2.3781</attr>
			<attr name="AGlat">2.3781 -1.2789 31.8639</attr>
			<attr name="airport">Hefei</attr>
			<attr name="locationNoAmbi">AC4</attr>
			<attr name="location">AC4</attr>
		</taxon>
		<taxon id="A_Human_ANHUI_1238_2005">
			<attr name="accession">EU501604</attr>
			<date value="23/08/2005" units="years"/>
			<attr name="generalLocation">china</attr>
			<attr name="specificLocation">anhui</attr>
			<attr name="continent">Asia</attr>
			<attr name="location26">east_china</attr>
			<attr name="location11">south_china</attr>
			<attr name="antigenic_original">2.9144 -2.1183</attr>
			<attr name="antigenic">2.9158 0.0248</attr>
			<attr name="latitude">31.8639</attr>
			<attr name="latlong">31.8639 117.2808</attr>
			<attr name="AG_PC1">2.9158</attr>
			<attr name="AGlat">2.9158 0.0248 31.8639</attr>
			<attr name="airport">Hefei</attr>
			<attr name="locationNoAmbi">AC4</attr>
			<attr name="location">AC4</attr>
		</taxon>
		<taxon id="A_Human_ANHUI_1239_2005">
			<attr name="accession">EU501605</attr>
			<date value="23/08/2005" units="years"/>
			<attr name="generalLocation">china</attr>
			<attr name="specificLocation">anhui</attr>
			<attr name="continent">Asia</attr>
			<attr name="location26">east_china</attr>
			<attr name="location11">south_china</attr>
			<attr name="antigenic_original">2.4992 -3.3227</attr>
			<attr name="antigenic">3.302 -1.1893</attr>
			<attr name="latitude">31.8639</attr>
			<attr name="latlong">31.8639 117.2808</attr>
			<attr name="AG_PC1">3.302</attr>
			<attr name="AGlat">3.302 -1.1893 31.8639</attr>
			<attr name="airport">Hefei</attr>
			<attr name="locationNoAmbi">AC4</attr>
			<attr name="location">AC4</attr>
		</taxon>
		<taxon id="A_Human_ANHUI_1247_2005">
			<attr name="accession">EU501606</attr>
			<date value="23/08/2005" units="years"/>
			<attr name="generalLocation">china</attr>
			<attr name="specificLocation">anhui</attr>
			<attr name="continent">Asia</attr>
			<attr name="location26">east_china</attr>
			<attr name="location11">south_china</attr>
			<attr name="antigenic_original">3.1219 -1.1461</attr>
			<attr name="antigenic">2.5017 0.9285</attr>
			<attr name="latitude">31.8639</attr>
			<attr name="latlong">31.8639 117.2808</attr>
			<attr name="AG_PC1">2.5017</attr>
			<attr name="AGlat">2.5017 0.9285 31.8639</attr>
			<attr name="airport">Hefei</attr>
			<attr name="locationNoAmbi">AC4</attr>
			<attr name="location">AC4</attr>
		</taxon>
		<taxon id="A_Human_Anhui_550_2002">
			<attr name="accession">EU514669</attr>
			<date value="1/12/02" units="years"/>
			<attr name="generalLocation">china</attr>
			<attr name="specificLocation">anhui</attr>
			<attr name="continent">Asia</attr>
			<attr name="location26">east_china</attr>
			<attr name="location11">south_china</attr>
			<attr name="antigenic_original">-0.7244 1.5087</attr>
			<attr name="antigenic">-2.1689 0.761</attr>
			<attr name="latitude">31.8639</attr>
			<attr name="latlong">31.8639 117.2808</attr>
			<attr name="AG_PC1">-2.1689</attr>
			<attr name="AGlat">-2.1689 0.761 31.8639</attr>
			<attr name="airport">Hefei</attr>
			<attr name="locationNoAmbi">AC4</attr>
			<attr name="location">AC4</attr>
		</taxon>
		<taxon id="A_Human_BEIJING_170_2003">
			<attr name="accession">EU501207</attr>
			<date value="5/12/03" units="years"/>
			<attr name="generalLocation">china</attr>
			<attr name="specificLocation">beijing</attr>
			<attr name="continent">Asia</attr>
			<attr name="location26">north_china</attr>
			<attr name="location11">north_china</attr>
			<attr name="antigenic_original">-0.9575 2.1289</attr>
			<attr name="antigenic">-2.7262 1.1193</attr>
			<attr name="latitude">39.9289</attr>
			<attr name="latlong">39.9289 116.3883</attr>
			<attr name="AG_PC1">-2.7262</attr>
			<attr name="AGlat">-2.7262 1.1193 39.9289</attr>
			<attr name="airport">Beijing Capital Apt</attr>
			<attr name="locationNoAmbi">AC4</attr>
			<attr name="location">AC4</attr>
		</taxon>
		<taxon id="A_Human_BEIJING_27_2006">
			<attr name="accession">EU501868</attr>
			<date value="12/1/06" units="years"/>
			<attr name="generalLocation">china</attr>
			<attr name="specificLocation">beijing</attr>
			<attr name="continent">Asia</attr>
			<attr name="location26">north_china</attr>
			<attr name="location11">north_china</attr>
			<attr name="antigenic_original">3.5185 -2.5017</attr>
			<attr name="antigenic">3.6293 0.078</attr>
			<attr name="latitude">39.9289</attr>
			<attr name="latlong">39.9289 116.3883</attr>
			<attr name="AG_PC1">3.6293</attr>
			<attr name="AGlat">3.6293 0.078 39.9289</attr>
			<attr name="airport">Beijing Capital Apt</attr>
			<attr name="locationNoAmbi">AC4</attr>
			<attr name="location">AC4</attr>
		</taxon>
		<taxon id="A_Human_BEIJING_37_2006">
			<attr name="accession">EU501869</attr>
			<date value="12/1/06" units="years"/>
			<attr name="generalLocation">china</attr>
			<attr name="specificLocation">beijing</attr>
			<attr name="continent">Asia</attr>
			<attr name="location26">north_china</attr>
			<attr name="location11">north_china</attr>
			<attr name="antigenic_original">0.7173 -3.1541</attr>
			<attr name="antigenic">1.772 -2.1181</attr>
			<attr name="latitude">39.9289</attr>
			<attr name="latlong">39.9289 116.3883</attr>
			<attr name="AG_PC1">1.772</attr>
			<attr name="AGlat">1.772 -2.1181 39.9289</attr>
			<attr name="airport">Beijing Capital Apt</attr>
			<attr name="locationNoAmbi">AC4</attr>
			<attr name="location">AC4</attr>
		</taxon>
		<taxon id="A_Human_BEIJING_47_2006">
			<attr name="accession">EU501870</attr>
			<date value="20/01/2006" units="years"/>
			<attr name="generalLocation">china</attr>
			<attr name="specificLocation">beijing</attr>
			<attr name="continent">Asia</attr>
			<attr name="location26">north_china</attr>
			<attr name="location11">north_china</attr>
			<attr name="antigenic_original">2.9229 -2.8768</attr>
			<attr name="antigenic">3.3755 -0.5786</attr>
			<attr name="latitude">39.9289</attr>
			<attr name="latlong">39.9289 116.3883</attr>
			<attr name="AG_PC1">3.3755</attr>
			<attr name="AGlat">3.3755 -0.5786 39.9289</attr>
			<attr name="airport">Beijing Capital Apt</attr>
			<attr name="locationNoAmbi">AC4</attr>
			<attr name="location">AC4</attr>
		</taxon>
		<taxon id="A_Human_BEIJING_58_2006">
			<attr name="accession">EU501871</attr>
			<date value="19/01/2006" units="years"/>
			<attr name="generalLocation">china</attr>
			<attr name="specificLocation">beijing</attr>
			<attr name="continent">Asia</attr>
			<attr name="location26">north_china</attr>
			<attr name="location11">north_china</attr>
			<attr name="antigenic_original">1.3881 -3.0278</attr>
			<attr name="antigenic">2.2347 -1.6162</attr>
			<attr name="latitude">39.9289</attr>
			<attr name="latlong">39.9289 116.3883</attr>
			<attr name="AG_PC1">2.2347</attr>
			<attr name="AGlat">2.2347 -1.6162 39.9289</attr>
			<attr name="airport">Beijing Capital Apt</attr>
			<attr name="locationNoAmbi">AC4</attr>
			<attr name="location">AC4</attr>
		</taxon>
		<taxon id="A_Human_BEIJING_209_2006">
			<attr name="accession">EU501872</attr>
			<date value="17/03/2006" units="years"/>
			<attr name="generalLocation">china</attr>
			<attr name="specificLocation">beijing</attr>
			<attr name="continent">Asia</attr>
			<attr name="location26">north_china</attr>
			<attr name="location11">north_china</attr>
			<attr name="antigenic_original">0.2974 -3.3349</attr>
			<attr name="antigenic">1.5432 -2.5139</attr>
			<attr name="latitude">39.9289</attr>
			<attr name="latlong">39.9289 116.3883</attr>
			<attr name="AG_PC1">1.5432</attr>
			<attr name="AGlat">1.5432 -2.5139 39.9289</attr>
			<attr name="airport">Beijing Capital Apt</attr>
			<attr name="locationNoAmbi">AC4</attr>
			<attr name="location">AC4</attr>
		</taxon>
		<taxon id="A_Human_BEIJING_XICHENG1272_2006">
			<attr name="accession">EU502594</attr>
			<date value="11/12/06" units="years"/>
			<attr name="generalLocation">china</attr>
			<attr name="specificLocation">beijing</attr>
			<attr name="continent">Asia</attr>
			<attr name="location26">north_china</attr>
			<attr name="location11">north_china</attr>
			<attr name="antigenic_original">3.2971 -3.0526</attr>
			<attr name="antigenic">3.7806 -0.4961</attr>
			<attr name="latitude">39.9289</attr>
			<attr name="latlong">39.9289 116.3883</attr>
			<attr name="AG_PC1">3.7806</attr>
			<attr name="AGlat">3.7806 -0.4961 39.9289</attr>
			<attr name="airport">Beijing Capital Apt</attr>
			<attr name="locationNoAmbi">AC4</attr>
			<attr name="location">AC4</attr>
		</taxon>
		<taxon id="A_Human_BEIJINGXICHENG_313_2006">
			<attr name="accession">EU502599</attr>
			<date value="8/12/06" units="years"/>
			<attr name="generalLocation">china</attr>
			<attr name="specificLocation">beijing</attr>
			<attr name="continent">Asia</attr>
			<attr name="location26">north_china</attr>
			<attr name="location11">north_china</attr>
			<attr name="antigenic_original">1.1343 -2.4456</attr>
			<attr name="antigenic">1.6834 -1.3008</attr>
			<attr name="latitude">39.9289</attr>
			<attr name="latlong">39.9289 116.3883</attr>
			<attr name="AG_PC1">1.6834</attr>
			<attr name="AGlat">1.6834 -1.3008 39.9289</attr>
			<attr name="airport">Beijing Capital Apt</attr>
			<attr name="locationNoAmbi">AC4</attr>
			<attr name="location">AC4</attr>
		</taxon>
		<taxon id="A_Human_BEIJINGXICHENG_315_2006">
			<attr name="accession">EU502600</attr>
			<date value="8/12/06" units="years"/>
			<attr name="generalLocation">china</attr>
			<attr name="specificLocation">beijing</attr>
			<attr name="continent">Asia</attr>
			<attr name="location26">north_china</attr>
			<attr name="location11">north_china</attr>
			<attr name="antigenic_original">1.471 -2.5326</attr>
			<attr name="antigenic">2.0054 -1.1695</attr>
			<attr name="latitude">39.9289</attr>
			<attr name="latlong">39.9289 116.3883</attr>
			<attr name="AG_PC1">2.0054</attr>
			<attr name="AGlat">2.0054 -1.1695 39.9289</attr>
			<attr name="airport">Beijing Capital Apt</attr>
			<attr name="locationNoAmbi">AC4</attr>
			<attr name="location">AC4</attr>
		</taxon>
		<taxon id="A_Human_BEIJINGXICHENG_318_2006">
			<attr name="accession">EU502601</attr>
			<date value="7/12/06" units="years"/>
			<attr name="generalLocation">china</attr>
			<attr name="specificLocation">beijing</attr>
			<attr name="continent">Asia</attr>
			<attr name="location26">north_china</attr>
			<attr name="location11">north_china</attr>
			<attr name="antigenic_original">2.1959 -2.9515</attr>
			<attr name="antigenic">2.837 -1.0726</attr>
			<attr name="latitude">39.9289</attr>
			<attr name="latlong">39.9289 116.3883</attr>
			<attr name="AG_PC1">2.837</attr>
			<attr name="AGlat">2.837 -1.0726 39.9289</attr>
			<attr name="airport">Beijing Capital Apt</attr>
			<attr name="locationNoAmbi">AC4</attr>
			<attr name="location">AC4</attr>
		</taxon>
		<taxon id="A_Human_Beijing_20_2002">
			<attr name="accession">EU514621</attr>
			<date value="7/1/02" units="years"/>
			<attr name="generalLocation">china</attr>
			<attr name="specificLocation">beijing</attr>
			<attr name="continent">Asia</attr>
			<attr name="location26">north_china</attr>
			<attr name="location11">north_china</attr>
			<attr name="antigenic_original">NA NA</attr>
			<attr name="antigenic">NA NA</attr>
			<attr name="latitude">39.9289</attr>
			<attr name="latlong">39.9289 116.3883</attr>
			<attr name="AG_PC1">NA</attr>
			<attr name="AGlat">NA NA 39.9289</attr>
			<attr name="airport">Beijing Capital Apt</attr>
			<attr name="locationNoAmbi">AC4</attr>
			<attr name="location">AC4</attr>
		</taxon>
		<taxon id="A_Human_Beijing_178-NEW-AGN_2002">
			<attr name="accession">EU514666</attr>
			<date value="21/11/2002" units="years"/>
			<attr name="generalLocation">china</attr>
			<attr name="specificLocation">beijing</attr>
			<attr name="continent">Asia</attr>
			<attr name="location26">north_china</attr>
			<attr name="location11">north_china</attr>
			<attr name="antigenic_original">-2.1868 -1.0574</attr>
			<attr name="antigenic">-1.8095 -2.1707</attr>
			<attr name="latitude">39.9289</attr>
			<attr name="latlong">39.9289 116.3883</attr>
			<attr name="AG_PC1">-1.8095</attr>
			<attr name="AGlat">-1.8095 -2.1707 39.9289</attr>
			<attr name="airport">Beijing Capital Apt</attr>
			<attr name="locationNoAmbi">AC4</attr>
			<attr name="location">AC4</attr>
		</taxon>
		<taxon id="A_Human_Beijing_51_2002">
			<attr name="accession">EU514677</attr>
			<date value="20/12/2002" units="years"/>
			<attr name="generalLocation">china</attr>
			<attr name="specificLocation">beijing</attr>
			<attr name="continent">Asia</attr>
			<attr name="location26">north_china</attr>
			<attr name="location11">north_china</attr>
			<attr name="antigenic_original">-1.2354 1.036</attr>
			<attr name="antigenic">-2.2965 0.0767</attr>
			<attr name="latitude">39.9289</attr>
			<attr name="latlong">39.9289 116.3883</attr>
			<attr name="AG_PC1">-2.2965</attr>
			<attr name="AGlat">-2.2965 0.0767 39.9289</attr>
			<attr name="airport">Beijing Capital Apt</attr>
			<attr name="locationNoAmbi">AC4</attr>
			<attr name="location">AC4</attr>
		</taxon>
		<taxon id="A_Human_Beijing_301_2002">
			<attr name="accession">EU514678</attr>
			<date value="20/12/2002" units="years"/>
			<attr name="generalLocation">china</attr>
			<attr name="specificLocation">beijing</attr>
			<attr name="continent">Asia</attr>
			<attr name="location26">north_china</attr>
			<attr name="location11">north_china</attr>
			<attr name="antigenic_original">-0.5284 1.1586</attr>
			<attr name="antigenic">-1.8026 0.5972</attr>
			<attr name="latitude">39.9289</attr>
			<attr name="latlong">39.9289 116.3883</attr>
			<attr name="AG_PC1">-1.8026</attr>
			<attr name="AGlat">-1.8026 0.5972 39.9289</attr>
			<attr name="airport">Beijing Capital Apt</attr>
			<attr name="locationNoAmbi">AC4</attr>
			<attr name="location">AC4</attr>
		</taxon>
		<taxon id="A_Human_FUJIAN_411_2002">
			<attr name="accession">EU501153</attr>
			<date value="11/8/02" units="years"/>
			<attr name="generalLocation">china</attr>
			<attr name="specificLocation">fujian</attr>
			<attr name="continent">Asia</attr>
			<attr name="location26">east_china</attr>
			<attr name="location11">south_china</attr>
			<attr name="antigenic_original">-1.6158 1.0542</attr>
			<attr name="antigenic">-2.6125 -0.1359</attr>
			<attr name="latitude">26.0614</attr>
			<attr name="latlong">26.0614 119.3061</attr>
			<attr name="AG_PC1">-2.6125</attr>
			<attr name="AGlat">-2.6125 -0.1359 26.0614</attr>
			<attr name="airport">Fuzhou</attr>
			<attr name="locationNoAmbi">AC4</attr>
			<attr name="location">AC4</attr>
		</taxon>
		<taxon id="A_Human_FUJIAN_292_2003">
			<attr name="accession">EU501248</attr>
			<date value="5/8/03" units="years"/>
			<attr name="generalLocation">china</attr>
			<attr name="specificLocation">fujian</attr>
			<attr name="continent">Asia</attr>
			<attr name="location26">east_china</attr>
			<attr name="location11">south_china</attr>
			<attr name="antigenic_original">-0.7897 2.9737</attr>
			<attr name="antigenic">-3.0962 1.8971</attr>
			<attr name="latitude">26.0614</attr>
			<attr name="latlong">26.0614 119.3061</attr>
			<attr name="AG_PC1">-3.0962</attr>
			<attr name="AGlat">-3.0962 1.8971 26.0614</attr>
			<attr name="airport">Fuzhou</attr>
			<attr name="locationNoAmbi">AC4</attr>
			<attr name="location">AC4</attr>
		</taxon>
		<taxon id="A_Human_FUJIAN_325_2003">
			<attr name="accession">EU501249</attr>
			<date value="21/05/2003" units="years"/>
			<attr name="generalLocation">china</attr>
			<attr name="specificLocation">fujian</attr>
			<attr name="continent">Asia</attr>
			<attr name="location26">east_china</attr>
			<attr name="location11">south_china</attr>
			<attr name="antigenic_original">-1.371 1.1943</attr>
			<attr name="antigenic">-2.4997 0.1227</attr>
			<attr name="latitude">26.0614</attr>
			<attr name="latlong">26.0614 119.3061</attr>
			<attr name="AG_PC1">-2.4997</attr>
			<attr name="AGlat">-2.4997 0.1227 26.0614</attr>
			<attr name="airport">Fuzhou</attr>
			<attr name="locationNoAmbi">AC4</attr>
			<attr name="location">AC4</attr>
		</taxon>
		<taxon id="A_Human_FUJIAN_445_2003">
			<attr name="accession">EU501250</attr>
			<date value="12/7/03" units="years"/>
			<attr name="generalLocation">china</attr>
			<attr name="specificLocation">fujian</attr>
			<attr name="continent">Asia</attr>
			<attr name="location26">east_china</attr>
			<attr name="location11">south_china</attr>
			<attr name="antigenic_original">-1.3716 0.2261</attr>
			<attr name="antigenic">-1.9221 -0.6542</attr>
			<attr name="latitude">26.0614</attr>
			<attr name="latlong">26.0614 119.3061</attr>
			<attr name="AG_PC1">-1.9221</attr>
			<attr name="AGlat">-1.9221 -0.6542 26.0614</attr>
			<attr name="airport">Fuzhou</attr>
			<attr name="locationNoAmbi">AC4</attr>
			<attr name="location">AC4</attr>
		</taxon>
		<taxon id="A_Human_FUJIAN_555_2003">
			<attr name="accession">EU501251</attr>
			<date value="24/08/2003" units="years"/>
			<attr name="generalLocation">china</attr>
			<attr name="specificLocation">fujian</attr>
			<attr name="continent">Asia</attr>
			<attr name="location26">east_china</attr>
			<attr name="location11">south_china</attr>
			<attr name="antigenic_original">-1.7039 -0.1431</attr>
			<attr name="antigenic">-1.9682 -1.1488</attr>
			<attr name="latitude">26.0614</attr>
			<attr name="latlong">26.0614 119.3061</attr>
			<attr name="AG_PC1">-1.9682</attr>
			<attr name="AGlat">-1.9682 -1.1488 26.0614</attr>
			<attr name="airport">Fuzhou</attr>
			<attr name="locationNoAmbi">AC4</attr>
			<attr name="location">AC4</attr>
		</taxon>
		<taxon id="A_Human_XIAMEN_80_2004">
			<attr name="accession">EU501585</attr>
			<date value="12/3/04" units="years"/>
			<attr name="generalLocation">china</attr>
			<attr name="specificLocation">fujian</attr>
			<attr name="continent">Asia</attr>
			<attr name="location26">east_china</attr>
			<attr name="location11">south_china</attr>
			<attr name="antigenic_original">-1.9469 0.5594</attr>
			<attr name="antigenic">-2.5826 -0.7305</attr>
			<attr name="latitude">26.0614</attr>
			<attr name="latlong">26.0614 119.3061</attr>
			<attr name="AG_PC1">-2.5826</attr>
			<attr name="AGlat">-2.5826 -0.7305 26.0614</attr>
			<attr name="airport">Fuzhou</attr>
			<attr name="locationNoAmbi">AC4</attr>
			<attr name="location">AC4</attr>
		</taxon>
		<taxon id="A_Human_Fujian_354_2002">
			<attr name="accession">EU514655</attr>
			<date value="23/07/2002" units="years"/>
			<attr name="generalLocation">china</attr>
			<attr name="specificLocation">fujian</attr>
			<attr name="continent">Asia</attr>
			<attr name="location26">east_china</attr>
			<attr name="location11">south_china</attr>
			<attr name="antigenic_original">-4.636 2.2218</attr>
			<attr name="antigenic">-5.7322 -1.0029</attr>
			<attr name="latitude">26.0614</attr>
			<attr name="latlong">26.0614 119.3061</attr>
			<attr name="AG_PC1">-5.7322</attr>
			<attr name="AGlat">-5.7322 -1.0029 26.0614</attr>
			<attr name="airport">Fuzhou</attr>
			<attr name="locationNoAmbi">AC4</attr>
			<attr name="location">AC4</attr>
		</taxon>
		<taxon id="A_Human_GANSU_30_2004">
			<attr name="accession">EU501408</attr>
			<date value="15/01/2004" units="years"/>
			<attr name="generalLocation">china</attr>
			<attr name="specificLocation">gansu</attr>
			<attr name="continent">Asia</attr>
			<attr name="location26">midwest_china</attr>
			<attr name="location11">south_china</attr>
			<attr name="antigenic_original">-3.8826 -2.2553</attr>
			<attr name="antigenic">-2.4544 -4.1442</attr>
			<attr name="latitude">36.0564</attr>
			<attr name="latlong">36.0564 103.7922</attr>
			<attr name="AG_PC1">-2.4544</attr>
			<attr name="AGlat">-2.4544 -4.1442 36.0564</attr>
			<attr name="airport">Lanzhou Apt</attr>
			<attr name="locationNoAmbi">AC4</attr>
			<attr name="location">AC4</attr>
		</taxon>
		<taxon id="A_Human_GANSUCHENGGUAN_97_2006">
			<attr name="accession">EU501918</attr>
			<date value="10/1/06" units="years"/>
			<attr name="generalLocation">China</attr>
			<attr name="specificLocation">Gansuchengguan</attr>
			<attr name="continent">Asia</attr>
			<attr name="location26">midwest_china</attr>
			<attr name="location11">south_china</attr>
			<attr name="antigenic_original">3.526 -2.846</attr>
			<attr name="antigenic">3.8409 -0.1937</attr>
			<attr name="latitude">36.0564</attr>
			<attr name="latlong">36.0564 103.7922</attr>
			<attr name="AG_PC1">3.8409</attr>
			<attr name="AGlat">3.8409 -0.1937 36.0564</attr>
			<attr name="airport">Lanzhou Apt</attr>
			<attr name="locationNoAmbi">AC4</attr>
			<attr name="location">AC4</attr>
		</taxon>
		<taxon id="A_Human_SHANTOU_1219_2004">
			<attr name="accession">EU501533</attr>
			<date value="10/8/04" units="years"/>
			<attr name="generalLocation">china</attr>
			<attr name="specificLocation">guangdong</attr>
			<attr name="continent">Asia</attr>
			<attr name="location26">south_china</attr>
			<attr name="location11">south_china</attr>
			<attr name="antigenic_original">0.722 1.0871</attr>
			<attr name="antigenic">-0.7569 1.2866</attr>
			<attr name="latitude">23.1167</attr>
			<attr name="latlong">23.1167 113.25</attr>
			<attr name="AG_PC1">-0.7569</attr>
			<attr name="AGlat">-0.7569 1.2866 23.1167</attr>
			<attr name="airport">Guangzhou</attr>
			<attr name="locationNoAmbi">AC4</attr>
			<attr name="location">AC4</attr>
		</taxon>
		<taxon id="A_Human_GUANGDONG_315_2005">
			<attr name="accession">EU501650</attr>
			<date value="19/04/2005" units="years"/>
			<attr name="generalLocation">china</attr>
			<attr name="specificLocation">guangdong</attr>
			<attr name="continent">Asia</attr>
			<attr name="location26">south_china</attr>
			<attr name="location11">south_china</attr>
			<attr name="antigenic_original">3.411 -2.4813</attr>
			<attr name="antigenic">3.5309 0.0301</attr>
			<attr name="latitude">23.1167</attr>
			<attr name="latlong">23.1167 113.25</attr>
			<attr name="AG_PC1">3.5309</attr>
			<attr name="AGlat">3.5309 0.0301 23.1167</attr>
			<attr name="airport">Guangzhou</attr>
			<attr name="locationNoAmbi">AC4</attr>
			<attr name="location">AC4</attr>
		</taxon>
		<taxon id="A_Human_GUANGDONG_318_2005">
			<attr name="accession">EU501651</attr>
			<date value="16/04/2005" units="years"/>
			<attr name="generalLocation">china</attr>
			<attr name="specificLocation">guangdong</attr>
			<attr name="continent">Asia</attr>
			<attr name="location26">south_china</attr>
			<attr name="location11">south_china</attr>
			<attr name="antigenic_original">5.2863 0.2087</attr>
			<attr name="antigenic">3.4287 3.3076</attr>
			<attr name="latitude">23.1167</attr>
			<attr name="latlong">23.1167 113.25</attr>
			<attr name="AG_PC1">3.4287</attr>
			<attr name="AGlat">3.4287 3.3076 23.1167</attr>
			<attr name="airport">Guangzhou</attr>
			<attr name="locationNoAmbi">AC4</attr>
			<attr name="location">AC4</attr>
		</taxon>
		<taxon id="A_Human_Guangzhou_394_2002">
			<attr name="accession">EU514648</attr>
			<date value="14/05/2002" units="years"/>
			<attr name="generalLocation">China</attr>
			<attr name="specificLocation">Guangzhou</attr>
			<attr name="continent">Asia</attr>
			<attr name="location26">south_china</attr>
			<attr name="location11">south_china</attr>
			<attr name="antigenic_original">NA NA</attr>
			<attr name="antigenic">NA NA</attr>
			<attr name="latitude">23.1167</attr>
			<attr name="latlong">23.1167 113.25</attr>
			<attr name="AG_PC1">NA</attr>
			<attr name="AGlat">NA NA 23.1167</attr>
			<attr name="airport">Guangzhou</attr>
			<attr name="locationNoAmbi">AC4</attr>
			<attr name="location">AC4</attr>
		</taxon>
		<taxon id="A_Human_Guangzhou_603_2002">
			<attr name="accession">EU514651</attr>
			<date value="15/06/2002" units="years"/>
			<attr name="generalLocation">China</attr>
			<attr name="specificLocation">Guangzhou</attr>
			<attr name="continent">Asia</attr>
			<attr name="location26">south_china</attr>
			<attr name="location11">south_china</attr>
			<attr name="antigenic_original">-4.6323 -0.5673</attr>
			<attr name="antigenic">-4.0638 -3.2379</attr>
			<attr name="latitude">23.1167</attr>
			<attr name="latlong">23.1167 113.25</attr>
			<attr name="AG_PC1">-4.0638</attr>
			<attr name="AGlat">-4.0638 -3.2379 23.1167</attr>
			<attr name="airport">Guangzhou</attr>
			<attr name="locationNoAmbi">AC4</attr>
			<attr name="location">AC4</attr>
		</taxon>
		<taxon id="A_Human_HEBEI_196_2003">
			<attr name="accession">EU501253</attr>
			<date value="28/11/2003" units="years"/>
			<attr name="generalLocation">china</attr>
			<attr name="specificLocation">hebei</attr>
			<attr name="continent">Asia</attr>
			<attr name="location26">north_china</attr>
			<attr name="location11">north_china</attr>
			<attr name="antigenic_original">-2.552 -3.299</attr>
			<attr name="antigenic">-0.7638 -4.1867</attr>
			<attr name="latitude">38.0414</attr>
			<attr name="latlong">38.0414 114.4786</attr>
			<attr name="AG_PC1">-0.7638</attr>
			<attr name="AGlat">-0.7638 -4.1867 38.0414</attr>
			<attr name="airport">Shijiazhuang</attr>
			<attr name="locationNoAmbi">AC4</attr>
			<attr name="location">AC4</attr>
		</taxon>
		<taxon id="A_Human_Hebei_22_2002">
			<attr name="accession">EU514624</attr>
			<date value="10/1/02" units="years"/>
			<attr name="generalLocation">china</attr>
			<attr name="specificLocation">hebei</attr>
			<attr name="continent">Asia</attr>
			<attr name="location26">north_china</attr>
			<attr name="location11">north_china</attr>
			<attr name="antigenic_original">NA NA</attr>
			<attr name="antigenic">NA NA</attr>
			<attr name="latitude">38.0414</attr>
			<attr name="latlong">38.0414 114.4786</attr>
			<attr name="AG_PC1">NA</attr>
			<attr name="AGlat">NA NA 38.0414</attr>
			<attr name="airport">Shijiazhuang</attr>
			<attr name="locationNoAmbi">AC4</attr>
			<attr name="location">AC4</attr>
		</taxon>
		<taxon id="A_Human_HONG-KONG_334_2003">
			<attr name="accession">EU501254</attr>
			<date value="24/02/2003" units="years"/>
			<attr name="generalLocation">china</attr>
			<attr name="specificLocation">hong kong</attr>
			<attr name="continent">Asia</attr>
			<attr name="location26">south_china</attr>
			<attr name="location11">south_china</attr>
			<attr name="antigenic_original">-1.4975 0.7037</attr>
			<attr name="antigenic">-2.3083 -0.3464</attr>
			<attr name="latitude">22.25</attr>
			<attr name="latlong">22.25 114.1833</attr>
			<attr name="AG_PC1">-2.3083</attr>
			<attr name="AGlat">-2.3083 -0.3464 22.25</attr>
			<attr name="airport">Hong Kong International Apt</attr>
			<attr name="locationNoAmbi">AC13</attr>
			<attr name="location">AC3/4/13</attr>
		</taxon>
		<taxon id="A_Human_HONG-KONG_664_2003">
			<attr name="accession">EU501255</attr>
			<date value="28/02/2003" units="years"/>
			<attr name="generalLocation">china</attr>
			<attr name="specificLocation">hong kong</attr>
			<attr name="continent">Asia</attr>
			<attr name="location26">south_china</attr>
			<attr name="location11">south_china</attr>
			<attr name="antigenic_original">-1.2262 4.2018</attr>
			<attr name="antigenic">-4.1797 2.6215</attr>
			<attr name="latitude">22.25</attr>
			<attr name="latlong">22.25 114.1833</attr>
			<attr name="AG_PC1">-4.1797</attr>
			<attr name="AGlat">-4.1797 2.6215 22.25</attr>
			<attr name="airport">Hong Kong International Apt</attr>
			<attr name="locationNoAmbi">AC13</attr>
			<attr name="location">AC3/4/13</attr>
		</taxon>
		<taxon id="A_Human_HONG-KONG_711_2003">
			<attr name="accession">EU501256</attr>
			<date value="7/3/03" units="years"/>
			<attr name="generalLocation">china</attr>
			<attr name="specificLocation">hong kong</attr>
			<attr name="continent">Asia</attr>
			<attr name="location26">south_china</attr>
			<attr name="location11">south_china</attr>
			<attr name="antigenic_original">-0.1838 1.2252</attr>
			<attr name="antigenic">-1.5659 0.8565</attr>
			<attr name="latitude">22.25</attr>
			<attr name="latlong">22.25 114.1833</attr>
			<attr name="AG_PC1">-1.5659</attr>
			<attr name="AGlat">-1.5659 0.8565 22.25</attr>
			<attr name="airport">Hong Kong International Apt</attr>
			<attr name="locationNoAmbi">AC13</attr>
			<attr name="location">AC3/4/13</attr>
		</taxon>
		<taxon id="A_Human_HONG-KONG_712_2003">
			<attr name="accession">EU501257</attr>
			<date value="11/3/03" units="years"/>
			<attr name="generalLocation">china</attr>
			<attr name="specificLocation">hong kong</attr>
			<attr name="continent">Asia</attr>
			<attr name="location26">south_china</attr>
			<attr name="location11">south_china</attr>
			<attr name="antigenic_original">-0.6654 3.5152</attr>
			<attr name="antigenic">-3.3198 2.4057</attr>
			<attr name="latitude">22.25</attr>
			<attr name="latlong">22.25 114.1833</attr>
			<attr name="AG_PC1">-3.3198</attr>
			<attr name="AGlat">-3.3198 2.4057 22.25</attr>
			<attr name="airport">Hong Kong International Apt</attr>
			<attr name="locationNoAmbi">AC13</attr>
			<attr name="location">AC3/4/13</attr>
		</taxon>
		<taxon id="A_Human_HONG-KONG_797_2003">
			<attr name="accession">EU501258</attr>
			<date value="17/03/2003" units="years"/>
			<attr name="generalLocation">china</attr>
			<attr name="specificLocation">hong kong</attr>
			<attr name="continent">Asia</attr>
			<attr name="location26">south_china</attr>
			<attr name="location11">south_china</attr>
			<attr name="antigenic_original">0.0743 2.13</attr>
			<attr name="antigenic">-1.8993 1.7363</attr>
			<attr name="latitude">22.25</attr>
			<attr name="latlong">22.25 114.1833</attr>
			<attr name="AG_PC1">-1.8993</attr>
			<attr name="AGlat">-1.8993 1.7363 22.25</attr>
			<attr name="airport">Hong Kong International Apt</attr>
			<attr name="locationNoAmbi">AC13</attr>
			<attr name="location">AC3/4/13</attr>
		</taxon>
		<taxon id="A_Human_HONG-KONG_911_2003">
			<attr name="accession">EU501259</attr>
			<date value="20/03/2003" units="years"/>
			<attr name="generalLocation">china</attr>
			<attr name="specificLocation">hong kong</attr>
			<attr name="continent">Asia</attr>
			<attr name="location26">south_china</attr>
			<attr name="location11">south_china</attr>
			<attr name="antigenic_original">-1.7565 0.7895</attr>
			<attr name="antigenic">-2.5673 -0.4322</attr>
			<attr name="latitude">22.25</attr>
			<attr name="latlong">22.25 114.1833</attr>
			<attr name="AG_PC1">-2.5673</attr>
			<attr name="AGlat">-2.5673 -0.4322 22.25</attr>
			<attr name="airport">Hong Kong International Apt</attr>
			<attr name="locationNoAmbi">AC13</attr>
			<attr name="location">AC3/4/13</attr>
		</taxon>
		<taxon id="A_Human_HONG-KONG_992_2003">
			<attr name="accession">EU501260</attr>
			<date value="28/03/2003" units="years"/>
			<attr name="generalLocation">china</attr>
			<attr name="specificLocation">hong kong</attr>
			<attr name="continent">Asia</attr>
			<attr name="location26">south_china</attr>
			<attr name="location11">south_china</attr>
			<attr name="antigenic_original">-0.9753 2.909</attr>
			<attr name="antigenic">-3.2063 1.7344</attr>
			<attr name="latitude">22.25</attr>
			<attr name="latlong">22.25 114.1833</attr>
			<attr name="AG_PC1">-3.2063</attr>
			<attr name="AGlat">-3.2063 1.7344 22.25</attr>
			<attr name="airport">Hong Kong International Apt</attr>
			<attr name="locationNoAmbi">AC13</attr>
			<attr name="location">AC3/4/13</attr>
		</taxon>
		<taxon id="A_Human_HONG-KONG_995_2003">
			<attr name="accession">EU501261</attr>
			<date value="29/03/2003" units="years"/>
			<attr name="generalLocation">china</attr>
			<attr name="specificLocation">hong kong</attr>
			<attr name="continent">Asia</attr>
			<attr name="location26">south_china</attr>
			<attr name="location11">south_china</attr>
			<attr name="antigenic_original">-1.6742 0.4298</attr>
			<attr name="antigenic">-2.2865 -0.6716</attr>
			<attr name="latitude">22.25</attr>
			<attr name="latlong">22.25 114.1833</attr>
			<attr name="AG_PC1">-2.2865</attr>
			<attr name="AGlat">-2.2865 -0.6716 22.25</attr>
			<attr name="airport">Hong Kong International Apt</attr>
			<attr name="locationNoAmbi">AC13</attr>
			<attr name="location">AC3/4/13</attr>
		</taxon>
		<taxon id="A_Human_HONG-KONG_1052_2003">
			<attr name="accession">EU501262</attr>
			<date value="3/4/03" units="years"/>
			<attr name="generalLocation">china</attr>
			<attr name="specificLocation">hong kong</attr>
			<attr name="continent">Asia</attr>
			<attr name="location26">south_china</attr>
			<attr name="location11">south_china</attr>
			<attr name="antigenic_original">-1.665 2.6166</attr>
			<attr name="antigenic">-3.5849 1.0879</attr>
			<attr name="latitude">22.25</attr>
			<attr name="latlong">22.25 114.1833</attr>
			<attr name="AG_PC1">-3.5849</attr>
			<attr name="AGlat">-3.5849 1.0879 22.25</attr>
			<attr name="airport">Hong Kong International Apt</attr>
			<attr name="locationNoAmbi">AC13</attr>
			<attr name="location">AC3/4/13</attr>
		</taxon>
		<taxon id="A_Human_HONG-KONG_1159_2003">
			<attr name="accession">EU501263</attr>
			<date value="16/06/2003" units="years"/>
			<attr name="generalLocation">china</attr>
			<attr name="specificLocation">hong kong</attr>
			<attr name="continent">Asia</attr>
			<attr name="location26">south_china</attr>
			<attr name="location11">south_china</attr>
			<attr name="antigenic_original">-0.6015 0.5024</attr>
			<attr name="antigenic">-1.4693 0.0272</attr>
			<attr name="latitude">22.25</attr>
			<attr name="latlong">22.25 114.1833</attr>
			<attr name="AG_PC1">-1.4693</attr>
			<attr name="AGlat">-1.4693 0.0272 22.25</attr>
			<attr name="airport">Hong Kong International Apt</attr>
			<attr name="locationNoAmbi">AC13</attr>
			<attr name="location">AC3/4/13</attr>
		</taxon>
		<taxon id="A_Human_HONG-KONG_1173_2003">
			<attr name="accession">EU501264</attr>
			<date value="20/06/2003" units="years"/>
			<attr name="generalLocation">china</attr>
			<attr name="specificLocation">hong kong</attr>
			<attr name="continent">Asia</attr>
			<attr name="location26">south_china</attr>
			<attr name="location11">south_china</attr>
			<attr name="antigenic_original">0.0147 2.5956</attr>
			<attr name="antigenic">-2.2251 2.0742</attr>
			<attr name="latitude">22.25</attr>
			<attr name="latlong">22.25 114.1833</attr>
			<attr name="AG_PC1">-2.2251</attr>
			<attr name="AGlat">-2.2251 2.0742 22.25</attr>
			<attr name="airport">Hong Kong International Apt</attr>
			<attr name="locationNoAmbi">AC13</attr>
			<attr name="location">AC3/4/13</attr>
		</taxon>
		<taxon id="A_Human_HONG-KONG_1256_2003">
			<attr name="accession">EU501265</attr>
			<date value="15/07/2003" units="years"/>
			<attr name="generalLocation">china</attr>
			<attr name="specificLocation">hong kong</attr>
			<attr name="continent">Asia</attr>
			<attr name="location26">south_china</attr>
			<attr name="location11">south_china</attr>
			<attr name="antigenic_original">-0.8956 2.9366</attr>
			<attr name="antigenic">-3.1589 1.8041</attr>
			<attr name="latitude">22.25</attr>
			<attr name="latlong">22.25 114.1833</attr>
			<attr name="AG_PC1">-3.1589</attr>
			<attr name="AGlat">-3.1589 1.8041 22.25</attr>
			<attr name="airport">Hong Kong International Apt</attr>
			<attr name="locationNoAmbi">AC13</attr>
			<attr name="location">AC3/4/13</attr>
		</taxon>
		<taxon id="A_Human_HONG-KONG_2982_2004">
			<attr name="accession">EU501421</attr>
			<date value="9/7/04" units="years"/>
			<attr name="generalLocation">china</attr>
			<attr name="specificLocation">hong kong</attr>
			<attr name="continent">Asia</attr>
			<attr name="location26">south_china</attr>
			<attr name="location11">south_china</attr>
			<attr name="antigenic_original">0.9132 -2.8448</attr>
			<attr name="antigenic">1.7444 -1.753</attr>
			<attr name="latitude">22.25</attr>
			<attr name="latlong">22.25 114.1833</attr>
			<attr name="AG_PC1">1.7444</attr>
			<attr name="AGlat">1.7444 -1.753 22.25</attr>
			<attr name="airport">Hong Kong International Apt</attr>
			<attr name="locationNoAmbi">AC13</attr>
			<attr name="location">AC3/4/13</attr>
		</taxon>
		<taxon id="A_Human_HONG-KONG_4614_2004">
			<attr name="accession">EU501422</attr>
			<date value="3/12/04" units="years"/>
			<attr name="generalLocation">china</attr>
			<attr name="specificLocation">hong kong</attr>
			<attr name="continent">Asia</attr>
			<attr name="location26">south_china</attr>
			<attr name="location11">south_china</attr>
			<attr name="antigenic_original">3.2932 -0.3482</attr>
			<attr name="antigenic">2.1626 1.6707</attr>
			<attr name="latitude">22.25</attr>
			<attr name="latlong">22.25 114.1833</attr>
			<attr name="AG_PC1">2.1626</attr>
			<attr name="AGlat">2.1626 1.6707 22.25</attr>
			<attr name="airport">Hong Kong International Apt</attr>
			<attr name="locationNoAmbi">AC13</attr>
			<attr name="location">AC3/4/13</attr>
		</taxon>
		<taxon id="A_Human_HONG-KONG_201_2005">
			<attr name="accession">EU501668</attr>
			<date value="23/02/2005" units="years"/>
			<attr name="generalLocation">china</attr>
			<attr name="specificLocation">hong kong</attr>
			<attr name="continent">Asia</attr>
			<attr name="location26">south_china</attr>
			<attr name="location11">south_china</attr>
			<attr name="antigenic_original">-1.183 -2.5369</attr>
			<attr name="antigenic">-0.1208 -2.7579</attr>
			<attr name="latitude">22.25</attr>
			<attr name="latlong">22.25 114.1833</attr>
			<attr name="AG_PC1">-0.1208</attr>
			<attr name="AGlat">-0.1208 -2.7579 22.25</attr>
			<attr name="airport">Hong Kong International Apt</attr>
			<attr name="locationNoAmbi">AC13</attr>
			<attr name="location">AC3/4/13</attr>
		</taxon>
		<taxon id="A_Human_HONG-KONG_223_2005">
			<attr name="accession">EU501669</attr>
			<date value="24/02/2005" units="years"/>
			<attr name="generalLocation">china</attr>
			<attr name="specificLocation">hong kong</attr>
			<attr name="continent">Asia</attr>
			<attr name="location26">south_china</attr>
			<attr name="location11">south_china</attr>
			<attr name="antigenic_original">2.8205 -0.1026</attr>
			<attr name="antigenic">1.6367 1.5855</attr>
			<attr name="latitude">22.25</attr>
			<attr name="latlong">22.25 114.1833</attr>
			<attr name="AG_PC1">1.6367</attr>
			<attr name="AGlat">1.6367 1.5855 22.25</attr>
			<attr name="airport">Hong Kong International Apt</attr>
			<attr name="locationNoAmbi">AC13</attr>
			<attr name="location">AC3/4/13</attr>
		</taxon>
		<taxon id="A_Human_HONG-KONG_255_2005">
			<attr name="accession">EU501670</attr>
			<date value="4/3/05" units="years"/>
			<attr name="generalLocation">china</attr>
			<attr name="specificLocation">hong kong</attr>
			<attr name="continent">Asia</attr>
			<attr name="location26">south_china</attr>
			<attr name="location11">south_china</attr>
			<attr name="antigenic_original">-1.2086 -0.718</attr>
			<attr name="antigenic">-1.2276 -1.3142</attr>
			<attr name="latitude">22.25</attr>
			<attr name="latlong">22.25 114.1833</attr>
			<attr name="AG_PC1">-1.2276</attr>
			<attr name="AGlat">-1.2276 -1.3142 22.25</attr>
			<attr name="airport">Hong Kong International Apt</attr>
			<attr name="locationNoAmbi">AC13</attr>
			<attr name="location">AC3/4/13</attr>
		</taxon>
		<taxon id="A_Human_HONG-KONG_1710_2005">
			<attr name="accession">EU501671</attr>
			<date value="25/04/2005" units="years"/>
			<attr name="generalLocation">china</attr>
			<attr name="specificLocation">hong kong</attr>
			<attr name="continent">Asia</attr>
			<attr name="location26">south_china</attr>
			<attr name="location11">south_china</attr>
			<attr name="antigenic_original">3.8988 -0.9865</attr>
			<attr name="antigenic">3.0295 1.5204</attr>
			<attr name="latitude">22.25</attr>
			<attr name="latlong">22.25 114.1833</attr>
			<attr name="AG_PC1">3.0295</attr>
			<attr name="AGlat">3.0295 1.5204 22.25</attr>
			<attr name="airport">Hong Kong International Apt</attr>
			<attr name="locationNoAmbi">AC13</attr>
			<attr name="location">AC3/4/13</attr>
		</taxon>
		<taxon id="A_Human_HONG-KONG_2287_2005">
			<attr name="accession">EU501672</attr>
			<date value="9/5/05" units="years"/>
			<attr name="generalLocation">china</attr>
			<attr name="specificLocation">hong kong</attr>
			<attr name="continent">Asia</attr>
			<attr name="location26">south_china</attr>
			<attr name="location11">south_china</attr>
			<attr name="antigenic_original">4.3897 -0.8285</attr>
			<attr name="antigenic">3.3289 1.9403</attr>
			<attr name="latitude">22.25</attr>
			<attr name="latlong">22.25 114.1833</attr>
			<attr name="AG_PC1">3.3289</attr>
			<attr name="AGlat">3.3289 1.9403 22.25</attr>
			<attr name="airport">Hong Kong International Apt</attr>
			<attr name="locationNoAmbi">AC13</attr>
			<attr name="location">AC3/4/13</attr>
		</taxon>
		<taxon id="A_Human_HONG-KONG_2831_2005">
			<attr name="accession">EU501673</attr>
			<date value="25/05/2005" units="years"/>
			<attr name="generalLocation">china</attr>
			<attr name="specificLocation">hong kong</attr>
			<attr name="continent">Asia</attr>
			<attr name="location26">south_china</attr>
			<attr name="location11">south_china</attr>
			<attr name="antigenic_original">3.7436 -2.7281</attr>
			<attr name="antigenic">3.945 0.0308</attr>
			<attr name="latitude">22.25</attr>
			<attr name="latlong">22.25 114.1833</attr>
			<attr name="AG_PC1">3.945</attr>
			<attr name="AGlat">3.945 0.0308 22.25</attr>
			<attr name="airport">Hong Kong International Apt</attr>
			<attr name="locationNoAmbi">AC13</attr>
			<attr name="location">AC3/4/13</attr>
		</taxon>
		<taxon id="A_Human_HONG-KONG_2845_2005">
			<attr name="accession">EU501674</attr>
			<date value="26/05/2005" units="years"/>
			<attr name="generalLocation">china</attr>
			<attr name="specificLocation">hong kong</attr>
			<attr name="continent">Asia</attr>
			<attr name="location26">south_china</attr>
			<attr name="location11">south_china</attr>
			<attr name="antigenic_original">3.9581 -0.5479</attr>
			<attr name="antigenic">2.8152 1.9076</attr>
			<attr name="latitude">22.25</attr>
			<attr name="latlong">22.25 114.1833</attr>
			<attr name="AG_PC1">2.8152</attr>
			<attr name="AGlat">2.8152 1.9076 22.25</attr>
			<attr name="airport">Hong Kong International Apt</attr>
			<attr name="locationNoAmbi">AC13</attr>
			<attr name="location">AC3/4/13</attr>
		</taxon>
		<taxon id="A_Human_HONG-KONG_2851_2005">
			<attr name="accession">EU501675</attr>
			<date value="27/05/2005" units="years"/>
			<attr name="generalLocation">china</attr>
			<attr name="specificLocation">hong kong</attr>
			<attr name="continent">Asia</attr>
			<attr name="location26">south_china</attr>
			<attr name="location11">south_china</attr>
			<attr name="antigenic_original">2.4776 3.1504</attr>
			<attr name="antigenic">-0.5809 3.99</attr>
			<attr name="latitude">22.25</attr>
			<attr name="latlong">22.25 114.1833</attr>
			<attr name="AG_PC1">-0.5809</attr>
			<attr name="AGlat">-0.5809 3.99 22.25</attr>
			<attr name="airport">Hong Kong International Apt</attr>
			<attr name="locationNoAmbi">AC13</attr>
			<attr name="location">AC3/4/13</attr>
		</taxon>
		<taxon id="A_Human_HONG-KONG_2897_2005">
			<attr name="accession">EU501676</attr>
			<date value="19/05/2005" units="years"/>
			<attr name="generalLocation">china</attr>
			<attr name="specificLocation">hong kong</attr>
			<attr name="continent">Asia</attr>
			<attr name="location26">south_china</attr>
			<attr name="location11">south_china</attr>
			<attr name="antigenic_original">2.1185 3.2478</attr>
			<attr name="antigenic">-0.9271 3.8537</attr>
			<attr name="latitude">22.25</attr>
			<attr name="latlong">22.25 114.1833</attr>
			<attr name="AG_PC1">-0.9271</attr>
			<attr name="AGlat">-0.9271 3.8537 22.25</attr>
			<attr name="airport">Hong Kong International Apt</attr>
			<attr name="locationNoAmbi">AC13</attr>
			<attr name="location">AC3/4/13</attr>
		</taxon>
		<taxon id="A_Human_HONG-KONG_2971_2005">
			<attr name="accession">EU501677</attr>
			<date value="26/05/2005" units="years"/>
			<attr name="generalLocation">china</attr>
			<attr name="specificLocation">hong kong</attr>
			<attr name="continent">Asia</attr>
			<attr name="location26">south_china</attr>
			<attr name="location11">south_china</attr>
			<attr name="antigenic_original">0.2492 0.3967</attr>
			<attr name="antigenic">-0.7239 0.4505</attr>
			<attr name="latitude">22.25</attr>
			<attr name="latlong">22.25 114.1833</attr>
			<attr name="AG_PC1">-0.7239</attr>
			<attr name="AGlat">-0.7239 0.4505 22.25</attr>
			<attr name="airport">Hong Kong International Apt</attr>
			<attr name="locationNoAmbi">AC13</attr>
			<attr name="location">AC3/4/13</attr>
		</taxon>
		<taxon id="A_Human_HONG-KONG_4607_2005">
			<attr name="accession">EU501678</attr>
			<date value="14/06/2005" units="years"/>
			<attr name="generalLocation">china</attr>
			<attr name="specificLocation">hong kong</attr>
			<attr name="continent">Asia</attr>
			<attr name="location26">south_china</attr>
			<attr name="location11">south_china</attr>
			<attr name="antigenic_original">4.4501 -0.0758</attr>
			<attr name="antigenic">2.9279 2.5802</attr>
			<attr name="latitude">22.25</attr>
			<attr name="latlong">22.25 114.1833</attr>
			<attr name="AG_PC1">2.9279</attr>
			<attr name="AGlat">2.9279 2.5802 22.25</attr>
			<attr name="airport">Hong Kong International Apt</attr>
			<attr name="locationNoAmbi">AC13</attr>
			<attr name="location">AC3/4/13</attr>
		</taxon>
		<taxon id="A_Human_HONG-KONG_218_2006">
			<attr name="accession">EU501940</attr>
			<date value="3/2/06" units="years"/>
			<attr name="generalLocation">china</attr>
			<attr name="specificLocation">hong kong</attr>
			<attr name="continent">Asia</attr>
			<attr name="location26">south_china</attr>
			<attr name="location11">south_china</attr>
			<attr name="antigenic_original">2.6888 -1.3702</attr>
			<attr name="antigenic">2.2881 0.4901</attr>
			<attr name="latitude">22.25</attr>
			<attr name="latlong">22.25 114.1833</attr>
			<attr name="AG_PC1">2.2881</attr>
			<attr name="AGlat">2.2881 0.4901 22.25</attr>
			<attr name="airport">Hong Kong International Apt</attr>
			<attr name="locationNoAmbi">AC13</attr>
			<attr name="location">AC3/4/13</attr>
		</taxon>
		<taxon id="A_Human_Hong-Kong_218-CDC-20061003-ROW-34_2006">
			<attr name="accession">EU501941</attr>
			<date value="3/2/06" units="years"/>
			<attr name="generalLocation">china</attr>
			<attr name="specificLocation">hong kong</attr>
			<attr name="continent">Asia</attr>
			<attr name="location26">south_china</attr>
			<attr name="location11">south_china</attr>
			<attr name="antigenic_original">2.6861 -1.3005</attr>
			<attr name="antigenic">2.2443 0.5444</attr>
			<attr name="latitude">22.25</attr>
			<attr name="latlong">22.25 114.1833</attr>
			<attr name="AG_PC1">2.2443</attr>
			<attr name="AGlat">2.2443 0.5444 22.25</attr>
			<attr name="airport">Hong Kong International Apt</attr>
			<attr name="locationNoAmbi">AC13</attr>
			<attr name="location">AC3/4/13</attr>
		</taxon>
		<taxon id="A_Human_Hong-Kong_HK-03V6205_2003">
			<attr name="accession">EU502208</attr>
			<date value="3/2/03" units="years"/>
			<attr name="generalLocation">china</attr>
			<attr name="specificLocation">hong kong</attr>
			<attr name="continent">Asia</attr>
			<attr name="location26">south_china</attr>
			<attr name="location11">south_china</attr>
			<attr name="antigenic_original">0.5496 -0.2417</attr>
			<attr name="antigenic">-0.1017 0.1178</attr>
			<attr name="latitude">22.25</attr>
			<attr name="latlong">22.25 114.1833</attr>
			<attr name="AG_PC1">-0.1017</attr>
			<attr name="AGlat">-0.1017 0.1178 22.25</attr>
			<attr name="airport">Hong Kong International Apt</attr>
			<attr name="locationNoAmbi">AC13</attr>
			<attr name="location">AC3/4/13</attr>
		</taxon>
		<taxon id="A_Human_Hong-Kong_HK-03V6385_2003">
			<attr name="accession">EU502209</attr>
			<date value="8/2/03" units="years"/>
			<attr name="generalLocation">china</attr>
			<attr name="specificLocation">hong kong</attr>
			<attr name="continent">Asia</attr>
			<attr name="location26">south_china</attr>
			<attr name="location11">south_china</attr>
			<attr name="antigenic_original">-1.331 2.8767</attr>
			<attr name="antigenic">-3.4724 1.496</attr>
			<attr name="latitude">22.25</attr>
			<attr name="latlong">22.25 114.1833</attr>
			<attr name="AG_PC1">-3.4724</attr>
			<attr name="AGlat">-3.4724 1.496 22.25</attr>
			<attr name="airport">Hong Kong International Apt</attr>
			<attr name="locationNoAmbi">AC13</attr>
			<attr name="location">AC3/4/13</attr>
		</taxon>
		<taxon id="A_Human_HONG-KONG_3055_2006">
			<attr name="accession">EU502534</attr>
			<date value="10/10/06" units="years"/>
			<attr name="generalLocation">china</attr>
			<attr name="specificLocation">hong kong</attr>
			<attr name="continent">Asia</attr>
			<attr name="location26">south_china</attr>
			<attr name="location11">south_china</attr>
			<attr name="antigenic_original">3.438 -1.6637</attr>
			<attr name="antigenic">3.0643 0.702</attr>
			<attr name="latitude">22.25</attr>
			<attr name="latlong">22.25 114.1833</attr>
			<attr name="AG_PC1">3.0643</attr>
			<attr name="AGlat">3.0643 0.702 22.25</attr>
			<attr name="airport">Hong Kong International Apt</attr>
			<attr name="locationNoAmbi">AC13</attr>
			<attr name="location">AC3/4/13</attr>
		</taxon>
		<taxon id="A_Human_HONG-KONG_3056_2006">
			<attr name="accession">EU502535</attr>
			<date value="10/10/06" units="years"/>
			<attr name="generalLocation">china</attr>
			<attr name="specificLocation">hong kong</attr>
			<attr name="continent">Asia</attr>
			<attr name="location26">south_china</attr>
			<attr name="location11">south_china</attr>
			<attr name="antigenic_original">4.5352 -2.976</attr>
			<attr name="antigenic">4.728 0.3047</attr>
			<attr name="latitude">22.25</attr>
			<attr name="latlong">22.25 114.1833</attr>
			<attr name="AG_PC1">4.728</attr>
			<attr name="AGlat">4.728 0.3047 22.25</attr>
			<attr name="airport">Hong Kong International Apt</attr>
			<attr name="locationNoAmbi">AC13</attr>
			<attr name="location">AC3/4/13</attr>
		</taxon>
		<taxon id="A_Human_HONG-KONG_3069_2006">
			<attr name="accession">EU502536</attr>
			<date value="3/11/06" units="years"/>
			<attr name="generalLocation">china</attr>
			<attr name="specificLocation">hong kong</attr>
			<attr name="continent">Asia</attr>
			<attr name="location26">south_china</attr>
			<attr name="location11">south_china</attr>
			<attr name="antigenic_original">3.0837 -1.7055</attr>
			<attr name="antigenic">2.8051 0.457</attr>
			<attr name="latitude">22.25</attr>
			<attr name="latlong">22.25 114.1833</attr>
			<attr name="AG_PC1">2.8051</attr>
			<attr name="AGlat">2.8051 0.457 22.25</attr>
			<attr name="airport">Hong Kong International Apt</attr>
			<attr name="locationNoAmbi">AC13</attr>
			<attr name="location">AC3/4/13</attr>
		</taxon>
		<taxon id="A_Human_Hong-Kong_1550_2002">
			<attr name="accession">EU514627</attr>
			<date value="19/01/2002" units="years"/>
			<attr name="generalLocation">china</attr>
			<attr name="specificLocation">hong kong</attr>
			<attr name="continent">Asia</attr>
			<attr name="location26">south_china</attr>
			<attr name="location11">south_china</attr>
			<attr name="antigenic_original">-4.7666 2.3193</attr>
			<attr name="antigenic">-5.8953 -1.0027</attr>
			<attr name="latitude">22.25</attr>
			<attr name="latlong">22.25 114.1833</attr>
			<attr name="AG_PC1">-5.8953</attr>
			<attr name="AGlat">-5.8953 -1.0027 22.25</attr>
			<attr name="airport">Hong Kong International Apt</attr>
			<attr name="locationNoAmbi">AC13</attr>
			<attr name="location">AC3/4/13</attr>
		</taxon>
		<taxon id="A_Human_Hong-Kong_121715_2002">
			<attr name="accession">EU514641</attr>
			<date value="6/3/02" units="years"/>
			<attr name="generalLocation">china</attr>
			<attr name="specificLocation">hong kong</attr>
			<attr name="continent">Asia</attr>
			<attr name="location26">south_china</attr>
			<attr name="location11">south_china</attr>
			<attr name="antigenic_original">NA NA</attr>
			<attr name="antigenic">NA NA</attr>
			<attr name="latitude">22.25</attr>
			<attr name="latlong">22.25 114.1833</attr>
			<attr name="AG_PC1">NA</attr>
			<attr name="AGlat">NA NA 22.25</attr>
			<attr name="airport">Hong Kong International Apt</attr>
			<attr name="locationNoAmbi">AC13</attr>
			<attr name="location">AC3/4/13</attr>
		</taxon>
		<taxon id="A_Human_Hong-Kong_568_2002">
			<attr name="accession">EU514642</attr>
			<date value="25/03/2002" units="years"/>
			<attr name="generalLocation">china</attr>
			<attr name="specificLocation">hong kong</attr>
			<attr name="continent">Asia</attr>
			<attr name="location26">south_china</attr>
			<attr name="location11">south_china</attr>
			<attr name="antigenic_original">NA NA</attr>
			<attr name="antigenic">NA NA</attr>
			<attr name="latitude">22.25</attr>
			<attr name="latlong">22.25 114.1833</attr>
			<attr name="AG_PC1">NA</attr>
			<attr name="AGlat">NA NA 22.25</attr>
			<attr name="airport">Hong Kong International Apt</attr>
			<attr name="locationNoAmbi">AC13</attr>
			<attr name="location">AC3/4/13</attr>
		</taxon>
		<taxon id="A_Human_Hong-Kong_1143_2002">
			<attr name="accession">EU514650</attr>
			<date value="6/6/02" units="years"/>
			<attr name="generalLocation">china</attr>
			<attr name="specificLocation">hong kong</attr>
			<attr name="continent">Asia</attr>
			<attr name="location26">south_china</attr>
			<attr name="location11">south_china</attr>
			<attr name="antigenic_original">NA NA</attr>
			<attr name="antigenic">NA NA</attr>
			<attr name="latitude">22.25</attr>
			<attr name="latlong">22.25 114.1833</attr>
			<attr name="AG_PC1">NA</attr>
			<attr name="AGlat">NA NA 22.25</attr>
			<attr name="airport">Hong Kong International Apt</attr>
			<attr name="locationNoAmbi">AC13</attr>
			<attr name="location">AC3/4/13</attr>
		</taxon>
		<taxon id="A_Human_Hong-Kong_1510_2002">
			<attr name="accession">EU514656</attr>
			<date value="26/07/2002" units="years"/>
			<attr name="generalLocation">china</attr>
			<attr name="specificLocation">hong kong</attr>
			<attr name="continent">Asia</attr>
			<attr name="location26">south_china</attr>
			<attr name="location11">south_china</attr>
			<attr name="antigenic_original">NA NA</attr>
			<attr name="antigenic">NA NA</attr>
			<attr name="latitude">22.25</attr>
			<attr name="latlong">22.25 114.1833</attr>
			<attr name="AG_PC1">NA</attr>
			<attr name="AGlat">NA NA 22.25</attr>
			<attr name="airport">Hong Kong International Apt</attr>
			<attr name="locationNoAmbi">AC13</attr>
			<attr name="location">AC3/4/13</attr>
		</taxon>
		<taxon id="A_Human_Hong-Kong_1554_2002">
			<attr name="accession">EU514657</attr>
			<date value="2/8/02" units="years"/>
			<attr name="generalLocation">china</attr>
			<attr name="specificLocation">hong kong</attr>
			<attr name="continent">Asia</attr>
			<attr name="location26">south_china</attr>
			<attr name="location11">south_china</attr>
			<attr name="antigenic_original">NA NA</attr>
			<attr name="antigenic">NA NA</attr>
			<attr name="latitude">22.25</attr>
			<attr name="latlong">22.25 114.1833</attr>
			<attr name="AG_PC1">NA</attr>
			<attr name="AGlat">NA NA 22.25</attr>
			<attr name="airport">Hong Kong International Apt</attr>
			<attr name="locationNoAmbi">AC13</attr>
			<attr name="location">AC3/4/13</attr>
		</taxon>
		<taxon id="A_Human_WUHAN_359_1995">
			<attr name="accession">EU501120</attr>
			<date value="26/09/1995" units="years"/>
			<attr name="generalLocation">china</attr>
			<attr name="specificLocation">hubei</attr>
			<attr name="continent">Asia</attr>
			<attr name="location26">midwest_china</attr>
			<attr name="location11">south_china</attr>
			<attr name="antigenic_original">NA NA</attr>
			<attr name="antigenic">NA NA</attr>
			<attr name="latitude">30.593087</attr>
			<attr name="latlong">30.593087 114.305357</attr>
			<attr name="AG_PC1">NA</attr>
			<attr name="AGlat">NA NA 30.593087</attr>
			<attr name="airport">Wuhan</attr>
			<attr name="locationNoAmbi">AC4</attr>
			<attr name="location">AC4</attr>
		</taxon>
		<taxon id="A_Human_WUHAN_211_2003">
			<attr name="accession">EU501359</attr>
			<date value="30/06/2003" units="years"/>
			<attr name="generalLocation">china</attr>
			<attr name="specificLocation">hubei</attr>
			<attr name="continent">Asia</attr>
			<attr name="location26">midwest_china</attr>
			<attr name="location11">south_china</attr>
			<attr name="antigenic_original">-1.3175 0.5558</attr>
			<attr name="antigenic">-2.0756 -0.3575</attr>
			<attr name="latitude">30.5833</attr>
			<attr name="latlong">30.5833 114.2667</attr>
			<attr name="AG_PC1">-2.0756</attr>
			<attr name="AGlat">-2.0756 -0.3575 30.5833</attr>
			<attr name="airport">Wuhan</attr>
			<attr name="locationNoAmbi">AC4</attr>
			<attr name="location">AC4</attr>
		</taxon>
		<taxon id="A_Human_WUHAN_214_2003">
			<attr name="accession">EU501360</attr>
			<date value="30/06/2003" units="years"/>
			<attr name="generalLocation">china</attr>
			<attr name="specificLocation">hubei</attr>
			<attr name="continent">Asia</attr>
			<attr name="location26">midwest_china</attr>
			<attr name="location11">south_china</attr>
			<attr name="antigenic_original">-0.9785 0.6571</attr>
			<attr name="antigenic">-1.8642 -0.0739</attr>
			<attr name="latitude">30.5833</attr>
			<attr name="latlong">30.5833 114.2667</attr>
			<attr name="AG_PC1">-1.8642</attr>
			<attr name="AGlat">-1.8642 -0.0739 30.5833</attr>
			<attr name="airport">Wuhan</attr>
			<attr name="locationNoAmbi">AC4</attr>
			<attr name="location">AC4</attr>
		</taxon>
		<taxon id="A_Human_HUBEI_276_2004">
			<attr name="accession">EU501423</attr>
			<date value="11/6/04" units="years"/>
			<attr name="generalLocation">china</attr>
			<attr name="specificLocation">hubei</attr>
			<attr name="continent">Asia</attr>
			<attr name="location26">midwest_china</attr>
			<attr name="location11">south_china</attr>
			<attr name="antigenic_original">0.6961 2.6721</attr>
			<attr name="antigenic">-1.7243 2.5425</attr>
			<attr name="latitude">30.5833</attr>
			<attr name="latlong">30.5833 114.2667</attr>
			<attr name="AG_PC1">-1.7243</attr>
			<attr name="AGlat">-1.7243 2.5425 30.5833</attr>
			<attr name="airport">Wuhan</attr>
			<attr name="locationNoAmbi">AC4</attr>
			<attr name="location">AC4</attr>
		</taxon>
		<taxon id="A_Human_HUBEI_412_2004">
			<attr name="accession">EU501424</attr>
			<date value="10/9/04" units="years"/>
			<attr name="generalLocation">china</attr>
			<attr name="specificLocation">hubei</attr>
			<attr name="continent">Asia</attr>
			<attr name="location26">midwest_china</attr>
			<attr name="location11">south_china</attr>
			<attr name="antigenic_original">1.3072 -1.1175</attr>
			<attr name="antigenic">1.0289 -0.1323</attr>
			<attr name="latitude">30.5833</attr>
			<attr name="latlong">30.5833 114.2667</attr>
			<attr name="AG_PC1">1.0289</attr>
			<attr name="AGlat">1.0289 -0.1323 30.5833</attr>
			<attr name="airport">Wuhan</attr>
			<attr name="locationNoAmbi">AC4</attr>
			<attr name="location">AC4</attr>
		</taxon>
		<taxon id="A_Human_WUHAN_68_2004">
			<attr name="accession">EU501581</attr>
			<date value="7/4/04" units="years"/>
			<attr name="generalLocation">china</attr>
			<attr name="specificLocation">hubei</attr>
			<attr name="continent">Asia</attr>
			<attr name="location26">midwest_china</attr>
			<attr name="location11">south_china</attr>
			<attr name="antigenic_original">-0.2122 -1.6914</attr>
			<attr name="antigenic">0.153 -1.4999</attr>
			<attr name="latitude">30.5833</attr>
			<attr name="latlong">30.5833 114.2667</attr>
			<attr name="AG_PC1">0.153</attr>
			<attr name="AGlat">0.153 -1.4999 30.5833</attr>
			<attr name="airport">Wuhan</attr>
			<attr name="locationNoAmbi">AC4</attr>
			<attr name="location">AC4</attr>
		</taxon>
		<taxon id="A_Human_WUHAN_101_2004">
			<attr name="accession">EU501582</attr>
			<date value="5/4/04" units="years"/>
			<attr name="generalLocation">china</attr>
			<attr name="specificLocation">hubei</attr>
			<attr name="continent">Asia</attr>
			<attr name="location26">midwest_china</attr>
			<attr name="location11">south_china</attr>
			<attr name="antigenic_original">-1.0677 1.1837</attr>
			<attr name="antigenic">-2.2502 0.2953</attr>
			<attr name="latitude">30.5833</attr>
			<attr name="latlong">30.5833 114.2667</attr>
			<attr name="AG_PC1">-2.2502</attr>
			<attr name="AGlat">-2.2502 0.2953 30.5833</attr>
			<attr name="airport">Wuhan</attr>
			<attr name="locationNoAmbi">AC4</attr>
			<attr name="location">AC4</attr>
		</taxon>
		<taxon id="A_Human_WUHAN_269_2004">
			<attr name="accession">EU501583</attr>
			<date value="23/08/2004" units="years"/>
			<attr name="generalLocation">china</attr>
			<attr name="specificLocation">hubei</attr>
			<attr name="continent">Asia</attr>
			<attr name="location26">midwest_china</attr>
			<attr name="location11">south_china</attr>
			<attr name="antigenic_original">1.311 -0.9968</attr>
			<attr name="antigenic">0.96 -0.0332</attr>
			<attr name="latitude">30.5833</attr>
			<attr name="latlong">30.5833 114.2667</attr>
			<attr name="AG_PC1">0.96</attr>
			<attr name="AGlat">0.96 -0.0332 30.5833</attr>
			<attr name="airport">Wuhan</attr>
			<attr name="locationNoAmbi">AC4</attr>
			<attr name="location">AC4</attr>
		</taxon>
		<taxon id="A_Human_WUHAN_271_2004">
			<attr name="accession">EU501584</attr>
			<date value="23/08/2004" units="years"/>
			<attr name="generalLocation">china</attr>
			<attr name="specificLocation">hubei</attr>
			<attr name="continent">Asia</attr>
			<attr name="location26">midwest_china</attr>
			<attr name="location11">south_china</attr>
			<attr name="antigenic_original">2.8291 -1.0324</attr>
			<attr name="antigenic">2.1989 0.8449</attr>
			<attr name="latitude">30.5833</attr>
			<attr name="latlong">30.5833 114.2667</attr>
			<attr name="AG_PC1">2.1989</attr>
			<attr name="AGlat">2.1989 0.8449 30.5833</attr>
			<attr name="airport">Wuhan</attr>
			<attr name="locationNoAmbi">AC4</attr>
			<attr name="location">AC4</attr>
		</taxon>
		<taxon id="A_Human_WUHAN_158_2005">
			<attr name="accession">EU501836</attr>
			<date value="23/05/2005" units="years"/>
			<attr name="generalLocation">china</attr>
			<attr name="specificLocation">hubei</attr>
			<attr name="continent">Asia</attr>
			<attr name="location26">midwest_china</attr>
			<attr name="location11">south_china</attr>
			<attr name="antigenic_original">2.511 -2.2913</attr>
			<attr name="antigenic">2.6955 -0.3549</attr>
			<attr name="latitude">30.5833</attr>
			<attr name="latlong">30.5833 114.2667</attr>
			<attr name="AG_PC1">2.6955</attr>
			<attr name="AGlat">2.6955 -0.3549 30.5833</attr>
			<attr name="airport">Wuhan</attr>
			<attr name="locationNoAmbi">AC4</attr>
			<attr name="location">AC4</attr>
		</taxon>
		<taxon id="A_Human_WUHAN_283_2005">
			<attr name="accession">EU501837</attr>
			<date value="15/08/2005" units="years"/>
			<attr name="generalLocation">china</attr>
			<attr name="specificLocation">hubei</attr>
			<attr name="continent">Asia</attr>
			<attr name="location26">midwest_china</attr>
			<attr name="location11">south_china</attr>
			<attr name="antigenic_original">4.2256 -2.4649</attr>
			<attr name="antigenic">4.1745 0.5297</attr>
			<attr name="latitude">30.5833</attr>
			<attr name="latlong">30.5833 114.2667</attr>
			<attr name="AG_PC1">4.1745</attr>
			<attr name="AGlat">4.1745 0.5297 30.5833</attr>
			<attr name="airport">Wuhan</attr>
			<attr name="locationNoAmbi">AC4</attr>
			<attr name="location">AC4</attr>
		</taxon>
		<taxon id="A_Human_WUHAN_295_2005">
			<attr name="accession">EU501838</attr>
			<date value="22/08/2005" units="years"/>
			<attr name="generalLocation">china</attr>
			<attr name="specificLocation">hubei</attr>
			<attr name="continent">Asia</attr>
			<attr name="location26">midwest_china</attr>
			<attr name="location11">south_china</attr>
			<attr name="antigenic_original">3.3463 -2.3686</attr>
			<attr name="antigenic">3.4117 0.0818</attr>
			<attr name="latitude">30.5833</attr>
			<attr name="latlong">30.5833 114.2667</attr>
			<attr name="AG_PC1">3.4117</attr>
			<attr name="AGlat">3.4117 0.0818 30.5833</attr>
			<attr name="airport">Wuhan</attr>
			<attr name="locationNoAmbi">AC4</attr>
			<attr name="location">AC4</attr>
		</taxon>
		<taxon id="A_Human_Wuhan_12_2002">
			<attr name="accession">EU514625</attr>
			<date value="10/1/02" units="years"/>
			<attr name="generalLocation">china</attr>
			<attr name="specificLocation">hubei</attr>
			<attr name="continent">Asia</attr>
			<attr name="location26">midwest_china</attr>
			<attr name="location11">south_china</attr>
			<attr name="antigenic_original">NA NA</attr>
			<attr name="antigenic">NA NA</attr>
			<attr name="latitude">30.5833</attr>
			<attr name="latlong">30.5833 114.2667</attr>
			<attr name="AG_PC1">NA</attr>
			<attr name="AGlat">NA NA 30.5833</attr>
			<attr name="airport">Wuhan</attr>
			<attr name="locationNoAmbi">AC4</attr>
			<attr name="location">AC4</attr>
		</taxon>
		<taxon id="A_Human_Wuhan_16_2002">
			<attr name="accession">EU514626</attr>
			<date value="17/01/2002" units="years"/>
			<attr name="generalLocation">china</attr>
			<attr name="specificLocation">hubei</attr>
			<attr name="continent">Asia</attr>
			<attr name="location26">midwest_china</attr>
			<attr name="location11">south_china</attr>
			<attr name="antigenic_original">NA NA</attr>
			<attr name="antigenic">NA NA</attr>
			<attr name="latitude">30.5833</attr>
			<attr name="latlong">30.5833 114.2667</attr>
			<attr name="AG_PC1">NA</attr>
			<attr name="AGlat">NA NA 30.5833</attr>
			<attr name="airport">Wuhan</attr>
			<attr name="locationNoAmbi">AC4</attr>
			<attr name="location">AC4</attr>
		</taxon>
		<taxon id="A_Human_HUBEIWUCHANG_1258_2006">
			<attr name="accession">EU502606</attr>
			<date value="26/12/2006" units="years"/>
			<attr name="generalLocation">China</attr>
			<attr name="specificLocation">Hubeiwuchang</attr>
			<attr name="continent">Asia</attr>
			<attr name="location26">midwest_china</attr>
			<attr name="location11">south_china</attr>
			<attr name="antigenic_original">2.3357 -3.0465</attr>
			<attr name="antigenic">3.0059 -1.0654</attr>
			<attr name="latitude">30.5833</attr>
			<attr name="latlong">30.5833 114.2667</attr>
			<attr name="AG_PC1">3.0059</attr>
			<attr name="AGlat">3.0059 -1.0654 30.5833</attr>
			<attr name="airport">Wuhan</attr>
			<attr name="locationNoAmbi">AC4</attr>
			<attr name="location">AC4</attr>
		</taxon>
		<taxon id="A_Human_HUBEIWUJIAGANG_1121_2006">
			<attr name="accession">EU501942</attr>
			<date value="3/8/06" units="years"/>
			<attr name="generalLocation">China</attr>
			<attr name="specificLocation">Hubeiwujiagang</attr>
			<attr name="continent">Asia</attr>
			<attr name="location26">midwest_china</attr>
			<attr name="location11">south_china</attr>
			<attr name="antigenic_original">3.0153 -2.0449</attr>
			<attr name="antigenic">2.9529 0.1438</attr>
			<attr name="latitude">30.5833</attr>
			<attr name="latlong">30.5833 114.2667</attr>
			<attr name="AG_PC1">2.9529</attr>
			<attr name="AGlat">2.9529 0.1438 30.5833</attr>
			<attr name="airport">Wuhan</attr>
			<attr name="locationNoAmbi">AC4</attr>
			<attr name="location">AC4</attr>
		</taxon>
		<taxon id="A_Human_HUNAN_167_2003">
			<attr name="accession">EU501266</attr>
			<date value="15/04/2003" units="years"/>
			<attr name="generalLocation">china</attr>
			<attr name="specificLocation">hunan</attr>
			<attr name="continent">Asia</attr>
			<attr name="location26">midwest_china</attr>
			<attr name="location11">south_china</attr>
			<attr name="antigenic_original">-4.0962 -0.565</attr>
			<attr name="antigenic">-3.6351 -2.9159</attr>
			<attr name="latitude">28.2</attr>
			<attr name="latlong">28.2 112.9667</attr>
			<attr name="AG_PC1">-3.6351</attr>
			<attr name="AGlat">-3.6351 -2.9159 28.2</attr>
			<attr name="airport">Changsha</attr>
			<attr name="locationNoAmbi">AC4</attr>
			<attr name="location">AC4</attr>
		</taxon>
		<taxon id="A_Human_HUNAN_245_2003">
			<attr name="accession">EU501267</attr>
			<date value="20/05/2003" units="years"/>
			<attr name="generalLocation">china</attr>
			<attr name="specificLocation">hunan</attr>
			<attr name="continent">Asia</attr>
			<attr name="location26">midwest_china</attr>
			<attr name="location11">south_china</attr>
			<attr name="antigenic_original">-0.7664 3.2495</attr>
			<attr name="antigenic">-3.2421 2.1322</attr>
			<attr name="latitude">28.2</attr>
			<attr name="latlong">28.2 112.9667</attr>
			<attr name="AG_PC1">-3.2421</attr>
			<attr name="AGlat">-3.2421 2.1322 28.2</attr>
			<attr name="airport">Changsha</attr>
			<attr name="locationNoAmbi">AC4</attr>
			<attr name="location">AC4</attr>
		</taxon>
		<taxon id="A_Human_HUNAN_200_2004">
			<attr name="accession">EU501425</attr>
			<date value="1/4/04" units="years"/>
			<attr name="generalLocation">china</attr>
			<attr name="specificLocation">hunan</attr>
			<attr name="continent">Asia</attr>
			<attr name="location26">midwest_china</attr>
			<attr name="location11">south_china</attr>
			<attr name="antigenic_original">1.2955 0.6844</attr>
			<attr name="antigenic">-0.0564 1.306</attr>
			<attr name="latitude">28.2</attr>
			<attr name="latlong">28.2 112.9667</attr>
			<attr name="AG_PC1">-0.0564</attr>
			<attr name="AGlat">-0.0564 1.306 28.2</attr>
			<attr name="airport">Changsha</attr>
			<attr name="locationNoAmbi">AC4</attr>
			<attr name="location">AC4</attr>
		</taxon>
		<taxon id="A_Human_HUNAN_204_2004">
			<attr name="accession">EU501426</attr>
			<date value="20/02/2004" units="years"/>
			<attr name="generalLocation">china</attr>
			<attr name="specificLocation">hunan</attr>
			<attr name="continent">Asia</attr>
			<attr name="location26">midwest_china</attr>
			<attr name="location11">south_china</attr>
			<attr name="antigenic_original">1.7782 -3.4965</attr>
			<attr name="antigenic">2.8274 -1.7592</attr>
			<attr name="latitude">28.2</attr>
			<attr name="latlong">28.2 112.9667</attr>
			<attr name="AG_PC1">2.8274</attr>
			<attr name="AGlat">2.8274 -1.7592 28.2</attr>
			<attr name="airport">Changsha</attr>
			<attr name="locationNoAmbi">AC4</attr>
			<attr name="location">AC4</attr>
		</taxon>
		<taxon id="A_Human_HUNAN_L170-1_2004">
			<attr name="accession">EU501427</attr>
			<date value="24/05/2004" units="years"/>
			<attr name="generalLocation">china</attr>
			<attr name="specificLocation">hunan</attr>
			<attr name="continent">Asia</attr>
			<attr name="location26">midwest_china</attr>
			<attr name="location11">south_china</attr>
			<attr name="antigenic_original">1.4211 -1.8551</attr>
			<attr name="antigenic">1.5607 -0.6559</attr>
			<attr name="latitude">28.2</attr>
			<attr name="latlong">28.2 112.9667</attr>
			<attr name="AG_PC1">1.5607</attr>
			<attr name="AGlat">1.5607 -0.6559 28.2</attr>
			<attr name="airport">Changsha</attr>
			<attr name="locationNoAmbi">AC4</attr>
			<attr name="location">AC4</attr>
		</taxon>
		<taxon id="A_Human_HUNAN_L199-1_2004">
			<attr name="accession">EU501428</attr>
			<date value="6/9/04" units="years"/>
			<attr name="generalLocation">china</attr>
			<attr name="specificLocation">hunan</attr>
			<attr name="continent">Asia</attr>
			<attr name="location26">midwest_china</attr>
			<attr name="location11">south_china</attr>
			<attr name="antigenic_original">3.8664 1.9881</attr>
			<attr name="antigenic">1.2271 3.8871</attr>
			<attr name="latitude">28.2</attr>
			<attr name="latlong">28.2 112.9667</attr>
			<attr name="AG_PC1">1.2271</attr>
			<attr name="AGlat">1.2271 3.8871 28.2</attr>
			<attr name="airport">Changsha</attr>
			<attr name="locationNoAmbi">AC4</attr>
			<attr name="location">AC4</attr>
		</taxon>
		<taxon id="A_Human_HUNAN_L200-3_2004">
			<attr name="accession">EU501429</attr>
			<date value="13/09/2004" units="years"/>
			<attr name="generalLocation">china</attr>
			<attr name="specificLocation">hunan</attr>
			<attr name="continent">Asia</attr>
			<attr name="location26">midwest_china</attr>
			<attr name="location11">south_china</attr>
			<attr name="antigenic_original">2.5339 -1.3981</attr>
			<attr name="antigenic">2.1805 0.3752</attr>
			<attr name="latitude">28.2</attr>
			<attr name="latlong">28.2 112.9667</attr>
			<attr name="AG_PC1">2.1805</attr>
			<attr name="AGlat">2.1805 0.3752 28.2</attr>
			<attr name="airport">Changsha</attr>
			<attr name="locationNoAmbi">AC4</attr>
			<attr name="location">AC4</attr>
		</taxon>
		<taxon id="A_Human_HUNAN_LY-93_2004">
			<attr name="accession">EU501431</attr>
			<date value="3/6/04" units="years"/>
			<attr name="generalLocation">china</attr>
			<attr name="specificLocation">hunan</attr>
			<attr name="continent">Asia</attr>
			<attr name="location26">midwest_china</attr>
			<attr name="location11">south_china</attr>
			<attr name="antigenic_original">0.9166 -0.2624</attr>
			<attr name="antigenic">0.205 0.3204</attr>
			<attr name="latitude">28.2</attr>
			<attr name="latlong">28.2 112.9667</attr>
			<attr name="AG_PC1">0.205</attr>
			<attr name="AGlat">0.205 0.3204 28.2</attr>
			<attr name="airport">Changsha</attr>
			<attr name="locationNoAmbi">AC4</attr>
			<attr name="location">AC4</attr>
		</taxon>
		<taxon id="A_Human_HUNAN_LY95_2004">
			<attr name="accession">EU501432</attr>
			<date value="3/6/04" units="years"/>
			<attr name="generalLocation">china</attr>
			<attr name="specificLocation">hunan</attr>
			<attr name="continent">Asia</attr>
			<attr name="location26">midwest_china</attr>
			<attr name="location11">south_china</attr>
			<attr name="antigenic_original">1.7159 1.6614</attr>
			<attr name="antigenic">-0.3027 2.3408</attr>
			<attr name="latitude">28.2</attr>
			<attr name="latlong">28.2 112.9667</attr>
			<attr name="AG_PC1">-0.3027</attr>
			<attr name="AGlat">-0.3027 2.3408 28.2</attr>
			<attr name="airport">Changsha</attr>
			<attr name="locationNoAmbi">AC4</attr>
			<attr name="location">AC4</attr>
		</taxon>
		<taxon id="A_Human_HUNAN_L0731_2005">
			<attr name="accession">EU501679</attr>
			<date value="27/05/2005" units="years"/>
			<attr name="generalLocation">china</attr>
			<attr name="specificLocation">hunan</attr>
			<attr name="continent">Asia</attr>
			<attr name="location26">midwest_china</attr>
			<attr name="location11">south_china</attr>
			<attr name="antigenic_original">4.6661 -2.8974</attr>
			<attr name="antigenic">4.7861 0.4459</attr>
			<attr name="latitude">28.2</attr>
			<attr name="latlong">28.2 112.9667</attr>
			<attr name="AG_PC1">4.7861</attr>
			<attr name="AGlat">4.7861 0.4459 28.2</attr>
			<attr name="airport">Changsha</attr>
			<attr name="locationNoAmbi">AC4</attr>
			<attr name="location">AC4</attr>
		</taxon>
		<taxon id="A_Human_Hunan_407_2002">
			<attr name="accession">EU514660</attr>
			<date value="20/08/2002" units="years"/>
			<attr name="generalLocation">china</attr>
			<attr name="specificLocation">hunan</attr>
			<attr name="continent">Asia</attr>
			<attr name="location26">midwest_china</attr>
			<attr name="location11">south_china</attr>
			<attr name="antigenic_original">NA NA</attr>
			<attr name="antigenic">NA NA</attr>
			<attr name="latitude">28.2</attr>
			<attr name="latlong">28.2 112.9667</attr>
			<attr name="AG_PC1">NA</attr>
			<attr name="AGlat">NA NA 28.2</attr>
			<attr name="airport">Changsha</attr>
			<attr name="locationNoAmbi">AC4</attr>
			<attr name="location">AC4</attr>
		</taxon>
		<taxon id="A_Human_JIANGSU_DY3_2004">
			<attr name="accession">EU501436</attr>
			<date value="14/09/2004" units="years"/>
			<attr name="generalLocation">china</attr>
			<attr name="specificLocation">jiangsu</attr>
			<attr name="continent">Asia</attr>
			<attr name="location26">east_china</attr>
			<attr name="location11">south_china</attr>
			<attr name="antigenic_original">2.5825 -1.131</attr>
			<attr name="antigenic">2.06 0.6185</attr>
			<attr name="latitude">32.0617</attr>
			<attr name="latlong">32.0617 118.7778</attr>
			<attr name="AG_PC1">2.06</attr>
			<attr name="AGlat">2.06 0.6185 32.0617</attr>
			<attr name="airport">Nanjing</attr>
			<attr name="locationNoAmbi">AC4</attr>
			<attr name="location">AC4</attr>
		</taxon>
		<taxon id="A_Human_JIANGSU_FU137_2004">
			<attr name="accession">EU501437</attr>
			<date value="9/9/04" units="years"/>
			<attr name="generalLocation">china</attr>
			<attr name="specificLocation">jiangsu</attr>
			<attr name="continent">Asia</attr>
			<attr name="location26">east_china</attr>
			<attr name="location11">south_china</attr>
			<attr name="antigenic_original">-0.421 -1.9019</attr>
			<attr name="antigenic">0.1112 -1.7935</attr>
			<attr name="latitude">32.0617</attr>
			<attr name="latlong">32.0617 118.7778</attr>
			<attr name="AG_PC1">0.1112</attr>
			<attr name="AGlat">0.1112 -1.7935 32.0617</attr>
			<attr name="airport">Nanjing</attr>
			<attr name="locationNoAmbi">AC4</attr>
			<attr name="location">AC4</attr>
		</taxon>
		<taxon id="A_Human_JIANGSU_FU81_2004">
			<attr name="accession">EU501438</attr>
			<date value="11/8/04" units="years"/>
			<attr name="generalLocation">china</attr>
			<attr name="specificLocation">jiangsu</attr>
			<attr name="continent">Asia</attr>
			<attr name="location26">east_china</attr>
			<attr name="location11">south_china</attr>
			<attr name="antigenic_original">1.1294 -1.8481</attr>
			<attr name="antigenic">1.3226 -0.8245</attr>
			<attr name="latitude">32.0617</attr>
			<attr name="latlong">32.0617 118.7778</attr>
			<attr name="AG_PC1">1.3226</attr>
			<attr name="AGlat">1.3226 -0.8245 32.0617</attr>
			<attr name="airport">Nanjing</attr>
			<attr name="locationNoAmbi">AC4</attr>
			<attr name="location">AC4</attr>
		</taxon>
		<taxon id="A_Human_JIANGXI_169_2005">
			<attr name="accession">EU501689</attr>
			<date value="17/03/2005" units="years"/>
			<attr name="generalLocation">china</attr>
			<attr name="specificLocation">jiangxi</attr>
			<attr name="continent">Asia</attr>
			<attr name="location26">east_china</attr>
			<attr name="location11">south_china</attr>
			<attr name="antigenic_original">0.3806 -2.2472</attr>
			<attr name="antigenic">0.9604 -1.5918</attr>
			<attr name="latitude">28.674425</attr>
			<attr name="latlong">28.674425 115.909175</attr>
			<attr name="AG_PC1">0.9604</attr>
			<attr name="AGlat">0.9604 -1.5918 28.674425</attr>
			<attr name="airport">Nanchang</attr>
			<attr name="locationNoAmbi">AC4</attr>
			<attr name="location">AC4</attr>
		</taxon>
		<taxon id="A_Human_JIANGXI_198_2005">
			<attr name="accession">EU501690</attr>
			<date value="23/03/2005" units="years"/>
			<attr name="generalLocation">china</attr>
			<attr name="specificLocation">jiangxi</attr>
			<attr name="continent">Asia</attr>
			<attr name="location26">east_china</attr>
			<attr name="location11">south_china</attr>
			<attr name="antigenic_original">6.1653 -1.7626</attr>
			<attr name="antigenic">5.3109 2.2514</attr>
			<attr name="latitude">28.674425</attr>
			<attr name="latlong">28.674425 115.909175</attr>
			<attr name="AG_PC1">5.3109</attr>
			<attr name="AGlat">5.3109 2.2514 28.674425</attr>
			<attr name="airport">Nanchang</attr>
			<attr name="locationNoAmbi">AC4</attr>
			<attr name="location">AC4</attr>
		</taxon>
		<taxon id="A_Human_JIANGXI_206_2005">
			<attr name="accession">EU501691</attr>
			<date value="30/03/2005" units="years"/>
			<attr name="generalLocation">china</attr>
			<attr name="specificLocation">jiangxi</attr>
			<attr name="continent">Asia</attr>
			<attr name="location26">east_china</attr>
			<attr name="location11">south_china</attr>
			<attr name="antigenic_original">0.8551 -0.8903</attr>
			<attr name="antigenic">0.5307 -0.22</attr>
			<attr name="latitude">28.674425</attr>
			<attr name="latlong">28.674425 115.909175</attr>
			<attr name="AG_PC1">0.5307</attr>
			<attr name="AGlat">0.5307 -0.22 28.674425</attr>
			<attr name="airport">Nanchang</attr>
			<attr name="locationNoAmbi">AC4</attr>
			<attr name="location">AC4</attr>
		</taxon>
		<taxon id="A_Human_JIANGXIDONGHU_312_2006">
			<attr name="accession">EU501955</attr>
			<date value="29/06/2006" units="years"/>
			<attr name="generalLocation">China</attr>
			<attr name="specificLocation">Jiangxidonghu</attr>
			<attr name="continent">Asia</attr>
			<attr name="location26">east_china</attr>
			<attr name="location11">south_china</attr>
			<attr name="antigenic_original">3.3009 -1.6236</attr>
			<attr name="antigenic">2.9304 0.6524</attr>
			<attr name="latitude">29.875</attr>
			<attr name="latlong">29.875 121.5419</attr>
			<attr name="AG_PC1">2.9304</attr>
			<attr name="AGlat">2.9304 0.6524 29.875</attr>
			<attr name="airport">PEK</attr>
			<attr name="locationNoAmbi">AC4</attr>
			<attr name="location">AC4</attr>
		</taxon>
		<taxon id="A_Human_JIANGXIDONGHU_1435_2006">
			<attr name="accession">EU501956</attr>
			<date value="28/06/2006" units="years"/>
			<attr name="generalLocation">China</attr>
			<attr name="specificLocation">Jiangxidonghu</attr>
			<attr name="continent">Asia</attr>
			<attr name="location26">east_china</attr>
			<attr name="location11">south_china</attr>
			<attr name="antigenic_original">0.963 -2.0738</attr>
			<attr name="antigenic">1.324 -1.1049</attr>
			<attr name="latitude">29.875</attr>
			<attr name="latlong">29.875 121.5419</attr>
			<attr name="AG_PC1">1.324</attr>
			<attr name="AGlat">1.324 -1.1049 29.875</attr>
			<attr name="airport">PEK</attr>
			<attr name="locationNoAmbi">AC4</attr>
			<attr name="location">AC4</attr>
		</taxon>
		<taxon id="A_Human_JILIN_14_2003">
			<attr name="accession">EU501270</attr>
			<date value="2/2/03" units="years"/>
			<attr name="generalLocation">china</attr>
			<attr name="specificLocation">jilin</attr>
			<attr name="continent">Asia</attr>
			<attr name="location26">north_china</attr>
			<attr name="location11">north_china</attr>
			<attr name="antigenic_original">-3.555 2.0424</attr>
			<attr name="antigenic">-4.7581 -0.5013</attr>
			<attr name="latitude">43.88</attr>
			<attr name="latlong">43.88 125.3228</attr>
			<attr name="AG_PC1">-4.7581</attr>
			<attr name="AGlat">-4.7581 -0.5013 43.88</attr>
			<attr name="airport">?</attr>
			<attr name="locationNoAmbi">AC4</attr>
			<attr name="location">AC4</attr>
		</taxon>
		<taxon id="A_Human_JILIN_16_2003">
			<attr name="accession">EU501271</attr>
			<date value="12/2/03" units="years"/>
			<attr name="generalLocation">china</attr>
			<attr name="specificLocation">jilin</attr>
			<attr name="continent">Asia</attr>
			<attr name="location26">north_china</attr>
			<attr name="location11">north_china</attr>
			<attr name="antigenic_original">-4.3411 -1.6192</attr>
			<attr name="antigenic">-3.202 -3.9077</attr>
			<attr name="latitude">43.88</attr>
			<attr name="latlong">43.88 125.3228</attr>
			<attr name="AG_PC1">-3.202</attr>
			<attr name="AGlat">-3.202 -3.9077 43.88</attr>
			<attr name="airport">?</attr>
			<attr name="locationNoAmbi">AC4</attr>
			<attr name="location">AC4</attr>
		</taxon>
		<taxon id="A_Human_JILIN_17_2003">
			<attr name="accession">EU501272</attr>
			<date value="16/02/2003" units="years"/>
			<attr name="generalLocation">china</attr>
			<attr name="specificLocation">jilin</attr>
			<attr name="continent">Asia</attr>
			<attr name="location26">north_china</attr>
			<attr name="location11">north_china</attr>
			<attr name="antigenic_original">-3.1451 2.7429</attr>
			<attr name="antigenic">-4.8476 0.3054</attr>
			<attr name="latitude">43.88</attr>
			<attr name="latlong">43.88 125.3228</attr>
			<attr name="AG_PC1">-4.8476</attr>
			<attr name="AGlat">-4.8476 0.3054 43.88</attr>
			<attr name="airport">?</attr>
			<attr name="locationNoAmbi">AC4</attr>
			<attr name="location">AC4</attr>
		</taxon>
		<taxon id="A_Human_JILIN_18_2003">
			<attr name="accession">EU501273</attr>
			<date value="18/02/2003" units="years"/>
			<attr name="generalLocation">china</attr>
			<attr name="specificLocation">jilin</attr>
			<attr name="continent">Asia</attr>
			<attr name="location26">north_china</attr>
			<attr name="location11">north_china</attr>
			<attr name="antigenic_original">-3.616 1.7587</attr>
			<attr name="antigenic">-4.6376 -0.7652</attr>
			<attr name="latitude">43.88</attr>
			<attr name="latlong">43.88 125.3228</attr>
			<attr name="AG_PC1">-4.6376</attr>
			<attr name="AGlat">-4.6376 -0.7652 43.88</attr>
			<attr name="airport">?</attr>
			<attr name="locationNoAmbi">AC4</attr>
			<attr name="location">AC4</attr>
		</taxon>
		<taxon id="A_Human_JILINCHAOYANG_1178_2006">
			<attr name="accession">EU502595</attr>
			<date value="11/12/06" units="years"/>
			<attr name="generalLocation">China</attr>
			<attr name="specificLocation">Jilinchaoyang</attr>
			<attr name="continent">Asia</attr>
			<attr name="location26">north_china</attr>
			<attr name="location11">north_china</attr>
			<attr name="antigenic_original">2.4778 -3.3157</attr>
			<attr name="antigenic">3.2807 -1.1964</attr>
			<attr name="latitude">43.88</attr>
			<attr name="latlong">43.88 125.3228</attr>
			<attr name="AG_PC1">3.2807</attr>
			<attr name="AGlat">3.2807 -1.1964 43.88</attr>
			<attr name="airport">?</attr>
			<attr name="locationNoAmbi">AC4</attr>
			<attr name="location">AC4</attr>
		</taxon>
		<taxon id="A_Human_JILINNANGUAN_1165_2006">
			<attr name="accession">EU502596</attr>
			<date value="11/12/06" units="years"/>
			<attr name="generalLocation">China</attr>
			<attr name="specificLocation">Jilinnanguan</attr>
			<attr name="continent">Asia</attr>
			<attr name="location26">north_china</attr>
			<attr name="location11">north_china</attr>
			<attr name="antigenic_original">5.3905 -0.5509</attr>
			<attr name="antigenic">3.9659 2.7607</attr>
			<attr name="latitude">43.88</attr>
			<attr name="latlong">43.88 125.3228</attr>
			<attr name="AG_PC1">3.9659</attr>
			<attr name="AGlat">3.9659 2.7607 43.88</attr>
			<attr name="airport">?</attr>
			<attr name="locationNoAmbi">AC4</attr>
			<attr name="location">AC4</attr>
		</taxon>
		<taxon id="A_Human_MACAU_76_2004">
			<attr name="accession">EU501454</attr>
			<date value="13/02/2004" units="years"/>
			<attr name="generalLocation">china</attr>
			<attr name="specificLocation">macau</attr>
			<attr name="continent">Asia</attr>
			<attr name="location26">south_china</attr>
			<attr name="location11">south_china</attr>
			<attr name="antigenic_original">-0.6782 2.2933</attr>
			<attr name="antigenic">-2.6004 1.4179</attr>
			<attr name="latitude">22.2</attr>
			<attr name="latlong">22.2 113.55</attr>
			<attr name="AG_PC1">-2.6004</attr>
			<attr name="AGlat">-2.6004 1.4179 22.2</attr>
			<attr name="airport">Macau</attr>
			<attr name="locationNoAmbi">AC13</attr>
			<attr name="location">AC3/4/13</attr>
		</taxon>
		<taxon id="A_Human_MACAU_103_2004">
			<attr name="accession">EU501455</attr>
			<date value="18/02/2004" units="years"/>
			<attr name="generalLocation">china</attr>
			<attr name="specificLocation">macau</attr>
			<attr name="continent">Asia</attr>
			<attr name="location26">south_china</attr>
			<attr name="location11">south_china</attr>
			<attr name="antigenic_original">-1.3712 -1.1061</attr>
			<attr name="antigenic">-1.1263 -1.7226</attr>
			<attr name="latitude">22.2</attr>
			<attr name="latlong">22.2 113.55</attr>
			<attr name="AG_PC1">-1.1263</attr>
			<attr name="AGlat">-1.1263 -1.7226 22.2</attr>
			<attr name="airport">Macau</attr>
			<attr name="locationNoAmbi">AC13</attr>
			<attr name="location">AC3/4/13</attr>
		</taxon>
		<taxon id="A_Human_MACAU_214_2004">
			<attr name="accession">EU501456</attr>
			<date value="8/4/04" units="years"/>
			<attr name="generalLocation">china</attr>
			<attr name="specificLocation">macau</attr>
			<attr name="continent">Asia</attr>
			<attr name="location26">south_china</attr>
			<attr name="location11">south_china</attr>
			<attr name="antigenic_original">-3.5931 1.7676</attr>
			<attr name="antigenic">-4.6245 -0.7444</attr>
			<attr name="latitude">22.2</attr>
			<attr name="latlong">22.2 113.55</attr>
			<attr name="AG_PC1">-4.6245</attr>
			<attr name="AGlat">-4.6245 -0.7444 22.2</attr>
			<attr name="airport">Macau</attr>
			<attr name="locationNoAmbi">AC13</attr>
			<attr name="location">AC3/4/13</attr>
		</taxon>
		<taxon id="A_Human_MACAU_304_2004">
			<attr name="accession">EU501457</attr>
			<date value="21/05/2004" units="years"/>
			<attr name="generalLocation">china</attr>
			<attr name="specificLocation">macau</attr>
			<attr name="continent">Asia</attr>
			<attr name="location26">south_china</attr>
			<attr name="location11">south_china</attr>
			<attr name="antigenic_original">4.3093 -0.9106</attr>
			<attr name="antigenic">3.3134 1.8264</attr>
			<attr name="latitude">22.2</attr>
			<attr name="latlong">22.2 113.55</attr>
			<attr name="AG_PC1">3.3134</attr>
			<attr name="AGlat">3.3134 1.8264 22.2</attr>
			<attr name="airport">Macau</attr>
			<attr name="locationNoAmbi">AC13</attr>
			<attr name="location">AC3/4/13</attr>
		</taxon>
		<taxon id="A_Human_MACAU_482_2005">
			<attr name="accession">EU501712</attr>
			<date value="29/04/2005" units="years"/>
			<attr name="generalLocation">china</attr>
			<attr name="specificLocation">macau</attr>
			<attr name="continent">Asia</attr>
			<attr name="location26">south_china</attr>
			<attr name="location11">south_china</attr>
			<attr name="antigenic_original">0.8317 1.6546</attr>
			<attr name="antigenic">-1.0078 1.8073</attr>
			<attr name="latitude">22.2</attr>
			<attr name="latlong">22.2 113.55</attr>
			<attr name="AG_PC1">-1.0078</attr>
			<attr name="AGlat">-1.0078 1.8073 22.2</attr>
			<attr name="airport">Macau</attr>
			<attr name="locationNoAmbi">AC13</attr>
			<attr name="location">AC3/4/13</attr>
		</taxon>
		<taxon id="A_Human_MACAU_561_2005">
			<attr name="accession">EU501714</attr>
			<date value="13/05/2005" units="years"/>
			<attr name="generalLocation">china</attr>
			<attr name="specificLocation">macau</attr>
			<attr name="continent">Asia</attr>
			<attr name="location26">south_china</attr>
			<attr name="location11">south_china</attr>
			<attr name="antigenic_original">5.2534 -3.0898</attr>
			<attr name="antigenic">5.3721 0.6423</attr>
			<attr name="latitude">22.2</attr>
			<attr name="latlong">22.2 113.55</attr>
			<attr name="AG_PC1">5.3721</attr>
			<attr name="AGlat">5.3721 0.6423 22.2</attr>
			<attr name="airport">Macau</attr>
			<attr name="locationNoAmbi">AC13</attr>
			<attr name="location">AC3/4/13</attr>
		</taxon>
		<taxon id="A_Human_MACAU_747_2005">
			<attr name="accession">EU501715</attr>
			<date value="16/06/2005" units="years"/>
			<attr name="generalLocation">china</attr>
			<attr name="specificLocation">macau</attr>
			<attr name="continent">Asia</attr>
			<attr name="location26">south_china</attr>
			<attr name="location11">south_china</attr>
			<attr name="antigenic_original">3.387 -4.7771</attr>
			<attr name="antigenic">4.8826 -1.8257</attr>
			<attr name="latitude">22.2</attr>
			<attr name="latlong">22.2 113.55</attr>
			<attr name="AG_PC1">4.8826</attr>
			<attr name="AGlat">4.8826 -1.8257 22.2</attr>
			<attr name="airport">Macau</attr>
			<attr name="locationNoAmbi">AC13</attr>
			<attr name="location">AC3/4/13</attr>
		</taxon>
		<taxon id="A_Human_SHAANXI_90_2005">
			<attr name="accession">EU501763</attr>
			<date value="2/3/05" units="years"/>
			<attr name="generalLocation">china</attr>
			<attr name="specificLocation">shaanxi</attr>
			<attr name="continent">Asia</attr>
			<attr name="location26">midwest_china</attr>
			<attr name="location11">south_china</attr>
			<attr name="antigenic_original">3.3335 -2.054</attr>
			<attr name="antigenic">3.2135 0.3265</attr>
			<attr name="latitude">34.284158</attr>
			<attr name="latlong">34.284158 108.941434</attr>
			<attr name="AG_PC1">3.2135</attr>
			<attr name="AGlat">3.2135 0.3265 34.284158</attr>
			<attr name="airport">Xi an Xianyang Apt</attr>
			<attr name="locationNoAmbi">AC4</attr>
			<attr name="location">AC4</attr>
		</taxon>
		<taxon id="A_Human_SHANGHAI_369_2003">
			<attr name="accession">EU501315</attr>
			<date value="16/04/2003" units="years"/>
			<attr name="generalLocation">china</attr>
			<attr name="specificLocation">shanghai</attr>
			<attr name="continent">Asia</attr>
			<attr name="location26">east_china</attr>
			<attr name="location11">south_china</attr>
			<attr name="antigenic_original">-2.164 -1.732</attr>
			<attr name="antigenic">-1.3884 -2.6981</attr>
			<attr name="latitude">31.2222</attr>
			<attr name="latlong">31.2222 121.4581</attr>
			<attr name="AG_PC1">-1.3884</attr>
			<attr name="AGlat">-1.3884 -2.6981 31.2222</attr>
			<attr name="airport">Shanghai Pudong International Apt</attr>
			<attr name="locationNoAmbi">AC4</attr>
			<attr name="location">AC4</attr>
		</taxon>
		<taxon id="A_Human_SICHUAN_1017_2004">
			<attr name="accession">EU501539</attr>
			<date value="24/09/2004" units="years"/>
			<attr name="generalLocation">china</attr>
			<attr name="specificLocation">sichuan</attr>
			<attr name="continent">Asia</attr>
			<attr name="location26">midwest_china</attr>
			<attr name="location11">south_china</attr>
			<attr name="antigenic_original">2.572 0.013</attr>
			<attr name="antigenic">1.3684 1.5298</attr>
			<attr name="latitude">30.6667</attr>
			<attr name="latlong">30.6667 104.0667</attr>
			<attr name="AG_PC1">1.3684</attr>
			<attr name="AGlat">1.3684 1.5298 30.6667</attr>
			<attr name="airport">Chengdu</attr>
			<attr name="locationNoAmbi">AC4</attr>
			<attr name="location">AC4</attr>
		</taxon>
		<taxon id="A_Human_SICHUAN_1025_2004">
			<attr name="accession">EU501540</attr>
			<date value="24/09/2004" units="years"/>
			<attr name="generalLocation">china</attr>
			<attr name="specificLocation">sichuan</attr>
			<attr name="continent">Asia</attr>
			<attr name="location26">midwest_china</attr>
			<attr name="location11">south_china</attr>
			<attr name="antigenic_original">3.0165 -1.0485</attr>
			<attr name="antigenic">2.3589 0.9438</attr>
			<attr name="latitude">30.6667</attr>
			<attr name="latlong">30.6667 104.0667</attr>
			<attr name="AG_PC1">2.3589</attr>
			<attr name="AGlat">2.3589 0.9438 30.6667</attr>
			<attr name="airport">Chengdu</attr>
			<attr name="locationNoAmbi">AC4</attr>
			<attr name="location">AC4</attr>
		</taxon>
		<taxon id="A_Human_CHONGQING_560_2005">
			<attr name="accession">EU501629</attr>
			<date value="11/3/05" units="years"/>
			<attr name="generalLocation">china</attr>
			<attr name="specificLocation">sichuan</attr>
			<attr name="continent">Asia</attr>
			<attr name="location26">midwest_china</attr>
			<attr name="location11">south_china</attr>
			<attr name="antigenic_original">2.8255 -2.4909</attr>
			<attr name="antigenic">3.067 -0.3272</attr>
			<attr name="latitude">30.6667</attr>
			<attr name="latlong">30.6667 104.0667</attr>
			<attr name="AG_PC1">3.067</attr>
			<attr name="AGlat">3.067 -0.3272 30.6667</attr>
			<attr name="airport">Chengdu</attr>
			<attr name="locationNoAmbi">AC4</attr>
			<attr name="location">AC4</attr>
		</taxon>
		<taxon id="A_Human_CHONGQING_618_2005">
			<attr name="accession">EU501630</attr>
			<date value="8/4/05" units="years"/>
			<attr name="generalLocation">china</attr>
			<attr name="specificLocation">sichuan</attr>
			<attr name="continent">Asia</attr>
			<attr name="location26">midwest_china</attr>
			<attr name="location11">south_china</attr>
			<attr name="antigenic_original">3.6802 -2.0063</attr>
			<attr name="antigenic">3.4632 0.5719</attr>
			<attr name="latitude">30.6667</attr>
			<attr name="latlong">30.6667 104.0667</attr>
			<attr name="AG_PC1">3.4632</attr>
			<attr name="AGlat">3.4632 0.5719 30.6667</attr>
			<attr name="airport">Chengdu</attr>
			<attr name="locationNoAmbi">AC4</attr>
			<attr name="location">AC4</attr>
		</taxon>
		<taxon id="A_Human_CHONGQING_628_2005">
			<attr name="accession">EU501631</attr>
			<date value="8/4/05" units="years"/>
			<attr name="generalLocation">china</attr>
			<attr name="specificLocation">sichuan</attr>
			<attr name="continent">Asia</attr>
			<attr name="location26">midwest_china</attr>
			<attr name="location11">south_china</attr>
			<attr name="antigenic_original">2.7909 -1.7834</attr>
			<attr name="antigenic">2.6167 0.2196</attr>
			<attr name="latitude">30.6667</attr>
			<attr name="latlong">30.6667 104.0667</attr>
			<attr name="AG_PC1">2.6167</attr>
			<attr name="AGlat">2.6167 0.2196 30.6667</attr>
			<attr name="airport">Chengdu</attr>
			<attr name="locationNoAmbi">AC4</attr>
			<attr name="location">AC4</attr>
		</taxon>
		<taxon id="A_Human_CHONGQING_650_2005">
			<attr name="accession">EU501632</attr>
			<date value="22/04/2005" units="years"/>
			<attr name="generalLocation">china</attr>
			<attr name="specificLocation">sichuan</attr>
			<attr name="continent">Asia</attr>
			<attr name="location26">midwest_china</attr>
			<attr name="location11">south_china</attr>
			<attr name="antigenic_original">1.7599 -3.2854</attr>
			<attr name="antigenic">2.6867 -1.6008</attr>
			<attr name="latitude">30.6667</attr>
			<attr name="latlong">30.6667 104.0667</attr>
			<attr name="AG_PC1">2.6867</attr>
			<attr name="AGlat">2.6867 -1.6008 30.6667</attr>
			<attr name="airport">Chengdu</attr>
			<attr name="locationNoAmbi">AC4</attr>
			<attr name="location">AC4</attr>
		</taxon>
		<taxon id="A_Human_CHONGQING_652_2005">
			<attr name="accession">EU501633</attr>
			<date value="25/04/2005" units="years"/>
			<attr name="generalLocation">china</attr>
			<attr name="specificLocation">sichuan</attr>
			<attr name="continent">Asia</attr>
			<attr name="location26">midwest_china</attr>
			<attr name="location11">south_china</attr>
			<attr name="antigenic_original">1.7331 -3.0097</attr>
			<attr name="antigenic">2.5006 -1.3957</attr>
			<attr name="latitude">30.6667</attr>
			<attr name="latlong">30.6667 104.0667</attr>
			<attr name="AG_PC1">2.5006</attr>
			<attr name="AGlat">2.5006 -1.3957 30.6667</attr>
			<attr name="airport">Chengdu</attr>
			<attr name="locationNoAmbi">AC4</attr>
			<attr name="location">AC4</attr>
		</taxon>
		<taxon id="A_Human_CHONGQING_1096_2005">
			<attr name="accession">EU501634</attr>
			<date value="1/4/05" units="years"/>
			<attr name="generalLocation">china</attr>
			<attr name="specificLocation">sichuan</attr>
			<attr name="continent">Asia</attr>
			<attr name="location26">midwest_china</attr>
			<attr name="location11">south_china</attr>
			<attr name="antigenic_original">2.1795 -2.8144</attr>
			<attr name="antigenic">2.742 -0.9725</attr>
			<attr name="latitude">30.6667</attr>
			<attr name="latlong">30.6667 104.0667</attr>
			<attr name="AG_PC1">2.742</attr>
			<attr name="AGlat">2.742 -0.9725 30.6667</attr>
			<attr name="airport">Chengdu</attr>
			<attr name="locationNoAmbi">AC4</attr>
			<attr name="location">AC4</attr>
		</taxon>
		<taxon id="A_Human_CHONGQING_1167_2005">
			<attr name="accession">EU501635</attr>
			<date value="20/04/2005" units="years"/>
			<attr name="generalLocation">china</attr>
			<attr name="specificLocation">sichuan</attr>
			<attr name="continent">Asia</attr>
			<attr name="location26">midwest_china</attr>
			<attr name="location11">south_china</attr>
			<attr name="antigenic_original">3.6906 -2.044</attr>
			<attr name="antigenic">3.494 0.5479</attr>
			<attr name="latitude">30.6667</attr>
			<attr name="latlong">30.6667 104.0667</attr>
			<attr name="AG_PC1">3.494</attr>
			<attr name="AGlat">3.494 0.5479 30.6667</attr>
			<attr name="airport">Chengdu</attr>
			<attr name="locationNoAmbi">AC4</attr>
			<attr name="location">AC4</attr>
		</taxon>
		<taxon id="A_Human_TIANJIN_143_2003">
			<attr name="accession">EU501338</attr>
			<date value="4/10/03" units="years"/>
			<attr name="generalLocation">china</attr>
			<attr name="specificLocation">tianjin</attr>
			<attr name="continent">Asia</attr>
			<attr name="location26">north_china</attr>
			<attr name="location11">north_china</attr>
			<attr name="antigenic_original">-1.4437 -0.2328</attr>
			<attr name="antigenic">-1.7059 -1.0654</attr>
			<attr name="latitude">39.1422</attr>
			<attr name="latlong">39.1422 117.1767</attr>
			<attr name="AG_PC1">-1.7059</attr>
			<attr name="AGlat">-1.7059 -1.0654 39.1422</attr>
			<attr name="airport">Tianjin</attr>
			<attr name="locationNoAmbi">AC4</attr>
			<attr name="location">AC4</attr>
		</taxon>
		<taxon id="A_Human_TIANJIN_199_2003">
			<attr name="accession">EU501339</attr>
			<date value="20/10/2003" units="years"/>
			<attr name="generalLocation">china</attr>
			<attr name="specificLocation">tianjin</attr>
			<attr name="continent">Asia</attr>
			<attr name="location26">north_china</attr>
			<attr name="location11">north_china</attr>
			<attr name="antigenic_original">-5.8879 -4.0574</attr>
			<attr name="antigenic">-2.9867 -6.7871</attr>
			<attr name="latitude">39.1422</attr>
			<attr name="latlong">39.1422 117.1767</attr>
			<attr name="AG_PC1">-2.9867</attr>
			<attr name="AGlat">-2.9867 -6.7871 39.1422</attr>
			<attr name="airport">Tianjin</attr>
			<attr name="locationNoAmbi">AC4</attr>
			<attr name="location">AC4</attr>
		</taxon>
		<taxon id="A_Human_TIANJIN_32_2004">
			<attr name="accession">EU501559</attr>
			<date value="18/01/2004" units="years"/>
			<attr name="generalLocation">china</attr>
			<attr name="specificLocation">tianjin</attr>
			<attr name="continent">Asia</attr>
			<attr name="location26">north_china</attr>
			<attr name="location11">north_china</attr>
			<attr name="antigenic_original">-2.6943 -3.6275</attr>
			<attr name="antigenic">-0.6817 -4.5352</attr>
			<attr name="latitude">39.1422</attr>
			<attr name="latlong">39.1422 117.1767</attr>
			<attr name="AG_PC1">-0.6817</attr>
			<attr name="AGlat">-0.6817 -4.5352 39.1422</attr>
			<attr name="airport">Tianjin</attr>
			<attr name="locationNoAmbi">AC4</attr>
			<attr name="location">AC4</attr>
		</taxon>
		<taxon id="A_Human_TIANJIN_263_2004">
			<attr name="accession">EU501560</attr>
			<date value="6/9/04" units="years"/>
			<attr name="generalLocation">china</attr>
			<attr name="specificLocation">tianjin</attr>
			<attr name="continent">Asia</attr>
			<attr name="location26">north_china</attr>
			<attr name="location11">north_china</attr>
			<attr name="antigenic_original">1.296 -1.2687</attr>
			<attr name="antigenic">1.1103 -0.2602</attr>
			<attr name="latitude">39.1422</attr>
			<attr name="latlong">39.1422 117.1767</attr>
			<attr name="AG_PC1">1.1103</attr>
			<attr name="AGlat">1.1103 -0.2602 39.1422</attr>
			<attr name="airport">Tianjin</attr>
			<attr name="locationNoAmbi">AC4</attr>
			<attr name="location">AC4</attr>
		</taxon>
		<taxon id="A_Human_TIANJIN_273_2004">
			<attr name="accession">EU501561</attr>
			<date value="28/09/2004" units="years"/>
			<attr name="generalLocation">china</attr>
			<attr name="specificLocation">tianjin</attr>
			<attr name="continent">Asia</attr>
			<attr name="location26">north_china</attr>
			<attr name="location11">north_china</attr>
			<attr name="antigenic_original">1.7037 -0.9869</attr>
			<attr name="antigenic">1.2691 0.2092</attr>
			<attr name="latitude">39.1422</attr>
			<attr name="latlong">39.1422 117.1767</attr>
			<attr name="AG_PC1">1.2691</attr>
			<attr name="AGlat">1.2691 0.2092 39.1422</attr>
			<attr name="airport">Tianjin</attr>
			<attr name="locationNoAmbi">AC4</attr>
			<attr name="location">AC4</attr>
		</taxon>
		<taxon id="A_Human_TIANJIN_275_2005">
			<attr name="accession">EU501803</attr>
			<date value="29/03/2005" units="years"/>
			<attr name="generalLocation">china</attr>
			<attr name="specificLocation">tianjin</attr>
			<attr name="continent">Asia</attr>
			<attr name="location26">north_china</attr>
			<attr name="location11">north_china</attr>
			<attr name="antigenic_original">2.8291 -2.3617</attr>
			<attr name="antigenic">2.9927 -0.2214</attr>
			<attr name="latitude">39.1422</attr>
			<attr name="latlong">39.1422 117.1767</attr>
			<attr name="AG_PC1">2.9927</attr>
			<attr name="AGlat">2.9927 -0.2214 39.1422</attr>
			<attr name="airport">Tianjin</attr>
			<attr name="locationNoAmbi">AC4</attr>
			<attr name="location">AC4</attr>
		</taxon>
		<taxon id="A_Human_TIANJIN_446_2005">
			<attr name="accession">EU501804</attr>
			<date value="30/08/2005" units="years"/>
			<attr name="generalLocation">china</attr>
			<attr name="specificLocation">tianjin</attr>
			<attr name="continent">Asia</attr>
			<attr name="location26">north_china</attr>
			<attr name="location11">north_china</attr>
			<attr name="antigenic_original">3.5113 -1.0182</attr>
			<attr name="antigenic">2.7376 1.2637</attr>
			<attr name="latitude">39.1422</attr>
			<attr name="latlong">39.1422 117.1767</attr>
			<attr name="AG_PC1">2.7376</attr>
			<attr name="AGlat">2.7376 1.2637 39.1422</attr>
			<attr name="airport">Tianjin</attr>
			<attr name="locationNoAmbi">AC4</attr>
			<attr name="location">AC4</attr>
		</taxon>
		<taxon id="A_Human_TIANJIN_451_2005">
			<attr name="accession">EU501805</attr>
			<date value="29/08/2005" units="years"/>
			<attr name="generalLocation">china</attr>
			<attr name="specificLocation">tianjin</attr>
			<attr name="continent">Asia</attr>
			<attr name="location26">north_china</attr>
			<attr name="location11">north_china</attr>
			<attr name="antigenic_original">1.6923 -2.9155</attr>
			<attr name="antigenic">2.4116 -1.3445</attr>
			<attr name="latitude">39.1422</attr>
			<attr name="latlong">39.1422 117.1767</attr>
			<attr name="AG_PC1">2.4116</attr>
			<attr name="AGlat">2.4116 -1.3445 39.1422</attr>
			<attr name="airport">Tianjin</attr>
			<attr name="locationNoAmbi">AC4</attr>
			<attr name="location">AC4</attr>
		</taxon>
		<taxon id="A_Human_TIANJIN_454_2005">
			<attr name="accession">EU501806</attr>
			<date value="6/9/05" units="years"/>
			<attr name="generalLocation">china</attr>
			<attr name="specificLocation">tianjin</attr>
			<attr name="continent">Asia</attr>
			<attr name="location26">north_china</attr>
			<attr name="location11">north_china</attr>
			<attr name="antigenic_original">2.7013 -2.9244</attr>
			<attr name="antigenic">3.2262 -0.749</attr>
			<attr name="latitude">39.1422</attr>
			<attr name="latlong">39.1422 117.1767</attr>
			<attr name="AG_PC1">3.2262</attr>
			<attr name="AGlat">3.2262 -0.749 39.1422</attr>
			<attr name="airport">Tianjin</attr>
			<attr name="locationNoAmbi">AC4</attr>
			<attr name="location">AC4</attr>
		</taxon>
		<taxon id="A_Human_TIANJIN_459_2005">
			<attr name="accession">EU501807</attr>
			<date value="11/9/05" units="years"/>
			<attr name="generalLocation">china</attr>
			<attr name="specificLocation">tianjin</attr>
			<attr name="continent">Asia</attr>
			<attr name="location26">north_china</attr>
			<attr name="location11">north_china</attr>
			<attr name="antigenic_original">2.6309 -2.3425</attr>
			<attr name="antigenic">2.8222 -0.3244</attr>
			<attr name="latitude">39.1422</attr>
			<attr name="latlong">39.1422 117.1767</attr>
			<attr name="AG_PC1">2.8222</attr>
			<attr name="AGlat">2.8222 -0.3244 39.1422</attr>
			<attr name="airport">Tianjin</attr>
			<attr name="locationNoAmbi">AC4</attr>
			<attr name="location">AC4</attr>
		</taxon>
		<taxon id="A_Human_Tianjin_5_2002">
			<attr name="accession">EU514616</attr>
			<date value="1/1/02" units="years"/>
			<attr name="generalLocation">china</attr>
			<attr name="specificLocation">tianjin</attr>
			<attr name="continent">Asia</attr>
			<attr name="location26">north_china</attr>
			<attr name="location11">north_china</attr>
			<attr name="antigenic_original">NA NA</attr>
			<attr name="antigenic">NA NA</attr>
			<attr name="latitude">39.1422</attr>
			<attr name="latlong">39.1422 117.1767</attr>
			<attr name="AG_PC1">NA</attr>
			<attr name="AGlat">NA NA 39.1422</attr>
			<attr name="airport">Tianjin</attr>
			<attr name="locationNoAmbi">AC4</attr>
			<attr name="location">AC4</attr>
		</taxon>
		<taxon id="A_Human_YUNNAN_713_2004">
			<attr name="accession">EU501593</attr>
			<date value="20/09/2004" units="years"/>
			<attr name="generalLocation">china</attr>
			<attr name="specificLocation">yunnan</attr>
			<attr name="continent">Asia</attr>
			<attr name="location26">midwest_china</attr>
			<attr name="location11">south_china</attr>
			<attr name="antigenic_original">4.204 0.529</attr>
			<attr name="antigenic">2.3693 2.9182</attr>
			<attr name="latitude">25.0389</attr>
			<attr name="latlong">25.0389 102.7183</attr>
			<attr name="AG_PC1">2.3693</attr>
			<attr name="AGlat">2.3693 2.9182 25.0389</attr>
			<attr name="airport">Kunming</attr>
			<attr name="locationNoAmbi">AC4</attr>
			<attr name="location">AC4</attr>
		</taxon>
		<taxon id="A_Human_YUNNAN_161_2005">
			<attr name="accession">EU501852</attr>
			<date value="14/04/2005" units="years"/>
			<attr name="generalLocation">china</attr>
			<attr name="specificLocation">yunnan</attr>
			<attr name="continent">Asia</attr>
			<attr name="location26">midwest_china</attr>
			<attr name="location11">south_china</attr>
			<attr name="antigenic_original">1.6186 -2.6361</attr>
			<attr name="antigenic">2.1856 -1.1644</attr>
			<attr name="latitude">25.0389</attr>
			<attr name="latlong">25.0389 102.7183</attr>
			<attr name="AG_PC1">2.1856</attr>
			<attr name="AGlat">2.1856 -1.1644 25.0389</attr>
			<attr name="airport">Kunming</attr>
			<attr name="locationNoAmbi">AC4</attr>
			<attr name="location">AC4</attr>
		</taxon>
		<taxon id="A_Human_YUNNAN_395_2005">
			<attr name="accession">EU501853</attr>
			<date value="10/8/05" units="years"/>
			<attr name="generalLocation">china</attr>
			<attr name="specificLocation">yunnan</attr>
			<attr name="continent">Asia</attr>
			<attr name="location26">midwest_china</attr>
			<attr name="location11">south_china</attr>
			<attr name="antigenic_original">1.2745 -2.8681</attr>
			<attr name="antigenic">2.0481 -1.556</attr>
			<attr name="latitude">25.0389</attr>
			<attr name="latlong">25.0389 102.7183</attr>
			<attr name="AG_PC1">2.0481</attr>
			<attr name="AGlat">2.0481 -1.556 25.0389</attr>
			<attr name="airport">Kunming</attr>
			<attr name="locationNoAmbi">AC4</attr>
			<attr name="location">AC4</attr>
		</taxon>
		<taxon id="A_Human_YUNNANANNING_199_2006">
			<attr name="accession">EU502597</attr>
			<date value="25/12/2006" units="years"/>
			<attr name="generalLocation">China</attr>
			<attr name="specificLocation">Yunnananning</attr>
			<attr name="continent">Asia</attr>
			<attr name="location26">midwest_china</attr>
			<attr name="location11">south_china</attr>
			<attr name="antigenic_original">6.2394 -2.2611</attr>
			<attr name="antigenic">5.6681 1.8958</attr>
			<attr name="latitude">25.0389</attr>
			<attr name="latlong">25.0389 102.7183</attr>
			<attr name="AG_PC1">5.6681</attr>
			<attr name="AGlat">5.6681 1.8958 25.0389</attr>
			<attr name="airport">Kunming</attr>
			<attr name="locationNoAmbi">AC4</attr>
			<attr name="location">AC4</attr>
		</taxon>
		<taxon id="A_Human_NINGBO_982_2004">
			<attr name="accession">EU501501</attr>
			<date value="2/9/04" units="years"/>
			<attr name="generalLocation">china</attr>
			<attr name="specificLocation">zhejiang</attr>
			<attr name="continent">Asia</attr>
			<attr name="location26">east_china</attr>
			<attr name="location11">south_china</attr>
			<attr name="antigenic_original">1.7669 -0.9955</attr>
			<attr name="antigenic">1.3249 0.2401</attr>
			<attr name="latitude">30.2553</attr>
			<attr name="latlong">30.2553 120.1689</attr>
			<attr name="AG_PC1">1.3249</attr>
			<attr name="AGlat">1.3249 0.2401 30.2553</attr>
			<attr name="airport">Hangzhou</attr>
			<attr name="locationNoAmbi">AC4</attr>
			<attr name="location">AC4</attr>
		</taxon>
		<taxon id="A_Human_NINGBO_997_2004">
			<attr name="accession">EU501502</attr>
			<date value="6/9/04" units="years"/>
			<attr name="generalLocation">china</attr>
			<attr name="specificLocation">zhejiang</attr>
			<attr name="continent">Asia</attr>
			<attr name="location26">east_china</attr>
			<attr name="location11">south_china</attr>
			<attr name="antigenic_original">0.7136 -1.7707</attr>
			<attr name="antigenic">0.9429 -1.0107</attr>
			<attr name="latitude">30.2553</attr>
			<attr name="latlong">30.2553 120.1689</attr>
			<attr name="AG_PC1">0.9429</attr>
			<attr name="AGlat">0.9429 -1.0107 30.2553</attr>
			<attr name="airport">Hangzhou</attr>
			<attr name="locationNoAmbi">AC4</attr>
			<attr name="location">AC4</attr>
		</taxon>
		<taxon id="A_Human_NINGBO_1005_2004">
			<attr name="accession">EU501503</attr>
			<date value="9/9/04" units="years"/>
			<attr name="generalLocation">china</attr>
			<attr name="specificLocation">zhejiang</attr>
			<attr name="continent">Asia</attr>
			<attr name="location26">east_china</attr>
			<attr name="location11">south_china</attr>
			<attr name="antigenic_original">2.5139 -0.7558</attr>
			<attr name="antigenic">1.7809 0.8784</attr>
			<attr name="latitude">30.2553</attr>
			<attr name="latlong">30.2553 120.1689</attr>
			<attr name="AG_PC1">1.7809</attr>
			<attr name="AGlat">1.7809 0.8784 30.2553</attr>
			<attr name="airport">Hangzhou</attr>
			<attr name="locationNoAmbi">AC4</attr>
			<attr name="location">AC4</attr>
		</taxon>
		<taxon id="A_Human_NINGBO_1018_2004">
			<attr name="accession">EU501504</attr>
			<date value="13/09/2004" units="years"/>
			<attr name="generalLocation">china</attr>
			<attr name="specificLocation">zhejiang</attr>
			<attr name="continent">Asia</attr>
			<attr name="location26">east_china</attr>
			<attr name="location11">south_china</attr>
			<attr name="antigenic_original">-0.4806 -2.068</attr>
			<attr name="antigenic">0.1626 -1.9623</attr>
			<attr name="latitude">30.2553</attr>
			<attr name="latlong">30.2553 120.1689</attr>
			<attr name="AG_PC1">0.1626</attr>
			<attr name="AGlat">0.1626 -1.9623 30.2553</attr>
			<attr name="airport">Hangzhou</attr>
			<attr name="locationNoAmbi">AC4</attr>
			<attr name="location">AC4</attr>
		</taxon>
		<taxon id="A_Human_NINGBO_1042_2004">
			<attr name="accession">EU501505</attr>
			<date value="23/09/2004" units="years"/>
			<attr name="generalLocation">china</attr>
			<attr name="specificLocation">zhejiang</attr>
			<attr name="continent">Asia</attr>
			<attr name="location26">east_china</attr>
			<attr name="location11">south_china</attr>
			<attr name="antigenic_original">1.8974 -1.1327</attr>
			<attr name="antigenic">1.5115 0.208</attr>
			<attr name="latitude">30.2553</attr>
			<attr name="latlong">30.2553 120.1689</attr>
			<attr name="AG_PC1">1.5115</attr>
			<attr name="AGlat">1.5115 0.208 30.2553</attr>
			<attr name="airport">Hangzhou</attr>
			<attr name="locationNoAmbi">AC4</attr>
			<attr name="location">AC4</attr>
		</taxon>
		<taxon id="A_Human_NINGBO_1043_2004">
			<attr name="accession">EU501506</attr>
			<date value="23/09/2004" units="years"/>
			<attr name="generalLocation">china</attr>
			<attr name="specificLocation">zhejiang</attr>
			<attr name="continent">Asia</attr>
			<attr name="location26">east_china</attr>
			<attr name="location11">south_china</attr>
			<attr name="antigenic_original">1.5779 -1.4364</attr>
			<attr name="antigenic">1.4366 -0.2264</attr>
			<attr name="latitude">30.2553</attr>
			<attr name="latlong">30.2553 120.1689</attr>
			<attr name="AG_PC1">1.4366</attr>
			<attr name="AGlat">1.4366 -0.2264 30.2553</attr>
			<attr name="airport">Hangzhou</attr>
			<attr name="locationNoAmbi">AC4</attr>
			<attr name="location">AC4</attr>
		</taxon>
		<taxon id="A_Human_NINGBO_1046_2004">
			<attr name="accession">EU501507</attr>
			<date value="23/09/2004" units="years"/>
			<attr name="generalLocation">china</attr>
			<attr name="specificLocation">zhejiang</attr>
			<attr name="continent">Asia</attr>
			<attr name="location26">east_china</attr>
			<attr name="location11">south_china</attr>
			<attr name="antigenic_original">4.2475 -0.4876</attr>
			<attr name="antigenic">3.0113 2.1288</attr>
			<attr name="latitude">30.2553</attr>
			<attr name="latlong">30.2553 120.1689</attr>
			<attr name="AG_PC1">3.0113</attr>
			<attr name="AGlat">3.0113 2.1288 30.2553</attr>
			<attr name="airport">Hangzhou</attr>
			<attr name="locationNoAmbi">AC4</attr>
			<attr name="location">AC4</attr>
		</taxon>
		<taxon id="A_Human_NINGBO_1049_2004">
			<attr name="accession">EU501508</attr>
			<date value="21/09/2004" units="years"/>
			<attr name="generalLocation">china</attr>
			<attr name="specificLocation">zhejiang</attr>
			<attr name="continent">Asia</attr>
			<attr name="location26">east_china</attr>
			<attr name="location11">south_china</attr>
			<attr name="antigenic_original">0.9559 -2.542</attr>
			<attr name="antigenic">1.5979 -1.4847</attr>
			<attr name="latitude">30.2553</attr>
			<attr name="latlong">30.2553 120.1689</attr>
			<attr name="AG_PC1">1.5979</attr>
			<attr name="AGlat">1.5979 -1.4847 30.2553</attr>
			<attr name="airport">Hangzhou</attr>
			<attr name="locationNoAmbi">AC4</attr>
			<attr name="location">AC4</attr>
		</taxon>
		<taxon id="A_Human_NINGBO_1114_2004">
			<attr name="accession">EU501509</attr>
			<date value="30/09/2004" units="years"/>
			<attr name="generalLocation">china</attr>
			<attr name="specificLocation">zhejiang</attr>
			<attr name="continent">Asia</attr>
			<attr name="location26">east_china</attr>
			<attr name="location11">south_china</attr>
			<attr name="antigenic_original">0.8283 -1.8064</attr>
			<attr name="antigenic">1.0562 -0.9708</attr>
			<attr name="latitude">30.2553</attr>
			<attr name="latlong">30.2553 120.1689</attr>
			<attr name="AG_PC1">1.0562</attr>
			<attr name="AGlat">1.0562 -0.9708 30.2553</attr>
			<attr name="airport">Hangzhou</attr>
			<attr name="locationNoAmbi">AC4</attr>
			<attr name="location">AC4</attr>
		</taxon>
		<taxon id="A_Human_NINGBO_1119_2004">
			<attr name="accession">EU501510</attr>
			<date value="30/09/2004" units="years"/>
			<attr name="generalLocation">china</attr>
			<attr name="specificLocation">zhejiang</attr>
			<attr name="continent">Asia</attr>
			<attr name="location26">east_china</attr>
			<attr name="location11">south_china</attr>
			<attr name="antigenic_original">1.5917 -0.0559</attr>
			<attr name="antigenic">0.6232 0.8891</attr>
			<attr name="latitude">30.2553</attr>
			<attr name="latlong">30.2553 120.1689</attr>
			<attr name="AG_PC1">0.6232</attr>
			<attr name="AGlat">0.6232 0.8891 30.2553</attr>
			<attr name="airport">Hangzhou</attr>
			<attr name="locationNoAmbi">AC4</attr>
			<attr name="location">AC4</attr>
		</taxon>
		<taxon id="A_Human_ZHEJIANG_7_2004">
			<attr name="accession">EU501594</attr>
			<date value="7/3/04" units="years"/>
			<attr name="generalLocation">china</attr>
			<attr name="specificLocation">zhejiang</attr>
			<attr name="continent">Asia</attr>
			<attr name="location26">east_china</attr>
			<attr name="location11">south_china</attr>
			<attr name="antigenic_original">-1.2159 -1.9291</attr>
			<attr name="antigenic">-0.5102 -2.29</attr>
			<attr name="latitude">30.2553</attr>
			<attr name="latlong">30.2553 120.1689</attr>
			<attr name="AG_PC1">-0.5102</attr>
			<attr name="AGlat">-0.5102 -2.29 30.2553</attr>
			<attr name="airport">Hangzhou</attr>
			<attr name="locationNoAmbi">AC4</attr>
			<attr name="location">AC4</attr>
		</taxon>
		<taxon id="A_Human_NINGBO_551_2005">
			<attr name="accession">EU501740</attr>
			<date value="8/4/05" units="years"/>
			<attr name="generalLocation">china</attr>
			<attr name="specificLocation">zhejiang</attr>
			<attr name="continent">Asia</attr>
			<attr name="location26">east_china</attr>
			<attr name="location11">south_china</attr>
			<attr name="antigenic_original">1.7475 -2.3984</attr>
			<attr name="antigenic">2.147 -0.8967</attr>
			<attr name="latitude">30.2553</attr>
			<attr name="latlong">30.2553 120.1689</attr>
			<attr name="AG_PC1">2.147</attr>
			<attr name="AGlat">2.147 -0.8967 30.2553</attr>
			<attr name="airport">Hangzhou</attr>
			<attr name="locationNoAmbi">AC4</attr>
			<attr name="location">AC4</attr>
		</taxon>
		<taxon id="A_Human_ZHEJIANG_199_2005">
			<attr name="accession">EU501854</attr>
			<date value="19/04/2005" units="years"/>
			<attr name="generalLocation">china</attr>
			<attr name="specificLocation">zhejiang</attr>
			<attr name="continent">Asia</attr>
			<attr name="location26">east_china</attr>
			<attr name="location11">south_china</attr>
			<attr name="antigenic_original">5.533 -3.4277</attr>
			<attr name="antigenic">5.7981 0.5382</attr>
			<attr name="latitude">30.2553</attr>
			<attr name="latlong">30.2553 120.1689</attr>
			<attr name="AG_PC1">5.7981</attr>
			<attr name="AGlat">5.7981 0.5382 30.2553</attr>
			<attr name="airport">Hangzhou</attr>
			<attr name="locationNoAmbi">AC4</attr>
			<attr name="location">AC4</attr>
		</taxon>
		<taxon id="A_Human_ZHEJIANG_8_2002">
			<attr name="accession">EU514623</attr>
			<date value="8/1/02" units="years"/>
			<attr name="generalLocation">china</attr>
			<attr name="specificLocation">zhejiang</attr>
			<attr name="continent">Asia</attr>
			<attr name="location26">east_china</attr>
			<attr name="location11">south_china</attr>
			<attr name="antigenic_original">-4.6039 4.1974</attr>
			<attr name="antigenic">-6.8863 0.601</attr>
			<attr name="latitude">30.2553</attr>
			<attr name="latlong">30.2553 120.1689</attr>
			<attr name="AG_PC1">-6.8863</attr>
			<attr name="AGlat">-6.8863 0.601 30.2553</attr>
			<attr name="airport">Hangzhou</attr>
			<attr name="locationNoAmbi">AC4</attr>
			<attr name="location">AC4</attr>
		</taxon>
		<taxon id="A_Human_ZAGREB_4274_2006">
			<attr name="accession">EU502099</attr>
			<date value="15/04/2006" units="years"/>
			<attr name="generalLocation">Croatia</attr>
			<attr name="specificLocation">Zagreb</attr>
			<attr name="continent">europe</attr>
			<attr name="location26">europe</attr>
			<attr name="location11">europe</attr>
			<attr name="antigenic_original">NA NA</attr>
			<attr name="antigenic">NA NA</attr>
			<attr name="latitude">45.8</attr>
			<attr name="latlong">45.8 16</attr>
			<attr name="AG_PC1">NA</attr>
			<attr name="AGlat">NA NA 45.8</attr>
			<attr name="airport">Zagreb</attr>
			<attr name="locationNoAmbi">AC12</attr>
			<attr name="location">AC5/12</attr>
		</taxon>
		<taxon id="A_Human_PRAGUE_34_2003">
			<attr name="accession">EU502461</attr>
			<date value="2/2/03" units="years"/>
			<attr name="generalLocation">Czech Republic</attr>
			<attr name="specificLocation">Prague</attr>
			<attr name="continent">europe</attr>
			<attr name="location26">europe</attr>
			<attr name="location11">europe</attr>
			<attr name="antigenic_original">NA NA</attr>
			<attr name="antigenic">NA NA</attr>
			<attr name="latitude">50.0833</attr>
			<attr name="latlong">50.0833 14.4667</attr>
			<attr name="AG_PC1">NA</attr>
			<attr name="AGlat">NA NA 50.0833</attr>
			<attr name="airport">Prague</attr>
			<attr name="locationNoAmbi">AC12</attr>
			<attr name="location">AC5/12</attr>
		</taxon>
		<taxon id="A_Human_DENMARK_9_2003">
			<attr name="accession">EU502469</attr>
			<date value="17/01/2003" units="years"/>
			<attr name="generalLocation">Denmark</attr>
			<attr name="specificLocation">n.a.</attr>
			<attr name="continent">europe</attr>
			<attr name="location26">europe</attr>
			<attr name="location11">europe</attr>
			<attr name="antigenic_original">NA NA</attr>
			<attr name="antigenic">NA NA</attr>
			<attr name="latitude">55.676111</attr>
			<attr name="latlong">55.676111 12.568333</attr>
			<attr name="AG_PC1">NA</attr>
			<attr name="AGlat">NA NA 55.676111</attr>
			<attr name="airport">Copenhagen Apt</attr>
			<attr name="locationNoAmbi">AC12</attr>
			<attr name="location">AC5/12</attr>
		</taxon>
		<taxon id="A_Human_DENMARK_40_2003">
			<attr name="accession">EU502492</attr>
			<date value="7/3/03" units="years"/>
			<attr name="generalLocation">Denmark</attr>
			<attr name="specificLocation">n.a.</attr>
			<attr name="continent">europe</attr>
			<attr name="location26">europe</attr>
			<attr name="location11">europe</attr>
			<attr name="antigenic_original">NA NA</attr>
			<attr name="antigenic">NA NA</attr>
			<attr name="latitude">55.676111</attr>
			<attr name="latlong">55.676111 12.568333</attr>
			<attr name="AG_PC1">NA</attr>
			<attr name="AGlat">NA NA 55.676111</attr>
			<attr name="airport">Copenhagen Apt</attr>
			<attr name="locationNoAmbi">AC12</attr>
			<attr name="location">AC5/12</attr>
		</taxon>
		<taxon id="A_Human_ECUADOR_1968_2004">
			<attr name="accession">EU501400</attr>
			<date value="23/02/2004" units="years"/>
			<attr name="generalLocation">Ecuador</attr>
			<attr name="specificLocation">n.a.</attr>
			<attr name="continent">south america</attr>
			<attr name="location26">south_america</attr>
			<attr name="location11">south_america</attr>
			<attr name="antigenic_original">-0.2802 -0.3489</attr>
			<attr name="antigenic">-0.7033 -0.4637</attr>
			<attr name="latitude">-0.2167</attr>
			<attr name="latlong">-0.2167 -78.5</attr>
			<attr name="AG_PC1">-0.7033</attr>
			<attr name="AGlat">-0.7033 -0.4637 -0.2167</attr>
			<attr name="airport">Quito</attr>
			<attr name="locationNoAmbi">AC10</attr>
			<attr name="location">AC10</attr>
		</taxon>
		<taxon id="A_Human_Egypt_EG-2002923226_2003">
			<attr name="accession">EU502178</attr>
			<date value="14/01/2003" units="years"/>
			<attr name="generalLocation">Egypt</attr>
			<attr name="specificLocation">n.a.</attr>
			<attr name="continent">Africa</attr>
			<attr name="location26">africa</attr>
			<attr name="location11">africa</attr>
			<attr name="antigenic_original">-4.4159 3.2789</attr>
			<attr name="antigenic">-6.187 -0.0236</attr>
			<attr name="latitude">30.05</attr>
			<attr name="latlong">30.05 31.25</attr>
			<attr name="AG_PC1">-6.187</attr>
			<attr name="AGlat">-6.187 -0.0236 30.05</attr>
			<attr name="airport">Cairo</attr>
			<attr name="locationNoAmbi">AC7</attr>
			<attr name="location">AC7</attr>
		</taxon>
		<taxon id="A_Human_Egypt_EG-2003900525_2003">
			<attr name="accession">EU502179</attr>
			<date value="23/01/2003" units="years"/>
			<attr name="generalLocation">Egypt</attr>
			<attr name="specificLocation">n.a.</attr>
			<attr name="continent">Africa</attr>
			<attr name="location26">africa</attr>
			<attr name="location11">africa</attr>
			<attr name="antigenic_original">-1.3706 3.7698</attr>
			<attr name="antigenic">-4.0375 2.1888</attr>
			<attr name="latitude">30.05</attr>
			<attr name="latlong">30.05 31.25</attr>
			<attr name="AG_PC1">-4.0375</attr>
			<attr name="AGlat">-4.0375 2.1888 30.05</attr>
			<attr name="airport">Cairo</attr>
			<attr name="locationNoAmbi">AC7</attr>
			<attr name="location">AC7</attr>
		</taxon>
		<taxon id="A_Human_Egypt_EG-2003901386_2003">
			<attr name="accession">EU502180</attr>
			<date value="3/3/03" units="years"/>
			<attr name="generalLocation">Egypt</attr>
			<attr name="specificLocation">n.a.</attr>
			<attr name="continent">Africa</attr>
			<attr name="location26">africa</attr>
			<attr name="location11">africa</attr>
			<attr name="antigenic_original">-2.1351 2.2193</attr>
			<attr name="antigenic">-3.7247 0.4886</attr>
			<attr name="latitude">30.05</attr>
			<attr name="latlong">30.05 31.25</attr>
			<attr name="AG_PC1">-3.7247</attr>
			<attr name="AGlat">-3.7247 0.4886 30.05</attr>
			<attr name="airport">Cairo</attr>
			<attr name="locationNoAmbi">AC7</attr>
			<attr name="location">AC7</attr>
		</taxon>
		<taxon id="A_Human_Egypt_EG-2003917221_2003">
			<attr name="accession">EU502181</attr>
			<date value="15/11/2003" units="years"/>
			<attr name="generalLocation">Egypt</attr>
			<attr name="specificLocation">n.a.</attr>
			<attr name="continent">Africa</attr>
			<attr name="location26">africa</attr>
			<attr name="location11">africa</attr>
			<attr name="antigenic_original">-0.3784 2.3764</attr>
			<attr name="antigenic">-2.4096 1.6636</attr>
			<attr name="latitude">30.05</attr>
			<attr name="latlong">30.05 31.25</attr>
			<attr name="AG_PC1">-2.4096</attr>
			<attr name="AGlat">-2.4096 1.6636 30.05</attr>
			<attr name="airport">Cairo</attr>
			<attr name="locationNoAmbi">AC7</attr>
			<attr name="location">AC7</attr>
		</taxon>
		<taxon id="A_Human_Egypt_EG-2005904864_2005">
			<attr name="accession">EU502182</attr>
			<date value="20/04/2005" units="years"/>
			<attr name="generalLocation">Egypt</attr>
			<attr name="specificLocation">n.a.</attr>
			<attr name="continent">Africa</attr>
			<attr name="location26">africa</attr>
			<attr name="location11">africa</attr>
			<attr name="antigenic_original">3.3947 -0.2401</attr>
			<attr name="antigenic">2.1794 1.8181</attr>
			<attr name="latitude">30.05</attr>
			<attr name="latlong">30.05 31.25</attr>
			<attr name="AG_PC1">2.1794</attr>
			<attr name="AGlat">2.1794 1.8181 30.05</attr>
			<attr name="airport">Cairo</attr>
			<attr name="locationNoAmbi">AC7</attr>
			<attr name="location">AC7</attr>
		</taxon>
		<taxon id="A_Human_FINLAND_170_2003">
			<attr name="accession">EU501247</attr>
			<date value="14/01/2003" units="years"/>
			<attr name="generalLocation">Finland</attr>
			<attr name="specificLocation">n.a.</attr>
			<attr name="continent">europe</attr>
			<attr name="location26">europe</attr>
			<attr name="location11">europe</attr>
			<attr name="antigenic_original">-1.9316 1.9196</attr>
			<attr name="antigenic">-3.3825 0.3697</attr>
			<attr name="latitude">60.1756</attr>
			<attr name="latlong">60.1756 24.9342</attr>
			<attr name="AG_PC1">-3.3825</attr>
			<attr name="AGlat">-3.3825 0.3697 60.1756</attr>
			<attr name="airport">Helsinki</attr>
			<attr name="locationNoAmbi">AC12</attr>
			<attr name="location">AC5/12</attr>
		</taxon>
		<taxon id="A_Human_FINLAND_618_2005">
			<attr name="accession">EU502502</attr>
			<date value="12/3/05" units="years"/>
			<attr name="generalLocation">Finland</attr>
			<attr name="specificLocation">n.a.</attr>
			<attr name="continent">europe</attr>
			<attr name="location26">europe</attr>
			<attr name="location11">europe</attr>
			<attr name="antigenic_original">NA NA</attr>
			<attr name="antigenic">NA NA</attr>
			<attr name="latitude">60.1756</attr>
			<attr name="latlong">60.1756 24.9342</attr>
			<attr name="AG_PC1">NA</attr>
			<attr name="AGlat">NA NA 60.1756</attr>
			<attr name="airport">Helsinki</attr>
			<attr name="locationNoAmbi">AC12</attr>
			<attr name="location">AC5/12</attr>
		</taxon>
		<taxon id="A_Human_FINLAND_487_2004">
			<attr name="accession">EU502512</attr>
			<date value="21/12/2004" units="years"/>
			<attr name="generalLocation">Finland</attr>
			<attr name="specificLocation">n.a.</attr>
			<attr name="continent">europe</attr>
			<attr name="location26">europe</attr>
			<attr name="location11">europe</attr>
			<attr name="antigenic_original">NA NA</attr>
			<attr name="antigenic">NA NA</attr>
			<attr name="latitude">60.1756</attr>
			<attr name="latlong">60.1756 24.9342</attr>
			<attr name="AG_PC1">NA</attr>
			<attr name="AGlat">NA NA 60.1756</attr>
			<attr name="airport">Helsinki</attr>
			<attr name="locationNoAmbi">AC12</attr>
			<attr name="location">AC5/12</attr>
		</taxon>
		<taxon id="A_Human_LIMOGES_2402_2003">
			<attr name="accession">EU501277</attr>
			<date value="18/12/2003" units="years"/>
			<attr name="generalLocation">France</attr>
			<attr name="specificLocation">Limoges</attr>
			<attr name="continent">europe</attr>
			<attr name="location26">europe</attr>
			<attr name="location11">europe</attr>
			<attr name="antigenic_original">-0.8238 2.5373</attr>
			<attr name="antigenic">-2.8629 1.5268</attr>
			<attr name="latitude">45.85</attr>
			<attr name="latlong">45.85 1.25</attr>
			<attr name="AG_PC1">-2.8629</attr>
			<attr name="AGlat">-2.8629 1.5268 45.85</attr>
			<attr name="airport">Limoges</attr>
			<attr name="locationNoAmbi">AC12</attr>
			<attr name="location">AC5/12</attr>
		</taxon>
		<taxon id="A_Human_LYON_21_2004">
			<attr name="accession">EU501453</attr>
			<date value="4/1/04" units="years"/>
			<attr name="generalLocation">France</attr>
			<attr name="specificLocation">Lyon</attr>
			<attr name="continent">europe</attr>
			<attr name="location26">europe</attr>
			<attr name="location11">europe</attr>
			<attr name="antigenic_original">0.4669 -0.304</attr>
			<attr name="antigenic">-0.1308 0.0184</attr>
			<attr name="latitude">45.75</attr>
			<attr name="latlong">45.75 4.85</attr>
			<attr name="AG_PC1">-0.1308</attr>
			<attr name="AGlat">-0.1308 0.0184 45.75</attr>
			<attr name="airport">Lyon Saint Exupery Apt</attr>
			<attr name="locationNoAmbi">AC12</attr>
			<attr name="location">AC5/12</attr>
		</taxon>
		<taxon id="A_Human_LYON_108_2005">
			<attr name="accession">EU501710</attr>
			<date value="12/1/05" units="years"/>
			<attr name="generalLocation">France</attr>
			<attr name="specificLocation">Lyon</attr>
			<attr name="continent">europe</attr>
			<attr name="location26">europe</attr>
			<attr name="location11">europe</attr>
			<attr name="antigenic_original">2.7702 -1.529</attr>
			<attr name="antigenic">2.4482 0.4113</attr>
			<attr name="latitude">45.75</attr>
			<attr name="latlong">45.75 4.85</attr>
			<attr name="AG_PC1">2.4482</attr>
			<attr name="AGlat">2.4482 0.4113 45.75</attr>
			<attr name="airport">Lyon Saint Exupery Apt</attr>
			<attr name="locationNoAmbi">AC12</attr>
			<attr name="location">AC5/12</attr>
		</taxon>
		<taxon id="A_Human_LYON_1375_2005">
			<attr name="accession">EU501711</attr>
			<date value="5/1/05" units="years"/>
			<attr name="generalLocation">France</attr>
			<attr name="specificLocation">Lyon</attr>
			<attr name="continent">europe</attr>
			<attr name="location26">europe</attr>
			<attr name="location11">europe</attr>
			<attr name="antigenic_original">2.3809 -0.8055</attr>
			<attr name="antigenic">1.7039 0.7591</attr>
			<attr name="latitude">45.75</attr>
			<attr name="latlong">45.75 4.85</attr>
			<attr name="AG_PC1">1.7039</attr>
			<attr name="AGlat">1.7039 0.7591 45.75</attr>
			<attr name="airport">Lyon Saint Exupery Apt</attr>
			<attr name="locationNoAmbi">AC12</attr>
			<attr name="location">AC5/12</attr>
		</taxon>
		<taxon id="A_Human_LYON_636_2006">
			<attr name="accession">EU501983</attr>
			<date value="27/02/2006" units="years"/>
			<attr name="generalLocation">France</attr>
			<attr name="specificLocation">Lyon</attr>
			<attr name="continent">europe</attr>
			<attr name="location26">europe</attr>
			<attr name="location11">europe</attr>
			<attr name="antigenic_original">2.6861 -1.5042</attr>
			<attr name="antigenic">2.3659 0.381</attr>
			<attr name="latitude">45.75</attr>
			<attr name="latlong">45.75 4.85</attr>
			<attr name="AG_PC1">2.3659</attr>
			<attr name="AGlat">2.3659 0.381 45.75</attr>
			<attr name="airport">Lyon Saint Exupery Apt</attr>
			<attr name="locationNoAmbi">AC12</attr>
			<attr name="location">AC5/12</attr>
		</taxon>
		<taxon id="A_Human_LYON_19989_2002">
			<attr name="accession">EU502438</attr>
			<date value="15/10/2002" units="years"/>
			<attr name="generalLocation">France</attr>
			<attr name="specificLocation">Lyon</attr>
			<attr name="continent">europe</attr>
			<attr name="location26">europe</attr>
			<attr name="location11">europe</attr>
			<attr name="antigenic_original">NA NA</attr>
			<attr name="antigenic">NA NA</attr>
			<attr name="latitude">45.75</attr>
			<attr name="latlong">45.75 4.85</attr>
			<attr name="AG_PC1">NA</attr>
			<attr name="AGlat">NA NA 45.75</attr>
			<attr name="airport">Lyon Saint Exupery Apt</attr>
			<attr name="locationNoAmbi">AC12</attr>
			<attr name="location">AC5/12</attr>
		</taxon>
		<taxon id="A_Human_LYON_1324_2006">
			<attr name="accession">EU502574</attr>
			<date value="20/12/2006" units="years"/>
			<attr name="generalLocation">France</attr>
			<attr name="specificLocation">Lyon</attr>
			<attr name="continent">europe</attr>
			<attr name="location26">europe</attr>
			<attr name="location11">europe</attr>
			<attr name="antigenic_original">4.2892 -2.4241</attr>
			<attr name="antigenic">4.2011 0.6005</attr>
			<attr name="latitude">45.75</attr>
			<attr name="latlong">45.75 4.85</attr>
			<attr name="AG_PC1">4.2011</attr>
			<attr name="AGlat">4.2011 0.6005 45.75</attr>
			<attr name="airport">Lyon Saint Exupery Apt</attr>
			<attr name="locationNoAmbi">AC12</attr>
			<attr name="location">AC5/12</attr>
		</taxon>
		<taxon id="A_Human_LYON_1331_2006">
			<attr name="accession">EU502575</attr>
			<date value="22/12/2006" units="years"/>
			<attr name="generalLocation">France</attr>
			<attr name="specificLocation">Lyon</attr>
			<attr name="continent">europe</attr>
			<attr name="location26">europe</attr>
			<attr name="location11">europe</attr>
			<attr name="antigenic_original">5.4953 -2.0796</attr>
			<attr name="antigenic">4.9629 1.597</attr>
			<attr name="latitude">45.75</attr>
			<attr name="latlong">45.75 4.85</attr>
			<attr name="AG_PC1">4.9629</attr>
			<attr name="AGlat">4.9629 1.597 45.75</attr>
			<attr name="airport">Lyon Saint Exupery Apt</attr>
			<attr name="locationNoAmbi">AC12</attr>
			<attr name="location">AC5/12</attr>
		</taxon>
		<taxon id="A_Human_LYON_1359_2006">
			<attr name="accession">EU502576</attr>
			<date value="27/12/2006" units="years"/>
			<attr name="generalLocation">France</attr>
			<attr name="specificLocation">Lyon</attr>
			<attr name="continent">europe</attr>
			<attr name="location26">europe</attr>
			<attr name="location11">europe</attr>
			<attr name="antigenic_original">4.6061 -2.117</attr>
			<attr name="antigenic">4.2719 1.036</attr>
			<attr name="latitude">45.75</attr>
			<attr name="latlong">45.75 4.85</attr>
			<attr name="AG_PC1">4.2719</attr>
			<attr name="AGlat">4.2719 1.036 45.75</attr>
			<attr name="airport">Lyon Saint Exupery Apt</attr>
			<attr name="locationNoAmbi">AC12</attr>
			<attr name="location">AC5/12</attr>
		</taxon>
		<taxon id="A_Human_LYON_52-339_2006">
			<attr name="accession">EU502582</attr>
			<date value="30/12/2006" units="years"/>
			<attr name="generalLocation">France</attr>
			<attr name="specificLocation">Lyon</attr>
			<attr name="continent">Europe</attr>
			<attr name="location26">europe</attr>
			<attr name="location11">europe</attr>
			<attr name="antigenic_original">3.7937 -1.7054</attr>
			<attr name="antigenic">3.3745 0.8811</attr>
			<attr name="latitude">45.75</attr>
			<attr name="latlong">45.75 4.85</attr>
			<attr name="AG_PC1">3.3745</attr>
			<attr name="AGlat">3.3745 0.8811 45.75</attr>
			<attr name="airport">Lyon Saint Exupery Apt</attr>
			<attr name="locationNoAmbi">AC12</attr>
			<attr name="location">AC5/12</attr>
		</taxon>
		<taxon id="A_Human_LYON_52-58_2006">
			<attr name="accession">EU502583</attr>
			<date value="25/12/2006" units="years"/>
			<attr name="generalLocation">France</attr>
			<attr name="specificLocation">Lyon</attr>
			<attr name="continent">europe</attr>
			<attr name="location26">europe</attr>
			<attr name="location11">europe</attr>
			<attr name="antigenic_original">4.9643 -2.0741</attr>
			<attr name="antigenic">4.5337 1.2843</attr>
			<attr name="latitude">45.75</attr>
			<attr name="latlong">45.75 4.85</attr>
			<attr name="AG_PC1">4.5337</attr>
			<attr name="AGlat">4.5337 1.2843 45.75</attr>
			<attr name="airport">Lyon Saint Exupery Apt</attr>
			<attr name="locationNoAmbi">AC12</attr>
			<attr name="location">AC5/12</attr>
		</taxon>
		<taxon id="A_Human_LYON_1292_2006">
			<attr name="accession">EU502609</attr>
			<date value="18/12/2006" units="years"/>
			<attr name="generalLocation">France</attr>
			<attr name="specificLocation">Lyon</attr>
			<attr name="continent">europe</attr>
			<attr name="location26">europe</attr>
			<attr name="location11">europe</attr>
			<attr name="antigenic_original">3.3023 -2.8047</attr>
			<attr name="antigenic">3.6368 -0.2942</attr>
			<attr name="latitude">45.75</attr>
			<attr name="latlong">45.75 4.85</attr>
			<attr name="AG_PC1">3.6368</attr>
			<attr name="AGlat">3.6368 -0.2942 45.75</attr>
			<attr name="airport">Lyon Saint Exupery Apt</attr>
			<attr name="locationNoAmbi">AC12</attr>
			<attr name="location">AC5/12</attr>
		</taxon>
		<taxon id="A_Human_LYON_1313_2006">
			<attr name="accession">EU502610</attr>
			<date value="20/12/2006" units="years"/>
			<attr name="generalLocation">France</attr>
			<attr name="specificLocation">Lyon</attr>
			<attr name="continent">europe</attr>
			<attr name="location26">europe</attr>
			<attr name="location11">europe</attr>
			<attr name="antigenic_original">4.1548 -3.0869</attr>
			<attr name="antigenic">4.4891 -0.0115</attr>
			<attr name="latitude">45.75</attr>
			<attr name="latlong">45.75 4.85</attr>
			<attr name="AG_PC1">4.4891</attr>
			<attr name="AGlat">4.4891 -0.0115 45.75</attr>
			<attr name="airport">Lyon Saint Exupery Apt</attr>
			<attr name="locationNoAmbi">AC12</attr>
			<attr name="location">AC5/12</attr>
		</taxon>
		<taxon id="A_Human_MARSEILLE_1215_2006">
			<attr name="accession">EU502562</attr>
			<date value="22/11/2006" units="years"/>
			<attr name="generalLocation">France</attr>
			<attr name="specificLocation">Marseille</attr>
			<attr name="continent">europe</attr>
			<attr name="location26">europe</attr>
			<attr name="location11">europe</attr>
			<attr name="antigenic_original">4.2954 -4.2311</attr>
			<attr name="antigenic">5.2852 -0.8453</attr>
			<attr name="latitude">43.3</attr>
			<attr name="latlong">43.3 5.4</attr>
			<attr name="AG_PC1">5.2852</attr>
			<attr name="AGlat">5.2852 -0.8453 43.3</attr>
			<attr name="airport">Marseille Provence Apt</attr>
			<attr name="locationNoAmbi">AC12</attr>
			<attr name="location">AC5/12</attr>
		</taxon>
		<taxon id="A_Human_NICE_938_2004">
			<attr name="accession">EU501495</attr>
			<date value="6/12/04" units="years"/>
			<attr name="generalLocation">France</attr>
			<attr name="specificLocation">Nice</attr>
			<attr name="continent">europe</attr>
			<attr name="location26">europe</attr>
			<attr name="location11">europe</attr>
			<attr name="antigenic_original">2.2624 -0.7881</attr>
			<attr name="antigenic">1.5984 0.7023</attr>
			<attr name="latitude">43.7</attr>
			<attr name="latlong">43.7 7.25</attr>
			<attr name="AG_PC1">1.5984</attr>
			<attr name="AGlat">1.5984 0.7023 43.7</attr>
			<attr name="airport">Nice</attr>
			<attr name="locationNoAmbi">AC12</attr>
			<attr name="location">AC5/12</attr>
		</taxon>
		<taxon id="A_Human_Pennsylvania_PA-5V00335_2005">
			<attr name="accession">EU502323</attr>
			<date value="13/11/2005" units="years"/>
			<attr name="generalLocation">France</attr>
			<attr name="specificLocation">Paris</attr>
			<attr name="continent">europe</attr>
			<attr name="location26">europe</attr>
			<attr name="location11">europe</attr>
			<attr name="antigenic_original">3.495 -2.1969</attr>
			<attr name="antigenic">3.4284 0.3084</attr>
			<attr name="latitude">48.86</attr>
			<attr name="latlong">48.86 -2.33</attr>
			<attr name="AG_PC1">3.4284</attr>
			<attr name="AGlat">3.4284 0.3084 48.86</attr>
			<attr name="airport">Paris Charles de Gaulle Apt/Paris Orly Apt</attr>
			<attr name="locationNoAmbi">AC12</attr>
			<attr name="location">AC5/12</attr>
		</taxon>
		<taxon id="A_Human_Pennsylvania_PA-6V-355_2006">
			<attr name="accession">EU502324</attr>
			<date value="12/3/06" units="years"/>
			<attr name="generalLocation">France</attr>
			<attr name="specificLocation">Paris</attr>
			<attr name="continent">europe</attr>
			<attr name="location26">europe</attr>
			<attr name="location11">europe</attr>
			<attr name="antigenic_original">3.5734 -3.1849</attr>
			<attr name="antigenic">4.0813 -0.4372</attr>
			<attr name="latitude">48.86</attr>
			<attr name="latlong">48.86 -2.33</attr>
			<attr name="AG_PC1">4.0813</attr>
			<attr name="AGlat">4.0813 -0.4372 48.86</attr>
			<attr name="airport">Paris Charles de Gaulle Apt/Paris Orly Apt</attr>
			<attr name="locationNoAmbi">AC12</attr>
			<attr name="location">AC5/12</attr>
		</taxon>
		<taxon id="A_Human_Pennsylvania_PA-S-45670_2005">
			<attr name="accession">EU502325</attr>
			<date value="15/01/2005" units="years"/>
			<attr name="generalLocation">France</attr>
			<attr name="specificLocation">Paris</attr>
			<attr name="continent">europe</attr>
			<attr name="location26">europe</attr>
			<attr name="location11">europe</attr>
			<attr name="antigenic_original">2.3059 -0.8695</attr>
			<attr name="antigenic">1.682 0.6631</attr>
			<attr name="latitude">48.86</attr>
			<attr name="latlong">48.86 -2.33</attr>
			<attr name="AG_PC1">1.682</attr>
			<attr name="AGlat">1.682 0.6631 48.86</attr>
			<attr name="airport">Paris Charles de Gaulle Apt/Paris Orly Apt</attr>
			<attr name="locationNoAmbi">AC12</attr>
			<attr name="location">AC5/12</attr>
		</taxon>
		<taxon id="A_Human_PARIS_207_2002">
			<attr name="accession">EU502483</attr>
			<date value="1/12/02" units="years"/>
			<attr name="generalLocation">France</attr>
			<attr name="specificLocation">Paris</attr>
			<attr name="continent">europe</attr>
			<attr name="location26">europe</attr>
			<attr name="location11">europe</attr>
			<attr name="antigenic_original">-4.6218 3.5144</attr>
			<attr name="antigenic">-6.4928 0.0424</attr>
			<attr name="latitude">48.86</attr>
			<attr name="latlong">48.86 -2.33</attr>
			<attr name="AG_PC1">-6.4928</attr>
			<attr name="AGlat">-6.4928 0.0424 48.86</attr>
			<attr name="airport">Paris Charles de Gaulle Apt/Paris Orly Apt</attr>
			<attr name="locationNoAmbi">AC12</attr>
			<attr name="location">AC5/12</attr>
		</taxon>
		<taxon id="A_Human_POITIERS_719_2004">
			<attr name="accession">EU501527</attr>
			<date value="26/10/2004" units="years"/>
			<attr name="generalLocation">France</attr>
			<attr name="specificLocation">Poitiers</attr>
			<attr name="continent">europe</attr>
			<attr name="location26">europe</attr>
			<attr name="location11">europe</attr>
			<attr name="antigenic_original">-3.2742 4.3107</attr>
			<attr name="antigenic">-5.8874 1.4858</attr>
			<attr name="latitude">46.5833</attr>
			<attr name="latlong">46.5833 0.3333</attr>
			<attr name="AG_PC1">-5.8874</attr>
			<attr name="AGlat">-5.8874 1.4858 46.5833</attr>
			<attr name="airport">Nantes Atlantique Airport</attr>
			<attr name="locationNoAmbi">AC12</attr>
			<attr name="location">AC5/12</attr>
		</taxon>
		<taxon id="A_Human_TOULON_1244_2006">
			<attr name="accession">EU502611</attr>
			<date value="6/12/06" units="years"/>
			<attr name="generalLocation">France</attr>
			<attr name="specificLocation">Toulon</attr>
			<attr name="continent">europe</attr>
			<attr name="location26">europe</attr>
			<attr name="location11">europe</attr>
			<attr name="antigenic_original">4.363 -3.8091</attr>
			<attr name="antigenic">5.0875 -0.4664</attr>
			<attr name="latitude">43.1167</attr>
			<attr name="latlong">43.1167 5.9333</attr>
			<attr name="AG_PC1">5.0875</attr>
			<attr name="AGlat">5.0875 -0.4664 43.1167</attr>
			<attr name="airport">Toulon</attr>
			<attr name="locationNoAmbi">AC12</attr>
			<attr name="location">AC5/12</attr>
		</taxon>
		<taxon id="A_Human_GUYANE_28_2006">
			<attr name="accession">EU501926</attr>
			<date value="20/06/2006" units="years"/>
			<attr name="generalLocation">French Guiana</attr>
			<attr name="specificLocation">n.a.</attr>
			<attr name="continent">south america</attr>
			<attr name="location26">south_america</attr>
			<attr name="location11">south_america</attr>
			<attr name="antigenic_original">2.8397 -1.3521</attr>
			<attr name="antigenic">2.3984 0.5947</attr>
			<attr name="latitude">4.9333</attr>
			<attr name="latlong">4.9333 -52.3333</attr>
			<attr name="AG_PC1">2.3984</attr>
			<attr name="AGlat">2.3984 0.5947 4.9333</attr>
			<attr name="airport">Cayenne</attr>
			<attr name="locationNoAmbi">AC12</attr>
			<attr name="location">AC5/12</attr>
		</taxon>
		<taxon id="A_Human_Egypt_FG-00220012_2004">
			<attr name="accession">EU502183</attr>
			<date value="18/02/2004" units="years"/>
			<attr name="generalLocation">French Guiana</attr>
			<attr name="specificLocation">n.a.</attr>
			<attr name="continent">south america</attr>
			<attr name="location26">south_america</attr>
			<attr name="location11">south_america</attr>
			<attr name="antigenic_original">-1.1895 1.5705</attr>
			<attr name="antigenic">-2.5789 0.5329</attr>
			<attr name="latitude">30.05</attr>
			<attr name="latlong">30.05 31.25</attr>
			<attr name="AG_PC1">-2.5789</attr>
			<attr name="AGlat">-2.5789 0.5329 30.05</attr>
			<attr name="airport">Cayenne</attr>
			<attr name="locationNoAmbi">AC12</attr>
			<attr name="location">AC5/12</attr>
		</taxon>
		<taxon id="A_Human_GYEONGGI_743_2006">
			<attr name="accession">EU502590</attr>
			<date value="11/12/06" units="years"/>
			<attr name="generalLocation">south korea</attr>
			<attr name="specificLocation">Suwon</attr>
			<attr name="continent">Asia</attr>
			<attr name="location26">south korea</attr>
			<attr name="location11">japan_korea</attr>
			<attr name="antigenic_original">5.7045 2.3144</attr>
			<attr name="antigenic">2.5067 5.2464</attr>
			<attr name="latitude">37.266667</attr>
			<attr name="latlong">37.266667 127.016667</attr>
			<attr name="AG_PC1">2.5067</attr>
			<attr name="AGlat">2.5067 5.2464 37.266667</attr>
			<attr name="airport">Seoul Incheon International Airport</attr>
			<attr name="locationNoAmbi">AC12</attr>
			<attr name="location">AC3/4/13</attr>
		</taxon>
		<taxon id="A_Human_Baden-Wurttemberg_38_2005">
			<attr name="accession">EU501609</attr>
			<date value="9/2/05" units="years"/>
			<attr name="generalLocation">Germany</attr>
			<attr name="specificLocation">Baden Wurttemberg</attr>
			<attr name="continent">europe</attr>
			<attr name="location26">europe</attr>
			<attr name="location11">europe</attr>
			<attr name="antigenic_original">-0.6722 -0.923</attr>
			<attr name="antigenic">-0.6749 -1.1583</attr>
			<attr name="latitude">48.7667</attr>
			<attr name="latlong">48.7667 9.1833</attr>
			<attr name="AG_PC1">-0.6749</attr>
			<attr name="AGlat">-0.6749 -1.1583 48.7667</attr>
			<attr name="airport">Stuttgart Airport</attr>
			<attr name="locationNoAmbi">AC12</attr>
			<attr name="location">AC5/12</attr>
		</taxon>
		<taxon id="A_Human_BAYERN_1_2003">
			<attr name="accession">EU502462</attr>
			<date value="14/01/2003" units="years"/>
			<attr name="generalLocation">Germany</attr>
			<attr name="specificLocation">Bayern</attr>
			<attr name="continent">europe</attr>
			<attr name="location26">europe</attr>
			<attr name="location11">europe</attr>
			<attr name="antigenic_original">NA NA</attr>
			<attr name="antigenic">NA NA</attr>
			<attr name="latitude">48.15</attr>
			<attr name="latlong">48.15 11.5833</attr>
			<attr name="AG_PC1">NA</attr>
			<attr name="AGlat">NA NA 48.15</attr>
			<attr name="airport">Munich International Airport</attr>
			<attr name="locationNoAmbi">AC12</attr>
			<attr name="location">AC5/12</attr>
		</taxon>
		<taxon id="A_Human_BERLIN_35_2003">
			<attr name="accession">EU502485</attr>
			<date value="27/02/2003" units="years"/>
			<attr name="generalLocation">Germany</attr>
			<attr name="specificLocation">Berlin</attr>
			<attr name="continent">europe</attr>
			<attr name="location26">europe</attr>
			<attr name="location11">europe</attr>
			<attr name="antigenic_original">NA NA</attr>
			<attr name="antigenic">NA NA</attr>
			<attr name="latitude">52.5167</attr>
			<attr name="latlong">52.5167 13.4</attr>
			<attr name="AG_PC1">NA</attr>
			<attr name="AGlat">NA NA 52.5167</attr>
			<attr name="airport">Berlin Tegel Apt</attr>
			<attr name="locationNoAmbi">AC12</attr>
			<attr name="location">AC5/12</attr>
		</taxon>
		<taxon id="A_Human_BERLIN_4_2005">
			<attr name="accession">EU502506</attr>
			<date value="20/01/2005" units="years"/>
			<attr name="generalLocation">Germany</attr>
			<attr name="specificLocation">Berlin</attr>
			<attr name="continent">europe</attr>
			<attr name="location26">europe</attr>
			<attr name="location11">europe</attr>
			<attr name="antigenic_original">NA NA</attr>
			<attr name="antigenic">NA NA</attr>
			<attr name="latitude">52.5167</attr>
			<attr name="latlong">52.5167 13.4</attr>
			<attr name="AG_PC1">NA</attr>
			<attr name="AGlat">NA NA 52.5167</attr>
			<attr name="airport">Berlin Tegel Apt</attr>
			<attr name="locationNoAmbi">AC12</attr>
			<attr name="location">AC5/12</attr>
		</taxon>
		<taxon id="A_Human_HANNOVER_154_2003">
			<attr name="accession">EU502480</attr>
			<date value="7/3/03" units="years"/>
			<attr name="generalLocation">Germany</attr>
			<attr name="specificLocation">Hannover</attr>
			<attr name="continent">europe</attr>
			<attr name="location26">europe</attr>
			<attr name="location11">europe</attr>
			<attr name="antigenic_original">NA NA</attr>
			<attr name="antigenic">NA NA</attr>
			<attr name="latitude">52.3667</attr>
			<attr name="latlong">52.3667 9.7167</attr>
			<attr name="AG_PC1">NA</attr>
			<attr name="AGlat">NA NA 52.3667</attr>
			<attr name="airport">Hanover</attr>
			<attr name="locationNoAmbi">AC12</attr>
			<attr name="location">AC5/12</attr>
		</taxon>
		<taxon id="A_Human_Germany_GE-838_2003">
			<attr name="accession">EU502200</attr>
			<date value="18/12/2003" units="years"/>
			<attr name="generalLocation">Germany</attr>
			<attr name="specificLocation">n.a.</attr>
			<attr name="continent">europe</attr>
			<attr name="location26">europe</attr>
			<attr name="location11">europe</attr>
			<attr name="antigenic_original">-1.59 0.1682</attr>
			<attr name="antigenic">-2.0627 -0.8311</attr>
			<attr name="latitude">52.5167</attr>
			<attr name="latlong">52.5167 13.4</attr>
			<attr name="AG_PC1">-2.0627</attr>
			<attr name="AGlat">-2.0627 -0.8311 52.5167</attr>
			<attr name="airport">?</attr>
			<attr name="locationNoAmbi">AC12</attr>
			<attr name="location">AC5/12</attr>
		</taxon>
		<taxon id="A_Human_THURINGEN_36_2003">
			<attr name="accession">EU502478</attr>
			<date value="17/02/2003" units="years"/>
			<attr name="generalLocation">Germany</attr>
			<attr name="specificLocation">Thuringen</attr>
			<attr name="continent">europe</attr>
			<attr name="location26">europe</attr>
			<attr name="location11">europe</attr>
			<attr name="antigenic_original">NA NA</attr>
			<attr name="antigenic">NA NA</attr>
			<attr name="latitude">50.9833</attr>
			<attr name="latlong">50.9833 11.0333</attr>
			<attr name="AG_PC1">NA</attr>
			<attr name="AGlat">NA NA 50.9833</attr>
			<attr name="airport">Leipzig/Halle</attr>
			<attr name="locationNoAmbi">AC12</attr>
			<attr name="location">AC5/12</attr>
		</taxon>
		<taxon id="A_Human_GREECE_109_2003">
			<attr name="accession">EU502463</attr>
			<date value="21/03/2003" units="years"/>
			<attr name="generalLocation">Greece</attr>
			<attr name="specificLocation">n.a.</attr>
			<attr name="continent">europe</attr>
			<attr name="location26">europe</attr>
			<attr name="location11">europe</attr>
			<attr name="antigenic_original">NA NA</attr>
			<attr name="antigenic">NA NA</attr>
			<attr name="latitude">37.9833</attr>
			<attr name="latlong">37.9833 23.7333</attr>
			<attr name="AG_PC1">NA</attr>
			<attr name="AGlat">NA NA 37.9833</attr>
			<attr name="airport">Athens Intl Eleftherios Venizelos Apt</attr>
			<attr name="locationNoAmbi">AC12</attr>
			<attr name="location">AC5/12</attr>
		</taxon>
		<taxon id="A_Human_Guyane_GQ-RSP-03-3715_2003">
			<attr name="accession">EU502201</attr>
			<date value="1/10/03" units="years"/>
			<attr name="generalLocation">guam</attr>
			<attr name="specificLocation">n.a.</attr>
			<attr name="continent">Asia</attr>
			<attr name="location26">southeast_asia</attr>
			<attr name="location11">southeast_asia</attr>
			<attr name="antigenic_original">-0.1778 1.818</attr>
			<attr name="antigenic">-1.9152 1.3355</attr>
			<attr name="latitude">13.483333</attr>
			<attr name="latlong">13.483333 144.75</attr>
			<attr name="AG_PC1">-1.9152</attr>
			<attr name="AGlat">-1.9152 1.3355 13.483333</attr>
			<attr name="airport">Guam Antonio B Won Pat International</attr>
			<attr name="locationNoAmbi">AC13</attr>
			<attr name="location">AC3/4/13</attr>
		</taxon>
		<taxon id="A_Human_Guam_228_2002">
			<attr name="accession">EU514661</attr>
			<date value="26/10/2002" units="years"/>
			<attr name="generalLocation">guam</attr>
			<attr name="specificLocation">n.a.</attr>
			<attr name="continent">Asia</attr>
			<attr name="location26">southeast_asia</attr>
			<attr name="location11">southeast_asia</attr>
			<attr name="antigenic_original">-2.9595 0.7853</attr>
			<attr name="antigenic">-3.5297 -1.154</attr>
			<attr name="latitude">13.483333</attr>
			<attr name="latlong">13.483333 144.75</attr>
			<attr name="AG_PC1">-3.5297</attr>
			<attr name="AGlat">-3.5297 -1.154 13.483333</attr>
			<attr name="airport">Guam Antonio B Won Pat International</attr>
			<attr name="locationNoAmbi">AC13</attr>
			<attr name="location">AC3/4/13</attr>
		</taxon>
		<taxon id="A_Human_ICELAND_22_2003">
			<attr name="accession">EU502468</attr>
			<date value="19/03/2003" units="years"/>
			<attr name="generalLocation">Iceland</attr>
			<attr name="specificLocation">n.a.</attr>
			<attr name="continent">europe</attr>
			<attr name="location26">europe</attr>
			<attr name="location11">europe</attr>
			<attr name="antigenic_original">NA NA</attr>
			<attr name="antigenic">NA NA</attr>
			<attr name="latitude">64.15</attr>
			<attr name="latlong">64.15 -21.95</attr>
			<attr name="AG_PC1">NA</attr>
			<attr name="AGlat">NA NA 64.15</attr>
			<attr name="airport">Reykjavik Keflavik International Apt</attr>
			<attr name="locationNoAmbi">AC12</attr>
			<attr name="location">AC5/12</attr>
		</taxon>
		<taxon id="A_Human_ICELAND_6_2005">
			<attr name="accession">EU502504</attr>
			<date value="7/1/05" units="years"/>
			<attr name="generalLocation">Iceland</attr>
			<attr name="specificLocation">n.a.</attr>
			<attr name="continent">europe</attr>
			<attr name="location26">europe</attr>
			<attr name="location11">europe</attr>
			<attr name="antigenic_original">NA NA</attr>
			<attr name="antigenic">NA NA</attr>
			<attr name="latitude">64.15</attr>
			<attr name="latlong">64.15 -21.95</attr>
			<attr name="AG_PC1">NA</attr>
			<attr name="AGlat">NA NA 64.15</attr>
			<attr name="airport">Reykjavik Keflavik International Apt</attr>
			<attr name="locationNoAmbi">AC12</attr>
			<attr name="location">AC5/12</attr>
		</taxon>
		<taxon id="A_Human_India_II-031741-TS_2003">
			<attr name="accession">EU502218</attr>
			<date value="3/3/03" units="years"/>
			<attr name="generalLocation">india</attr>
			<attr name="specificLocation">n.a.</attr>
			<attr name="continent">Asia</attr>
			<attr name="location26">south_asia</attr>
			<attr name="location11">south_asia</attr>
			<attr name="antigenic_original">-2.0677 0.6748</attr>
			<attr name="antigenic">-2.7484 -0.7101</attr>
			<attr name="latitude">28.6</attr>
			<attr name="latlong">28.6 77.2</attr>
			<attr name="AG_PC1">-2.7484</attr>
			<attr name="AGlat">-2.7484 -0.7101 28.6</attr>
			<attr name="airport">Delhi</attr>
			<attr name="locationNoAmbi">AC7</attr>
			<attr name="location">AC7</attr>
		</taxon>
		<taxon id="A_Human_India_II-057068_2005">
			<attr name="accession">EU502219</attr>
			<date value="15/01/2005" units="years"/>
			<attr name="generalLocation">india</attr>
			<attr name="specificLocation">n.a.</attr>
			<attr name="continent">Asia</attr>
			<attr name="location26">south_asia</attr>
			<attr name="location11">south_asia</attr>
			<attr name="antigenic_original">-1.5888 2.1285</attr>
			<attr name="antigenic">-3.2323 0.742</attr>
			<attr name="latitude">28.6</attr>
			<attr name="latlong">28.6 77.2</attr>
			<attr name="AG_PC1">-3.2323</attr>
			<attr name="AGlat">-3.2323 0.742 28.6</attr>
			<attr name="airport">Delhi</attr>
			<attr name="locationNoAmbi">AC7</attr>
			<attr name="location">AC7</attr>
		</taxon>
		<taxon id="A_Human_India_II-511132_2005">
			<attr name="accession">EU502220</attr>
			<date value="3/10/05" units="years"/>
			<attr name="generalLocation">india</attr>
			<attr name="specificLocation">n.a.</attr>
			<attr name="continent">Asia</attr>
			<attr name="location26">south_asia</attr>
			<attr name="location11">south_asia</attr>
			<attr name="antigenic_original">2.4477 -1.422</attr>
			<attr name="antigenic">2.1256 0.3045</attr>
			<attr name="latitude">28.6</attr>
			<attr name="latlong">28.6 77.2</attr>
			<attr name="AG_PC1">2.1256</attr>
			<attr name="AGlat">2.1256 0.3045 28.6</attr>
			<attr name="airport">Delhi</attr>
			<attr name="locationNoAmbi">AC7</attr>
			<attr name="location">AC7</attr>
		</taxon>
		<taxon id="A_Human_India_II-0634983_2006">
			<attr name="accession">EU502547</attr>
			<date value="9/11/06" units="years"/>
			<attr name="generalLocation">india</attr>
			<attr name="specificLocation">n.a.</attr>
			<attr name="continent">Asia</attr>
			<attr name="location26">south_asia</attr>
			<attr name="location11">south_asia</attr>
			<attr name="antigenic_original">2.6211 -3.68</attr>
			<attr name="antigenic">3.6131 -1.4031</attr>
			<attr name="latitude">28.6</attr>
			<attr name="latlong">28.6 77.2</attr>
			<attr name="AG_PC1">3.6131</attr>
			<attr name="AGlat">3.6131 -1.4031 28.6</attr>
			<attr name="airport">Delhi</attr>
			<attr name="locationNoAmbi">AC7</attr>
			<attr name="location">AC7</attr>
		</taxon>
		<taxon id="A_Human_India_25502_2002">
			<attr name="accession">EU514659</attr>
			<date value="16/08/2002" units="years"/>
			<attr name="generalLocation">india</attr>
			<attr name="specificLocation">n.a.</attr>
			<attr name="continent">Asia</attr>
			<attr name="location26">south_asia</attr>
			<attr name="location11">south_asia</attr>
			<attr name="antigenic_original">NA NA</attr>
			<attr name="antigenic">NA NA</attr>
			<attr name="latitude">28.6</attr>
			<attr name="latlong">28.6 77.2</attr>
			<attr name="AG_PC1">NA</attr>
			<attr name="AGlat">NA NA 28.6</attr>
			<attr name="airport">Delhi</attr>
			<attr name="locationNoAmbi">AC7</attr>
			<attr name="location">AC7</attr>
		</taxon>
		<taxon id="A_Human_IRELAND_1215_2003">
			<attr name="accession">EU502489</attr>
			<date value="24/01/2003" units="years"/>
			<attr name="generalLocation">Ireland</attr>
			<attr name="specificLocation">n.a.</attr>
			<attr name="continent">europe</attr>
			<attr name="location26">europe</attr>
			<attr name="location11">europe</attr>
			<attr name="antigenic_original">NA NA</attr>
			<attr name="antigenic">NA NA</attr>
			<attr name="latitude">53.3331</attr>
			<attr name="latlong">53.3331 -6.2489</attr>
			<attr name="AG_PC1">NA</attr>
			<attr name="AGlat">NA NA 53.3331</attr>
			<attr name="airport">Dublin</attr>
			<attr name="locationNoAmbi">AC12</attr>
			<attr name="location">AC5/12</attr>
		</taxon>
		<taxon id="A_Human_IRELAND_9742_2003">
			<attr name="accession">EU502494</attr>
			<date value="4/9/03" units="years"/>
			<attr name="generalLocation">Ireland</attr>
			<attr name="specificLocation">n.a.</attr>
			<attr name="continent">europe</attr>
			<attr name="location26">europe</attr>
			<attr name="location11">europe</attr>
			<attr name="antigenic_original">NA NA</attr>
			<attr name="antigenic">NA NA</attr>
			<attr name="latitude">53.3331</attr>
			<attr name="latlong">53.3331 -6.2489</attr>
			<attr name="AG_PC1">NA</attr>
			<attr name="AGlat">NA NA 53.3331</attr>
			<attr name="airport">Dublin</attr>
			<attr name="locationNoAmbi">AC12</attr>
			<attr name="location">AC5/12</attr>
		</taxon>
		<taxon id="A_Human_IRELAND_10108_2003">
			<attr name="accession">EU502497</attr>
			<date value="16/09/2003" units="years"/>
			<attr name="generalLocation">Ireland</attr>
			<attr name="specificLocation">n.a.</attr>
			<attr name="continent">europe</attr>
			<attr name="location26">europe</attr>
			<attr name="location11">europe</attr>
			<attr name="antigenic_original">NA NA</attr>
			<attr name="antigenic">NA NA</attr>
			<attr name="latitude">53.3331</attr>
			<attr name="latlong">53.3331 -6.2489</attr>
			<attr name="AG_PC1">NA</attr>
			<attr name="AGlat">NA NA 53.3331</attr>
			<attr name="airport">Dublin</attr>
			<attr name="locationNoAmbi">AC12</attr>
			<attr name="location">AC5/12</attr>
		</taxon>
		<taxon id="A_Human_Italy_IT-RSP-03-1997_2003">
			<attr name="accession">EU502222</attr>
			<date value="14/03/2003" units="years"/>
			<attr name="generalLocation">Italy</attr>
			<attr name="specificLocation">n.a.</attr>
			<attr name="continent">europe</attr>
			<attr name="location26">europe</attr>
			<attr name="location11">europe</attr>
			<attr name="antigenic_original">-5.0437 4.0999</attr>
			<attr name="antigenic">-7.1809 0.2601</attr>
			<attr name="latitude">41.9</attr>
			<attr name="latlong">41.9 12.4833</attr>
			<attr name="AG_PC1">-7.1809</attr>
			<attr name="AGlat">-7.1809 0.2601 41.9</attr>
			<attr name="airport">?</attr>
			<attr name="locationNoAmbi">AC12</attr>
			<attr name="location">AC5/12</attr>
		</taxon>
		<taxon id="A_Human_PARMA_7_2003">
			<attr name="accession">EU502470</attr>
			<date value="2/3/03" units="years"/>
			<attr name="generalLocation">Italy</attr>
			<attr name="specificLocation">Parma</attr>
			<attr name="continent">europe</attr>
			<attr name="location26">europe</attr>
			<attr name="location11">europe</attr>
			<attr name="antigenic_original">NA NA</attr>
			<attr name="antigenic">NA NA</attr>
			<attr name="latitude">44.8</attr>
			<attr name="latlong">44.8 10.3333</attr>
			<attr name="AG_PC1">NA</attr>
			<attr name="AGlat">NA NA 44.8</attr>
			<attr name="airport">Bologna</attr>
			<attr name="locationNoAmbi">AC12</attr>
			<attr name="location">AC5/12</attr>
		</taxon>
		<taxon id="A_Human_TRIESTE_2_2003">
			<attr name="accession">EU502488</attr>
			<date value="2/3/03" units="years"/>
			<attr name="generalLocation">Italy</attr>
			<attr name="specificLocation">Trieste</attr>
			<attr name="continent">europe</attr>
			<attr name="location26">europe</attr>
			<attr name="location11">europe</attr>
			<attr name="antigenic_original">-0.8618 3.3524</attr>
			<attr name="antigenic">-3.3801 2.1578</attr>
			<attr name="latitude">45.6486</attr>
			<attr name="latlong">45.6486 13.78</attr>
			<attr name="AG_PC1">-3.3801</attr>
			<attr name="AGlat">-3.3801 2.1578 45.6486</attr>
			<attr name="airport">Trieste</attr>
			<attr name="locationNoAmbi">AC12</attr>
			<attr name="location">AC5/12</attr>
		</taxon>
		<taxon id="A_Human_TRIESTE_55_2005">
			<attr name="accession">EU502500</attr>
			<date value="15/02/2005" units="years"/>
			<attr name="generalLocation">Italy</attr>
			<attr name="specificLocation">Trieste</attr>
			<attr name="continent">europe</attr>
			<attr name="location26">europe</attr>
			<attr name="location11">europe</attr>
			<attr name="antigenic_original">NA NA</attr>
			<attr name="antigenic">NA NA</attr>
			<attr name="latitude">45.6486</attr>
			<attr name="latlong">45.6486 13.78</attr>
			<attr name="AG_PC1">NA</attr>
			<attr name="AGlat">NA NA 45.6486</attr>
			<attr name="airport">Trieste</attr>
			<attr name="locationNoAmbi">AC12</attr>
			<attr name="location">AC5/12</attr>
		</taxon>
		<taxon id="A_Human_Jamaica_JM-5524-03_2003">
			<attr name="accession">EU502225</attr>
			<date value="11/12/03" units="years"/>
			<attr name="generalLocation">jamaica</attr>
			<attr name="specificLocation">n.a.</attr>
			<attr name="continent">Central America</attr>
			<attr name="location26">south_usa</attr>
			<attr name="location11">north_america</attr>
			<attr name="antigenic_original">-1.7399 -0.291</attr>
			<attr name="antigenic">-1.9087 -1.2889</attr>
			<attr name="latitude">18</attr>
			<attr name="latlong">18 -76.8</attr>
			<attr name="AG_PC1">-1.9087</attr>
			<attr name="AGlat">-1.9087 -1.2889 18</attr>
			<attr name="airport">Kingston Norman Manley Intl Apt</attr>
			<attr name="locationNoAmbi">AC2</attr>
			<attr name="location">AC2</attr>
		</taxon>
		<taxon id="A_Human_AICHI_181_2004">
			<attr name="accession">EU501363</attr>
			<date value="16/06/2004" units="years"/>
			<attr name="generalLocation">japan</attr>
			<attr name="specificLocation">aichi</attr>
			<attr name="continent">Asia</attr>
			<attr name="location26">midwest_japan</attr>
			<attr name="location11">japan_korea</attr>
			<attr name="antigenic_original">0.5091 2.9878</attr>
			<attr name="antigenic">-2.0627 2.684</attr>
			<attr name="latitude">35.1667</attr>
			<attr name="latlong">35.1667 136.9167</attr>
			<attr name="AG_PC1">-2.0627</attr>
			<attr name="AGlat">-2.0627 2.684 35.1667</attr>
			<attr name="airport">Nagoya Chubu Centrair International Apt</attr>
			<attr name="locationNoAmbi">AC8</attr>
			<attr name="location">AC8</attr>
		</taxon>
		<taxon id="A_Human_AICHI_183_2004">
			<attr name="accession">EU501364</attr>
			<date value="13/08/2004" units="years"/>
			<attr name="generalLocation">japan</attr>
			<attr name="specificLocation">aichi</attr>
			<attr name="continent">Asia</attr>
			<attr name="location26">midwest_japan</attr>
			<attr name="location11">japan_korea</attr>
			<attr name="antigenic_original">-1.222 0.2061</attr>
			<attr name="antigenic">-1.7902 -0.581</attr>
			<attr name="latitude">35.1667</attr>
			<attr name="latlong">35.1667 136.9167</attr>
			<attr name="AG_PC1">-1.7902</attr>
			<attr name="AGlat">-1.7902 -0.581 35.1667</attr>
			<attr name="airport">Nagoya Chubu Centrair International Apt</attr>
			<attr name="locationNoAmbi">AC8</attr>
			<attr name="location">AC8</attr>
		</taxon>
		<taxon id="A_Human_AICHI_11_2005">
			<attr name="accession">EU501595</attr>
			<date value="27/01/2005" units="years"/>
			<attr name="generalLocation">japan</attr>
			<attr name="specificLocation">aichi</attr>
			<attr name="continent">Asia</attr>
			<attr name="location26">midwest_japan</attr>
			<attr name="location11">japan_korea</attr>
			<attr name="antigenic_original">2.8386 -1.4302</attr>
			<attr name="antigenic">2.4441 0.5314</attr>
			<attr name="latitude">35.1667</attr>
			<attr name="latlong">35.1667 136.9167</attr>
			<attr name="AG_PC1">2.4441</attr>
			<attr name="AGlat">2.4441 0.5314 35.1667</attr>
			<attr name="airport">Nagoya Chubu Centrair International Apt</attr>
			<attr name="locationNoAmbi">AC8</attr>
			<attr name="location">AC8</attr>
		</taxon>
		<taxon id="A_Human_AICHI_113_2005">
			<attr name="accession">EU501596</attr>
			<date value="15/03/2005" units="years"/>
			<attr name="generalLocation">japan</attr>
			<attr name="specificLocation">aichi</attr>
			<attr name="continent">Asia</attr>
			<attr name="location26">midwest_japan</attr>
			<attr name="location11">japan_korea</attr>
			<attr name="antigenic_original">2.8329 -1.4402</attr>
			<attr name="antigenic">2.4455 0.5199</attr>
			<attr name="latitude">35.1667</attr>
			<attr name="latlong">35.1667 136.9167</attr>
			<attr name="AG_PC1">2.4455</attr>
			<attr name="AGlat">2.4455 0.5199 35.1667</attr>
			<attr name="airport">Nagoya Chubu Centrair International Apt</attr>
			<attr name="locationNoAmbi">AC8</attr>
			<attr name="location">AC8</attr>
		</taxon>
		<taxon id="A_Human_AICHI_15_2006">
			<attr name="accession">EU501855</attr>
			<date value="18/01/2006" units="years"/>
			<attr name="generalLocation">japan</attr>
			<attr name="specificLocation">aichi</attr>
			<attr name="continent">Asia</attr>
			<attr name="location26">midwest_japan</attr>
			<attr name="location11">japan_korea</attr>
			<attr name="antigenic_original">0.9203 -3.1109</attr>
			<attr name="antigenic">1.9091 -1.9622</attr>
			<attr name="latitude">35.1667</attr>
			<attr name="latlong">35.1667 136.9167</attr>
			<attr name="AG_PC1">1.9091</attr>
			<attr name="AGlat">1.9091 -1.9622 35.1667</attr>
			<attr name="airport">Nagoya Chubu Centrair International Apt</attr>
			<attr name="locationNoAmbi">AC8</attr>
			<attr name="location">AC8</attr>
		</taxon>
		<taxon id="A_Human_AICHI_105_2006">
			<attr name="accession">EU501856</attr>
			<date value="27/01/2006" units="years"/>
			<attr name="generalLocation">japan</attr>
			<attr name="specificLocation">aichi</attr>
			<attr name="continent">Asia</attr>
			<attr name="location26">midwest_japan</attr>
			<attr name="location11">japan_korea</attr>
			<attr name="antigenic_original">0.7173 -3.1541</attr>
			<attr name="antigenic">1.772 -2.1181</attr>
			<attr name="latitude">35.1667</attr>
			<attr name="latlong">35.1667 136.9167</attr>
			<attr name="AG_PC1">1.772</attr>
			<attr name="AGlat">1.772 -2.1181 35.1667</attr>
			<attr name="airport">Nagoya Chubu Centrair International Apt</attr>
			<attr name="locationNoAmbi">AC8</attr>
			<attr name="location">AC8</attr>
		</taxon>
		<taxon id="A_Human_AICHI_200_2006">
			<attr name="accession">EU501857</attr>
			<date value="6/3/06" units="years"/>
			<attr name="generalLocation">japan</attr>
			<attr name="specificLocation">aichi</attr>
			<attr name="continent">Asia</attr>
			<attr name="location26">midwest_japan</attr>
			<attr name="location11">japan_korea</attr>
			<attr name="antigenic_original">0.1053 -2.5458</attr>
			<attr name="antigenic">0.9179 -1.9956</attr>
			<attr name="latitude">35.1667</attr>
			<attr name="latlong">35.1667 136.9167</attr>
			<attr name="AG_PC1">0.9179</attr>
			<attr name="AGlat">0.9179 -1.9956 35.1667</attr>
			<attr name="airport">Nagoya Chubu Centrair International Apt</attr>
			<attr name="locationNoAmbi">AC8</attr>
			<attr name="location">AC8</attr>
		</taxon>
		<taxon id="A_Human_AKITA_2_2004">
			<attr name="accession">EU501365</attr>
			<date value="5/1/04" units="years"/>
			<attr name="generalLocation">japan</attr>
			<attr name="specificLocation">akita</attr>
			<attr name="continent">Asia</attr>
			<attr name="location26">northeast_japan</attr>
			<attr name="location11">japan_korea</attr>
			<attr name="antigenic_original">-0.2126 1.6466</attr>
			<attr name="antigenic">-1.8407 1.1772</attr>
			<attr name="latitude">39.7167</attr>
			<attr name="latlong">39.7167 140.1167</attr>
			<attr name="AG_PC1">-1.8407</attr>
			<attr name="AGlat">-1.8407 1.1772 39.7167</attr>
			<attr name="airport">Akita</attr>
			<attr name="locationNoAmbi">AC8</attr>
			<attr name="location">AC8</attr>
		</taxon>
		<taxon id="A_Human_AKITA_29_2005">
			<attr name="accession">EU501597</attr>
			<date value="3/12/05" units="years"/>
			<attr name="generalLocation">japan</attr>
			<attr name="specificLocation">akita</attr>
			<attr name="continent">Asia</attr>
			<attr name="location26">northeast_japan</attr>
			<attr name="location11">japan_korea</attr>
			<attr name="antigenic_original">-2.663 -0.4628</attr>
			<attr name="antigenic">-2.5466 -1.978</attr>
			<attr name="latitude">39.7167</attr>
			<attr name="latlong">39.7167 140.1167</attr>
			<attr name="AG_PC1">-2.5466</attr>
			<attr name="AGlat">-2.5466 -1.978 39.7167</attr>
			<attr name="airport">Akita</attr>
			<attr name="locationNoAmbi">AC8</attr>
			<attr name="location">AC8</attr>
		</taxon>
		<taxon id="A_Human_AKITA_30_2005">
			<attr name="accession">EU501598</attr>
			<date value="8/12/05" units="years"/>
			<attr name="generalLocation">japan</attr>
			<attr name="specificLocation">akita</attr>
			<attr name="continent">Asia</attr>
			<attr name="location26">northeast_japan</attr>
			<attr name="location11">japan_korea</attr>
			<attr name="antigenic_original">3.6438 -3.0318</attr>
			<attr name="antigenic">4.0464 -0.2724</attr>
			<attr name="latitude">39.7167</attr>
			<attr name="latlong">39.7167 140.1167</attr>
			<attr name="AG_PC1">4.0464</attr>
			<attr name="AGlat">4.0464 -0.2724 39.7167</attr>
			<attr name="airport">Akita</attr>
			<attr name="locationNoAmbi">AC8</attr>
			<attr name="location">AC8</attr>
		</taxon>
		<taxon id="A_Human_AKITA_33_2005">
			<attr name="accession">EU501599</attr>
			<date value="9/12/05" units="years"/>
			<attr name="generalLocation">japan</attr>
			<attr name="specificLocation">akita</attr>
			<attr name="continent">Asia</attr>
			<attr name="location26">northeast_japan</attr>
			<attr name="location11">japan_korea</attr>
			<attr name="antigenic_original">1.9182 -3.3338</attr>
			<attr name="antigenic">2.8426 -1.5451</attr>
			<attr name="latitude">39.7167</attr>
			<attr name="latlong">39.7167 140.1167</attr>
			<attr name="AG_PC1">2.8426</attr>
			<attr name="AGlat">2.8426 -1.5451 39.7167</attr>
			<attr name="airport">Akita</attr>
			<attr name="locationNoAmbi">AC8</attr>
			<attr name="location">AC8</attr>
		</taxon>
		<taxon id="A_Human_AKITA_1_2006">
			<attr name="accession">EU501858</attr>
			<date value="6/1/06" units="years"/>
			<attr name="generalLocation">japan</attr>
			<attr name="specificLocation">akita</attr>
			<attr name="continent">Asia</attr>
			<attr name="location26">northeast_japan</attr>
			<attr name="location11">japan_korea</attr>
			<attr name="antigenic_original">1.8338 -3.1976</attr>
			<attr name="antigenic">2.6935 -1.4863</attr>
			<attr name="latitude">39.7167</attr>
			<attr name="latlong">39.7167 140.1167</attr>
			<attr name="AG_PC1">2.6935</attr>
			<attr name="AGlat">2.6935 -1.4863 39.7167</attr>
			<attr name="airport">Akita</attr>
			<attr name="locationNoAmbi">AC8</attr>
			<attr name="location">AC8</attr>
		</taxon>
		<taxon id="A_Human_AKITA_12_2006">
			<attr name="accession">EU501859</attr>
			<date value="3/3/06" units="years"/>
			<attr name="generalLocation">japan</attr>
			<attr name="specificLocation">akita</attr>
			<attr name="continent">Asia</attr>
			<attr name="location26">northeast_japan</attr>
			<attr name="location11">japan_korea</attr>
			<attr name="antigenic_original">1.6489 -3.1132</attr>
			<attr name="antigenic">2.4949 -1.529</attr>
			<attr name="latitude">39.7167</attr>
			<attr name="latlong">39.7167 140.1167</attr>
			<attr name="AG_PC1">2.4949</attr>
			<attr name="AGlat">2.4949 -1.529 39.7167</attr>
			<attr name="airport">Akita</attr>
			<attr name="locationNoAmbi">AC8</attr>
			<attr name="location">AC8</attr>
		</taxon>
		<taxon id="A_Human_AKITA_17_2006">
			<attr name="accession">EU501860</attr>
			<date value="16/03/2006" units="years"/>
			<attr name="generalLocation">japan</attr>
			<attr name="specificLocation">akita</attr>
			<attr name="continent">Asia</attr>
			<attr name="location26">northeast_japan</attr>
			<attr name="location11">japan_korea</attr>
			<attr name="antigenic_original">0.5011 -3.0828</attr>
			<attr name="antigenic">1.556 -2.19</attr>
			<attr name="latitude">39.7167</attr>
			<attr name="latlong">39.7167 140.1167</attr>
			<attr name="AG_PC1">1.556</attr>
			<attr name="AGlat">1.556 -2.19 39.7167</attr>
			<attr name="airport">Akita</attr>
			<attr name="locationNoAmbi">AC8</attr>
			<attr name="location">AC8</attr>
		</taxon>
		<taxon id="A_Human_AOMORI_43_2004">
			<attr name="accession">EU501367</attr>
			<date value="25/02/2004" units="years"/>
			<attr name="generalLocation">japan</attr>
			<attr name="specificLocation">aomori</attr>
			<attr name="continent">Asia</attr>
			<attr name="location26">northeast_japan</attr>
			<attr name="location11">japan_korea</attr>
			<attr name="antigenic_original">0.8368 2.1749</attr>
			<attr name="antigenic">-1.3144 2.2277</attr>
			<attr name="latitude">40.8211</attr>
			<attr name="latlong">40.8211 140.7511</attr>
			<attr name="AG_PC1">-1.3144</attr>
			<attr name="AGlat">-1.3144 2.2277 40.8211</attr>
			<attr name="airport">Aomori</attr>
			<attr name="locationNoAmbi">AC8</attr>
			<attr name="location">AC8</attr>
		</taxon>
		<taxon id="A_Human_AOMORI_1_2005">
			<attr name="accession">EU501607</attr>
			<date value="1/3/05" units="years"/>
			<attr name="generalLocation">japan</attr>
			<attr name="specificLocation">aomori</attr>
			<attr name="continent">Asia</attr>
			<attr name="location26">northeast_japan</attr>
			<attr name="location11">japan_korea</attr>
			<attr name="antigenic_original">1.2524 -1.9723</attr>
			<attr name="antigenic">1.4955 -0.8506</attr>
			<attr name="latitude">40.8211</attr>
			<attr name="latlong">40.8211 140.7511</attr>
			<attr name="AG_PC1">1.4955</attr>
			<attr name="AGlat">1.4955 -0.8506 40.8211</attr>
			<attr name="airport">Aomori</attr>
			<attr name="locationNoAmbi">AC8</attr>
			<attr name="location">AC8</attr>
		</taxon>
		<taxon id="A_Human_AOMORI_12_2005">
			<attr name="accession">EU501608</attr>
			<date value="28/11/2005" units="years"/>
			<attr name="generalLocation">japan</attr>
			<attr name="specificLocation">aomori</attr>
			<attr name="continent">Asia</attr>
			<attr name="location26">northeast_japan</attr>
			<attr name="location11">japan_korea</attr>
			<attr name="antigenic_original">-1.9304 -0.6119</attr>
			<attr name="antigenic">-1.8699 -1.6601</attr>
			<attr name="latitude">40.8211</attr>
			<attr name="latlong">40.8211 140.7511</attr>
			<attr name="AG_PC1">-1.8699</attr>
			<attr name="AGlat">-1.8699 -1.6601 40.8211</attr>
			<attr name="airport">Aomori</attr>
			<attr name="locationNoAmbi">AC8</attr>
			<attr name="location">AC8</attr>
		</taxon>
		<taxon id="A_Human_AOMORI_3_2006">
			<attr name="accession">EU501862</attr>
			<date value="13/01/2006" units="years"/>
			<attr name="generalLocation">japan</attr>
			<attr name="specificLocation">aomori</attr>
			<attr name="continent">Asia</attr>
			<attr name="location26">northeast_japan</attr>
			<attr name="location11">japan_korea</attr>
			<attr name="antigenic_original">2.8715 -2.2623</attr>
			<attr name="antigenic">2.9674 -0.1164</attr>
			<attr name="latitude">40.8211</attr>
			<attr name="latlong">40.8211 140.7511</attr>
			<attr name="AG_PC1">2.9674</attr>
			<attr name="AGlat">2.9674 -0.1164 40.8211</attr>
			<attr name="airport">Aomori</attr>
			<attr name="locationNoAmbi">AC8</attr>
			<attr name="location">AC8</attr>
		</taxon>
		<taxon id="A_Human_AOMORI_16_2004">
			<attr name="accession">EU501366</attr>
			<date value="2/2/04" units="years"/>
			<attr name="generalLocation">japan</attr>
			<attr name="specificLocation">aomori</attr>
			<attr name="continent">Asia</attr>
			<attr name="location26">northeast_japan</attr>
			<attr name="location11">japan_korea</attr>
			<attr name="antigenic_original">0.3578 1.2338</attr>
			<attr name="antigenic">-1.1367 1.1868</attr>
			<attr name="latitude">40.8211</attr>
			<attr name="latlong">40.8211 140.7511</attr>
			<attr name="AG_PC1">-1.1367</attr>
			<attr name="AGlat">-1.1367 1.1868 40.8211</attr>
			<attr name="airport">Fukushima</attr>
			<attr name="locationNoAmbi">AC8</attr>
			<attr name="location">AC8</attr>
		</taxon>
		<taxon id="A_Human_CHIBA_113_2003">
			<attr name="accession">EU501222</attr>
			<date value="23/12/2003" units="years"/>
			<attr name="generalLocation">japan</attr>
			<attr name="specificLocation">chiba</attr>
			<attr name="continent">Asia</attr>
			<attr name="location26">mideast_japan</attr>
			<attr name="location11">japan_korea</attr>
			<attr name="antigenic_original">-1.3599 2.7525</attr>
			<attr name="antigenic">-3.4214 1.3791</attr>
			<attr name="latitude">35.6</attr>
			<attr name="latlong">35.6 140.1167</attr>
			<attr name="AG_PC1">-3.4214</attr>
			<attr name="AGlat">-3.4214 1.3791 35.6</attr>
			<attr name="airport">?</attr>
			<attr name="locationNoAmbi">AC8</attr>
			<attr name="location">AC4/8/13</attr>
		</taxon>
		<taxon id="A_Human_CHITA_6_2003">
			<attr name="accession">EU501223</attr>
			<date value="12/2/03" units="years"/>
			<attr name="generalLocation">japan</attr>
			<attr name="specificLocation">chiba</attr>
			<attr name="continent">Asia</attr>
			<attr name="location26">mideast_japan</attr>
			<attr name="location11">japan_korea</attr>
			<attr name="antigenic_original">-2.5385 3.0343</attr>
			<attr name="antigenic">-4.535 0.9014</attr>
			<attr name="latitude">35.6</attr>
			<attr name="latlong">35.6 140.1167</attr>
			<attr name="AG_PC1">-4.535</attr>
			<attr name="AGlat">-4.535 0.9014 35.6</attr>
			<attr name="airport">?</attr>
			<attr name="locationNoAmbi">AC8</attr>
			<attr name="location">AC4/8/13</attr>
		</taxon>
		<taxon id="A_Human_CHIBA_110_2004">
			<attr name="accession">EU501387</attr>
			<date value="16/02/2004" units="years"/>
			<attr name="generalLocation">japan</attr>
			<attr name="specificLocation">chiba</attr>
			<attr name="continent">Asia</attr>
			<attr name="location26">mideast_japan</attr>
			<attr name="location11">japan_korea</attr>
			<attr name="antigenic_original">1.7975 2.553</attr>
			<attr name="antigenic">-0.7697 3.1047</attr>
			<attr name="latitude">35.6</attr>
			<attr name="latlong">35.6 140.1167</attr>
			<attr name="AG_PC1">-0.7697</attr>
			<attr name="AGlat">-0.7697 3.1047 35.6</attr>
			<attr name="airport">?</attr>
			<attr name="locationNoAmbi">AC8</attr>
			<attr name="location">AC4/8/13</attr>
		</taxon>
		<taxon id="A_Human_CHIBA_125_2004">
			<attr name="accession">EU501388</attr>
			<date value="24/02/2004" units="years"/>
			<attr name="generalLocation">japan</attr>
			<attr name="specificLocation">chiba</attr>
			<attr name="continent">Asia</attr>
			<attr name="location26">mideast_japan</attr>
			<attr name="location11">japan_korea</attr>
			<attr name="antigenic_original">1.2522 1.4005</attr>
			<attr name="antigenic">-0.5188 1.8546</attr>
			<attr name="latitude">35.6</attr>
			<attr name="latlong">35.6 140.1167</attr>
			<attr name="AG_PC1">-0.5188</attr>
			<attr name="AGlat">-0.5188 1.8546 35.6</attr>
			<attr name="airport">?</attr>
			<attr name="locationNoAmbi">AC8</attr>
			<attr name="location">AC4/8/13</attr>
		</taxon>
		<taxon id="A_Human_CHIBA_135_2004">
			<attr name="accession">EU501389</attr>
			<date value="18/11/2004" units="years"/>
			<attr name="generalLocation">japan</attr>
			<attr name="specificLocation">chiba</attr>
			<attr name="continent">Asia</attr>
			<attr name="location26">mideast_japan</attr>
			<attr name="location11">japan_korea</attr>
			<attr name="antigenic_original">1.2129 -0.8788</attr>
			<attr name="antigenic">0.8108 0.0029</attr>
			<attr name="latitude">35.6</attr>
			<attr name="latlong">35.6 140.1167</attr>
			<attr name="AG_PC1">0.8108</attr>
			<attr name="AGlat">0.8108 0.0029 35.6</attr>
			<attr name="airport">?</attr>
			<attr name="locationNoAmbi">AC8</attr>
			<attr name="location">AC4/8/13</attr>
		</taxon>
		<taxon id="A_Human_CHIBA_143_2004">
			<attr name="accession">EU501390</attr>
			<date value="29/11/2004" units="years"/>
			<attr name="generalLocation">japan</attr>
			<attr name="specificLocation">chiba</attr>
			<attr name="continent">Asia</attr>
			<attr name="location26">mideast_japan</attr>
			<attr name="location11">japan_korea</attr>
			<attr name="antigenic_original">2.3281 -1.6617</attr>
			<attr name="antigenic">2.1728 0.0408</attr>
			<attr name="latitude">35.6</attr>
			<attr name="latlong">35.6 140.1167</attr>
			<attr name="AG_PC1">2.1728</attr>
			<attr name="AGlat">2.1728 0.0408 35.6</attr>
			<attr name="airport">?</attr>
			<attr name="locationNoAmbi">AC8</attr>
			<attr name="location">AC4/8/13</attr>
		</taxon>
		<taxon id="A_Human_CHIBA_8_2005">
			<attr name="accession">EU501626</attr>
			<date value="24/01/2005" units="years"/>
			<attr name="generalLocation">japan</attr>
			<attr name="specificLocation">chiba</attr>
			<attr name="continent">Asia</attr>
			<attr name="location26">mideast_japan</attr>
			<attr name="location11">japan_korea</attr>
			<attr name="antigenic_original">2.1923 -1.8228</attr>
			<attr name="antigenic">2.16 -0.1694</attr>
			<attr name="latitude">35.6</attr>
			<attr name="latlong">35.6 140.1167</attr>
			<attr name="AG_PC1">2.16</attr>
			<attr name="AGlat">2.16 -0.1694 35.6</attr>
			<attr name="airport">?</attr>
			<attr name="locationNoAmbi">AC8</attr>
			<attr name="location">AC4/8/13</attr>
		</taxon>
		<taxon id="A_Human_CHIBA_32_2005">
			<attr name="accession">EU501627</attr>
			<date value="22/02/2005" units="years"/>
			<attr name="generalLocation">japan</attr>
			<attr name="specificLocation">chiba</attr>
			<attr name="continent">Asia</attr>
			<attr name="location26">mideast_japan</attr>
			<attr name="location11">japan_korea</attr>
			<attr name="antigenic_original">0.5425 -1.8816</attr>
			<attr name="antigenic">0.8719 -1.2018</attr>
			<attr name="latitude">35.6</attr>
			<attr name="latlong">35.6 140.1167</attr>
			<attr name="AG_PC1">0.8719</attr>
			<attr name="AGlat">0.8719 -1.2018 35.6</attr>
			<attr name="airport">?</attr>
			<attr name="locationNoAmbi">AC8</attr>
			<attr name="location">AC4/8/13</attr>
		</taxon>
		<taxon id="A_Human_CHIBA_3_2006">
			<attr name="accession">EU501885</attr>
			<date value="5/1/06" units="years"/>
			<attr name="generalLocation">japan</attr>
			<attr name="specificLocation">chiba</attr>
			<attr name="continent">Asia</attr>
			<attr name="location26">mideast_japan</attr>
			<attr name="location11">japan_korea</attr>
			<attr name="antigenic_original">2.6625 -1.6807</attr>
			<attr name="antigenic">2.4524 0.2253</attr>
			<attr name="latitude">35.6</attr>
			<attr name="latlong">35.6 140.1167</attr>
			<attr name="AG_PC1">2.4524</attr>
			<attr name="AGlat">2.4524 0.2253 35.6</attr>
			<attr name="airport">?</attr>
			<attr name="locationNoAmbi">AC8</attr>
			<attr name="location">AC4/8/13</attr>
		</taxon>
		<taxon id="A_Human_CHIBA_12_2006">
			<attr name="accession">EU501886</attr>
			<date value="20/01/2006" units="years"/>
			<attr name="generalLocation">japan</attr>
			<attr name="specificLocation">chiba</attr>
			<attr name="continent">Asia</attr>
			<attr name="location26">mideast_japan</attr>
			<attr name="location11">japan_korea</attr>
			<attr name="antigenic_original">3.4961 -2.6483</attr>
			<attr name="antigenic">3.6989 -0.0531</attr>
			<attr name="latitude">35.6</attr>
			<attr name="latlong">35.6 140.1167</attr>
			<attr name="AG_PC1">3.6989</attr>
			<attr name="AGlat">3.6989 -0.0531 35.6</attr>
			<attr name="airport">?</attr>
			<attr name="locationNoAmbi">AC8</attr>
			<attr name="location">AC4/8/13</attr>
		</taxon>
		<taxon id="A_Human_CHIBA_15_2006">
			<attr name="accession">EU501887</attr>
			<date value="13/01/2006" units="years"/>
			<attr name="generalLocation">japan</attr>
			<attr name="specificLocation">chiba</attr>
			<attr name="continent">Asia</attr>
			<attr name="location26">mideast_japan</attr>
			<attr name="location11">japan_korea</attr>
			<attr name="antigenic_original">2.8039 -1.8963</attr>
			<attr name="antigenic">2.6946 0.1369</attr>
			<attr name="latitude">35.6</attr>
			<attr name="latlong">35.6 140.1167</attr>
			<attr name="AG_PC1">2.6946</attr>
			<attr name="AGlat">2.6946 0.1369 35.6</attr>
			<attr name="airport">?</attr>
			<attr name="locationNoAmbi">AC8</attr>
			<attr name="location">AC4/8/13</attr>
		</taxon>
		<taxon id="A_Human_CHIBA_19_2006">
			<attr name="accession">EU501888</attr>
			<date value="16/01/2006" units="years"/>
			<attr name="generalLocation">japan</attr>
			<attr name="specificLocation">chiba</attr>
			<attr name="continent">Asia</attr>
			<attr name="location26">mideast_japan</attr>
			<attr name="location11">japan_korea</attr>
			<attr name="antigenic_original">1.9633 -2.4236</attr>
			<attr name="antigenic">2.3352 -0.7881</attr>
			<attr name="latitude">35.6</attr>
			<attr name="latlong">35.6 140.1167</attr>
			<attr name="AG_PC1">2.3352</attr>
			<attr name="AGlat">2.3352 -0.7881 35.6</attr>
			<attr name="airport">?</attr>
			<attr name="locationNoAmbi">AC8</attr>
			<attr name="location">AC4/8/13</attr>
		</taxon>
		<taxon id="A_Human_CHIBA_30_2006">
			<attr name="accession">EU501889</attr>
			<date value="26/01/2006" units="years"/>
			<attr name="generalLocation">japan</attr>
			<attr name="specificLocation">chiba</attr>
			<attr name="continent">Asia</attr>
			<attr name="location26">mideast_japan</attr>
			<attr name="location11">japan_korea</attr>
			<attr name="antigenic_original">1.8338 -3.1976</attr>
			<attr name="antigenic">2.6935 -1.4863</attr>
			<attr name="latitude">35.6</attr>
			<attr name="latlong">35.6 140.1167</attr>
			<attr name="AG_PC1">2.6935</attr>
			<attr name="AGlat">2.6935 -1.4863 35.6</attr>
			<attr name="airport">?</attr>
			<attr name="locationNoAmbi">AC8</attr>
			<attr name="location">AC4/8/13</attr>
		</taxon>
		<taxon id="A_Human_CHIBA_78_2006">
			<attr name="accession">EU501890</attr>
			<date value="23/01/2006" units="years"/>
			<attr name="generalLocation">japan</attr>
			<attr name="specificLocation">chiba</attr>
			<attr name="continent">Asia</attr>
			<attr name="location26">mideast_japan</attr>
			<attr name="location11">japan_korea</attr>
			<attr name="antigenic_original">2.4776 -2.2021</attr>
			<attr name="antigenic">2.6155 -0.3033</attr>
			<attr name="latitude">35.6</attr>
			<attr name="latlong">35.6 140.1167</attr>
			<attr name="AG_PC1">2.6155</attr>
			<attr name="AGlat">2.6155 -0.3033 35.6</attr>
			<attr name="airport">?</attr>
			<attr name="locationNoAmbi">AC8</attr>
			<attr name="location">AC4/8/13</attr>
		</taxon>
		<taxon id="A_Human_CHIBA_85_2006">
			<attr name="accession">EU501891</attr>
			<date value="18/02/2006" units="years"/>
			<attr name="generalLocation">japan</attr>
			<attr name="specificLocation">chiba</attr>
			<attr name="continent">Asia</attr>
			<attr name="location26">mideast_japan</attr>
			<attr name="location11">japan_korea</attr>
			<attr name="antigenic_original">1.4836 -2.237</attr>
			<attr name="antigenic">1.839 -0.9249</attr>
			<attr name="latitude">35.6</attr>
			<attr name="latlong">35.6 140.1167</attr>
			<attr name="AG_PC1">1.839</attr>
			<attr name="AGlat">1.839 -0.9249 35.6</attr>
			<attr name="airport">?</attr>
			<attr name="locationNoAmbi">AC8</attr>
			<attr name="location">AC4/8/13</attr>
		</taxon>
		<taxon id="A_Human_CHIBA_134_2006">
			<attr name="accession">EU501892</attr>
			<date value="21/02/2006" units="years"/>
			<attr name="generalLocation">japan</attr>
			<attr name="specificLocation">chiba</attr>
			<attr name="continent">Asia</attr>
			<attr name="location26">mideast_japan</attr>
			<attr name="location11">japan_korea</attr>
			<attr name="antigenic_original">1.4854 -2.6597</attr>
			<attr name="antigenic">2.0928 -1.2629</attr>
			<attr name="latitude">35.6</attr>
			<attr name="latlong">35.6 140.1167</attr>
			<attr name="AG_PC1">2.0928</attr>
			<attr name="AGlat">2.0928 -1.2629 35.6</attr>
			<attr name="airport">?</attr>
			<attr name="locationNoAmbi">AC8</attr>
			<attr name="location">AC4/8/13</attr>
		</taxon>
		<taxon id="A_Human_CHIBA_146_2006">
			<attr name="accession">EU501893</attr>
			<date value="7/2/06" units="years"/>
			<attr name="generalLocation">japan</attr>
			<attr name="specificLocation">chiba</attr>
			<attr name="continent">Asia</attr>
			<attr name="location26">mideast_japan</attr>
			<attr name="location11">japan_korea</attr>
			<attr name="antigenic_original">1.6509 -3.1983</attr>
			<attr name="antigenic">2.5473 -1.5961</attr>
			<attr name="latitude">35.6</attr>
			<attr name="latlong">35.6 140.1167</attr>
			<attr name="AG_PC1">2.5473</attr>
			<attr name="AGlat">2.5473 -1.5961 35.6</attr>
			<attr name="airport">?</attr>
			<attr name="locationNoAmbi">AC8</attr>
			<attr name="location">AC4/8/13</attr>
		</taxon>
		<taxon id="A_Human_CHIBA_149_2006">
			<attr name="accession">EU501894</attr>
			<date value="27/02/2006" units="years"/>
			<attr name="generalLocation">japan</attr>
			<attr name="specificLocation">chiba</attr>
			<attr name="continent">Asia</attr>
			<attr name="location26">mideast_japan</attr>
			<attr name="location11">japan_korea</attr>
			<attr name="antigenic_original">2.5892 -2.0337</attr>
			<attr name="antigenic">2.6044 -0.1016</attr>
			<attr name="latitude">35.6</attr>
			<attr name="latlong">35.6 140.1167</attr>
			<attr name="AG_PC1">2.6044</attr>
			<attr name="AGlat">2.6044 -0.1016 35.6</attr>
			<attr name="airport">?</attr>
			<attr name="locationNoAmbi">AC8</attr>
			<attr name="location">AC4/8/13</attr>
		</taxon>
		<taxon id="A_Human_EHIME_4_2004">
			<attr name="accession">EU501401</attr>
			<date value="20/01/2004" units="years"/>
			<attr name="generalLocation">japan</attr>
			<attr name="specificLocation">ehime</attr>
			<attr name="continent">Asia</attr>
			<attr name="location26">southwest_japan</attr>
			<attr name="location11">japan_korea</attr>
			<attr name="antigenic_original">0.2395 1.7687</attr>
			<attr name="antigenic">-1.551 1.5452</attr>
			<attr name="latitude">33.8364</attr>
			<attr name="latlong">33.8364 132.7531</attr>
			<attr name="AG_PC1">-1.551</attr>
			<attr name="AGlat">-1.551 1.5452 33.8364</attr>
			<attr name="airport">Matsuyama</attr>
			<attr name="locationNoAmbi">AC8</attr>
			<attr name="location">AC8</attr>
		</taxon>
		<taxon id="A_Human_EHIME_33_2004">
			<attr name="accession">EU501402</attr>
			<date value="26/01/2004" units="years"/>
			<attr name="generalLocation">japan</attr>
			<attr name="specificLocation">ehime</attr>
			<attr name="continent">Asia</attr>
			<attr name="location26">southwest_japan</attr>
			<attr name="location11">japan_korea</attr>
			<attr name="antigenic_original">-3.5639 -1.9626</attr>
			<attr name="antigenic">-2.3735 -3.7191</attr>
			<attr name="latitude">33.8364</attr>
			<attr name="latlong">33.8364 132.7531</attr>
			<attr name="AG_PC1">-2.3735</attr>
			<attr name="AGlat">-2.3735 -3.7191 33.8364</attr>
			<attr name="airport">Matsuyama</attr>
			<attr name="locationNoAmbi">AC8</attr>
			<attr name="location">AC8</attr>
		</taxon>
		<taxon id="A_Human_EHIME_32_2005">
			<attr name="accession">EU501642</attr>
			<date value="10/3/05" units="years"/>
			<attr name="generalLocation">japan</attr>
			<attr name="specificLocation">ehime</attr>
			<attr name="continent">Asia</attr>
			<attr name="location26">southwest_japan</attr>
			<attr name="location11">japan_korea</attr>
			<attr name="antigenic_original">1.3791 -1.3198</attr>
			<attr name="antigenic">1.2074 -0.2516</attr>
			<attr name="latitude">33.8364</attr>
			<attr name="latlong">33.8364 132.7531</attr>
			<attr name="AG_PC1">1.2074</attr>
			<attr name="AGlat">1.2074 -0.2516 33.8364</attr>
			<attr name="airport">Matsuyama</attr>
			<attr name="locationNoAmbi">AC8</attr>
			<attr name="location">AC8</attr>
		</taxon>
		<taxon id="A_Human_EHIME_55_2005">
			<attr name="accession">EU501643</attr>
			<date value="20/04/2005" units="years"/>
			<attr name="generalLocation">japan</attr>
			<attr name="specificLocation">ehime</attr>
			<attr name="continent">Asia</attr>
			<attr name="location26">southwest_japan</attr>
			<attr name="location11">japan_korea</attr>
			<attr name="antigenic_original">0.4087 -0.203</attr>
			<attr name="antigenic">-0.2378 0.0647</attr>
			<attr name="latitude">33.8364</attr>
			<attr name="latlong">33.8364 132.7531</attr>
			<attr name="AG_PC1">-0.2378</attr>
			<attr name="AGlat">-0.2378 0.0647 33.8364</attr>
			<attr name="airport">Matsuyama</attr>
			<attr name="locationNoAmbi">AC8</attr>
			<attr name="location">AC8</attr>
		</taxon>
		<taxon id="A_Human_EHIME_15_2006">
			<attr name="accession">EU501903</attr>
			<date value="17/01/2006" units="years"/>
			<attr name="generalLocation">japan</attr>
			<attr name="specificLocation">ehime</attr>
			<attr name="continent">Asia</attr>
			<attr name="location26">southwest_japan</attr>
			<attr name="location11">japan_korea</attr>
			<attr name="antigenic_original">2.7848 -2.9887</attr>
			<attr name="antigenic">3.3316 -0.7508</attr>
			<attr name="latitude">33.8364</attr>
			<attr name="latlong">33.8364 132.7531</attr>
			<attr name="AG_PC1">3.3316</attr>
			<attr name="AGlat">3.3316 -0.7508 33.8364</attr>
			<attr name="airport">Matsuyama</attr>
			<attr name="locationNoAmbi">AC8</attr>
			<attr name="location">AC8</attr>
		</taxon>
		<taxon id="A_Human_EHIME_56_2006">
			<attr name="accession">EU501904</attr>
			<date value="31/01/2006" units="years"/>
			<attr name="generalLocation">japan</attr>
			<attr name="specificLocation">ehime</attr>
			<attr name="continent">Asia</attr>
			<attr name="location26">southwest_japan</attr>
			<attr name="location11">japan_korea</attr>
			<attr name="antigenic_original">2.0909 -2.7541</attr>
			<attr name="antigenic">2.6349 -0.977</attr>
			<attr name="latitude">33.8364</attr>
			<attr name="latlong">33.8364 132.7531</attr>
			<attr name="AG_PC1">2.6349</attr>
			<attr name="AGlat">2.6349 -0.977 33.8364</attr>
			<attr name="airport">Matsuyama</attr>
			<attr name="locationNoAmbi">AC8</attr>
			<attr name="location">AC8</attr>
		</taxon>
		<taxon id="A_Human_FUKUI_44_2004">
			<attr name="accession">EU501404</attr>
			<date value="8/3/04" units="years"/>
			<attr name="generalLocation">japan</attr>
			<attr name="specificLocation">fukui</attr>
			<attr name="continent">Asia</attr>
			<attr name="location26">midwest_japan</attr>
			<attr name="location11">japan_korea</attr>
			<attr name="antigenic_original">-0.0776 1.1483</attr>
			<attr name="antigenic">-1.4349 0.8582</attr>
			<attr name="latitude">36.0667</attr>
			<attr name="latlong">36.0667 136.2167</attr>
			<attr name="AG_PC1">-1.4349</attr>
			<attr name="AGlat">-1.4349 0.8582 36.0667</attr>
			<attr name="airport">Komatsu</attr>
			<attr name="locationNoAmbi">AC8</attr>
			<attr name="location">AC8</attr>
		</taxon>
		<taxon id="A_Human_FUKUI_37_2005">
			<attr name="accession">EU501645</attr>
			<date value="24/11/2005" units="years"/>
			<attr name="generalLocation">japan</attr>
			<attr name="specificLocation">fukui</attr>
			<attr name="continent">Asia</attr>
			<attr name="location26">midwest_japan</attr>
			<attr name="location11">japan_korea</attr>
			<attr name="antigenic_original">4.6877 -0.6254</attr>
			<attr name="antigenic">3.4466 2.2812</attr>
			<attr name="latitude">36.0667</attr>
			<attr name="latlong">36.0667 136.2167</attr>
			<attr name="AG_PC1">3.4466</attr>
			<attr name="AGlat">3.4466 2.2812 36.0667</attr>
			<attr name="airport">Komatsu</attr>
			<attr name="locationNoAmbi">AC8</attr>
			<attr name="location">AC8</attr>
		</taxon>
		<taxon id="A_Human_FUKUI_26_2006">
			<attr name="accession">EU501906</attr>
			<date value="17/01/2006" units="years"/>
			<attr name="generalLocation">japan</attr>
			<attr name="specificLocation">fukui</attr>
			<attr name="continent">Asia</attr>
			<attr name="location26">midwest_japan</attr>
			<attr name="location11">japan_korea</attr>
			<attr name="antigenic_original">-1.2945 -1.4907</attr>
			<attr name="antigenic">-0.835 -1.9853</attr>
			<attr name="latitude">36.0667</attr>
			<attr name="latlong">36.0667 136.2167</attr>
			<attr name="AG_PC1">-0.835</attr>
			<attr name="AGlat">-0.835 -1.9853 36.0667</attr>
			<attr name="airport">Komatsu</attr>
			<attr name="locationNoAmbi">AC8</attr>
			<attr name="location">AC8</attr>
		</taxon>
		<taxon id="A_Human_FUKUI_82_2006">
			<attr name="accession">EU501907</attr>
			<date value="17/02/2006" units="years"/>
			<attr name="generalLocation">japan</attr>
			<attr name="specificLocation">fukui</attr>
			<attr name="continent">Asia</attr>
			<attr name="location26">midwest_japan</attr>
			<attr name="location11">japan_korea</attr>
			<attr name="antigenic_original">0.0335 -3.3475</attr>
			<attr name="antigenic">1.339 -2.6816</attr>
			<attr name="latitude">36.0667</attr>
			<attr name="latlong">36.0667 136.2167</attr>
			<attr name="AG_PC1">1.339</attr>
			<attr name="AGlat">1.339 -2.6816 36.0667</attr>
			<attr name="airport">Komatsu</attr>
			<attr name="locationNoAmbi">AC8</attr>
			<attr name="location">AC8</attr>
		</taxon>
		<taxon id="A_Human_FUKUI_86_2006">
			<attr name="accession">EU501908</attr>
			<date value="22/02/2006" units="years"/>
			<attr name="generalLocation">japan</attr>
			<attr name="specificLocation">fukui</attr>
			<attr name="continent">Asia</attr>
			<attr name="location26">midwest_japan</attr>
			<attr name="location11">japan_korea</attr>
			<attr name="antigenic_original">4.7683 0.2608</attr>
			<attr name="antigenic">2.9821 3.0402</attr>
			<attr name="latitude">36.0667</attr>
			<attr name="latlong">36.0667 136.2167</attr>
			<attr name="AG_PC1">2.9821</attr>
			<attr name="AGlat">2.9821 3.0402 36.0667</attr>
			<attr name="airport">Komatsu</attr>
			<attr name="locationNoAmbi">AC8</attr>
			<attr name="location">AC8</attr>
		</taxon>
		<taxon id="A_Human_FUKUOKA_15_2002">
			<attr name="accession">EU501154</attr>
			<date value="23/02/2002" units="years"/>
			<attr name="generalLocation">japan</attr>
			<attr name="specificLocation">fukuoka</attr>
			<attr name="continent">Asia</attr>
			<attr name="location26">southwest_japan</attr>
			<attr name="location11">japan_korea</attr>
			<attr name="antigenic_original">-6.0051 5.842</attr>
			<attr name="antigenic">-8.9923 1.0833</attr>
			<attr name="latitude">33.5833</attr>
			<attr name="latlong">33.5833 130.4</attr>
			<attr name="AG_PC1">-8.9923</attr>
			<attr name="AGlat">-8.9923 1.0833 33.5833</attr>
			<attr name="airport">Fukuoka</attr>
			<attr name="locationNoAmbi">AC8</attr>
			<attr name="location">AC8</attr>
		</taxon>
		<taxon id="A_Human_FUKUOKA_7_2004">
			<attr name="accession">EU501405</attr>
			<date value="15/01/2004" units="years"/>
			<attr name="generalLocation">japan</attr>
			<attr name="specificLocation">fukuoka</attr>
			<attr name="continent">Asia</attr>
			<attr name="location26">southwest_japan</attr>
			<attr name="location11">japan_korea</attr>
			<attr name="antigenic_original">-1.0263 2.0594</attr>
			<attr name="antigenic">-2.7399 1.0225</attr>
			<attr name="latitude">33.5833</attr>
			<attr name="latlong">33.5833 130.4</attr>
			<attr name="AG_PC1">-2.7399</attr>
			<attr name="AGlat">-2.7399 1.0225 33.5833</attr>
			<attr name="airport">Fukuoka</attr>
			<attr name="locationNoAmbi">AC8</attr>
			<attr name="location">AC8</attr>
		</taxon>
		<taxon id="A_Human_FUKUOKA_4_2005">
			<attr name="accession">EU501646</attr>
			<date value="12/2/05" units="years"/>
			<attr name="generalLocation">japan</attr>
			<attr name="specificLocation">fukuoka</attr>
			<attr name="continent">Asia</attr>
			<attr name="location26">southwest_japan</attr>
			<attr name="location11">japan_korea</attr>
			<attr name="antigenic_original">-0.4036 -2.673</attr>
			<attr name="antigenic">0.5856 -2.4016</attr>
			<attr name="latitude">33.5833</attr>
			<attr name="latlong">33.5833 130.4</attr>
			<attr name="AG_PC1">0.5856</attr>
			<attr name="AGlat">0.5856 -2.4016 33.5833</attr>
			<attr name="airport">Fukuoka</attr>
			<attr name="locationNoAmbi">AC8</attr>
			<attr name="location">AC8</attr>
		</taxon>
		<taxon id="A_Human_FUKUOKA_10_2005">
			<attr name="accession">EU501647</attr>
			<date value="20/12/2005" units="years"/>
			<attr name="generalLocation">japan</attr>
			<attr name="specificLocation">fukuoka</attr>
			<attr name="continent">Asia</attr>
			<attr name="location26">southwest_japan</attr>
			<attr name="location11">japan_korea</attr>
			<attr name="antigenic_original">-2.2274 -0.7105</attr>
			<attr name="antigenic">-2.0492 -1.9166</attr>
			<attr name="latitude">33.5833</attr>
			<attr name="latlong">33.5833 130.4</attr>
			<attr name="AG_PC1">-2.0492</attr>
			<attr name="AGlat">-2.0492 -1.9166 33.5833</attr>
			<attr name="airport">Fukuoka</attr>
			<attr name="locationNoAmbi">AC8</attr>
			<attr name="location">AC8</attr>
		</taxon>
		<taxon id="A_Human_FUKUOKA_16_2005">
			<attr name="accession">EU501648</attr>
			<date value="30/12/2005" units="years"/>
			<attr name="generalLocation">japan</attr>
			<attr name="specificLocation">fukuoka</attr>
			<attr name="continent">Asia</attr>
			<attr name="location26">southwest_japan</attr>
			<attr name="location11">japan_korea</attr>
			<attr name="antigenic_original">-2.1363 -0.5253</attr>
			<attr name="antigenic">-2.0868 -1.7136</attr>
			<attr name="latitude">33.5833</attr>
			<attr name="latlong">33.5833 130.4</attr>
			<attr name="AG_PC1">-2.0868</attr>
			<attr name="AGlat">-2.0868 -1.7136 33.5833</attr>
			<attr name="airport">Fukuoka</attr>
			<attr name="locationNoAmbi">AC8</attr>
			<attr name="location">AC8</attr>
		</taxon>
		<taxon id="A_Human_FUKUOKA_28_2006">
			<attr name="accession">EU501909</attr>
			<date value="14/02/2006" units="years"/>
			<attr name="generalLocation">japan</attr>
			<attr name="specificLocation">fukuoka</attr>
			<attr name="continent">Asia</attr>
			<attr name="location26">southwest_japan</attr>
			<attr name="location11">japan_korea</attr>
			<attr name="antigenic_original">-1.5754 -1.4439</attr>
			<attr name="antigenic">-1.0883 -2.1155</attr>
			<attr name="latitude">33.5833</attr>
			<attr name="latlong">33.5833 130.4</attr>
			<attr name="AG_PC1">-1.0883</attr>
			<attr name="AGlat">-1.0883 -2.1155 33.5833</attr>
			<attr name="airport">Fukuoka</attr>
			<attr name="locationNoAmbi">AC8</attr>
			<attr name="location">AC8</attr>
		</taxon>
		<taxon id="A_Human_FUKUOKA_31_2006">
			<attr name="accession">EU502581</attr>
			<date value="12/12/06" units="years"/>
			<attr name="generalLocation">japan</attr>
			<attr name="specificLocation">fukuoka</attr>
			<attr name="continent">Asia</attr>
			<attr name="location26">southwest_japan</attr>
			<attr name="location11">japan_korea</attr>
			<attr name="antigenic_original">4.9232 -3.1988</attr>
			<attr name="antigenic">5.1723 0.3577</attr>
			<attr name="latitude">33.5833</attr>
			<attr name="latlong">33.5833 130.4</attr>
			<attr name="AG_PC1">5.1723</attr>
			<attr name="AGlat">5.1723 0.3577 33.5833</attr>
			<attr name="airport">Fukuoka</attr>
			<attr name="locationNoAmbi">AC8</attr>
			<attr name="location">AC8</attr>
		</taxon>
		<taxon id="A_Human_FUKUSHIMA_173_2003">
			<attr name="accession">EU501252</attr>
			<date value="3/12/03" units="years"/>
			<attr name="generalLocation">japan</attr>
			<attr name="specificLocation">fukushima</attr>
			<attr name="continent">Asia</attr>
			<attr name="location26">northeast_japan</attr>
			<attr name="location11">japan_korea</attr>
			<attr name="antigenic_original">-5.116 -1.8199</attr>
			<attr name="antigenic">-3.7037 -4.5314</attr>
			<attr name="latitude">37.75</attr>
			<attr name="latlong">37.75 140.4667</attr>
			<attr name="AG_PC1">-3.7037</attr>
			<attr name="AGlat">-3.7037 -4.5314 37.75</attr>
			<attr name="airport">Fukushima</attr>
			<attr name="locationNoAmbi">AC8</attr>
			<attr name="location">AC8</attr>
		</taxon>
		<taxon id="A_Human_FUKUSHIMA_6_2004">
			<attr name="accession">EU501406</attr>
			<date value="5/1/04" units="years"/>
			<attr name="generalLocation">japan</attr>
			<attr name="specificLocation">fukushima</attr>
			<attr name="continent">Asia</attr>
			<attr name="location26">northeast_japan</attr>
			<attr name="location11">japan_korea</attr>
			<attr name="antigenic_original">-0.0066 2.1252</attr>
			<attr name="antigenic">-1.9612 1.6841</attr>
			<attr name="latitude">37.75</attr>
			<attr name="latlong">37.75 140.4667</attr>
			<attr name="AG_PC1">-1.9612</attr>
			<attr name="AGlat">-1.9612 1.6841 37.75</attr>
			<attr name="airport">Fukushima</attr>
			<attr name="locationNoAmbi">AC8</attr>
			<attr name="location">AC8</attr>
		</taxon>
		<taxon id="A_Human_FUKUSHIMA_147_2004">
			<attr name="accession">EU501407</attr>
			<date value="23/02/2004" units="years"/>
			<attr name="generalLocation">japan</attr>
			<attr name="specificLocation">fukushima</attr>
			<attr name="continent">Asia</attr>
			<attr name="location26">northeast_japan</attr>
			<attr name="location11">japan_korea</attr>
			<attr name="antigenic_original">-0.0442 2.279</attr>
			<attr name="antigenic">-2.0833 1.7851</attr>
			<attr name="latitude">37.75</attr>
			<attr name="latlong">37.75 140.4667</attr>
			<attr name="AG_PC1">-2.0833</attr>
			<attr name="AGlat">-2.0833 1.7851 37.75</attr>
			<attr name="airport">Fukushima</attr>
			<attr name="locationNoAmbi">AC8</attr>
			<attr name="location">AC8</attr>
		</taxon>
		<taxon id="A_Human_FUKUSHIMA_9_2006">
			<attr name="accession">EU501910</attr>
			<date value="6/1/06" units="years"/>
			<attr name="generalLocation">japan</attr>
			<attr name="specificLocation">fukushima</attr>
			<attr name="continent">Asia</attr>
			<attr name="location26">northeast_japan</attr>
			<attr name="location11">japan_korea</attr>
			<attr name="antigenic_original">1.1959 -3.0632</attr>
			<attr name="antigenic">2.1016 -1.7595</attr>
			<attr name="latitude">37.75</attr>
			<attr name="latlong">37.75 140.4667</attr>
			<attr name="AG_PC1">2.1016</attr>
			<attr name="AGlat">2.1016 -1.7595 37.75</attr>
			<attr name="airport">Fukushima</attr>
			<attr name="locationNoAmbi">AC8</attr>
			<attr name="location">AC8</attr>
		</taxon>
		<taxon id="A_Human_FUKUSHIMA_20_2006">
			<attr name="accession">EU501911</attr>
			<date value="30/01/2006" units="years"/>
			<attr name="generalLocation">japan</attr>
			<attr name="specificLocation">fukushima</attr>
			<attr name="continent">Asia</attr>
			<attr name="location26">northeast_japan</attr>
			<attr name="location11">japan_korea</attr>
			<attr name="antigenic_original">3.5241 -0.4647</attr>
			<attr name="antigenic">2.4174 1.7153</attr>
			<attr name="latitude">37.75</attr>
			<attr name="latlong">37.75 140.4667</attr>
			<attr name="AG_PC1">2.4174</attr>
			<attr name="AGlat">2.4174 1.7153 37.75</attr>
			<attr name="airport">Fukushima</attr>
			<attr name="locationNoAmbi">AC8</attr>
			<attr name="location">AC8</attr>
		</taxon>
		<taxon id="A_Human_FUKUSHIMA_62_2006">
			<attr name="accession">EU501912</attr>
			<date value="7/1/06" units="years"/>
			<attr name="generalLocation">japan</attr>
			<attr name="specificLocation">fukushima</attr>
			<attr name="continent">Asia</attr>
			<attr name="location26">northeast_japan</attr>
			<attr name="location11">japan_korea</attr>
			<attr name="antigenic_original">3.6481 -2.6085</attr>
			<attr name="antigenic">3.797 0.0696</attr>
			<attr name="latitude">37.75</attr>
			<attr name="latlong">37.75 140.4667</attr>
			<attr name="AG_PC1">3.797</attr>
			<attr name="AGlat">3.797 0.0696 37.75</attr>
			<attr name="airport">Fukushima</attr>
			<attr name="locationNoAmbi">AC8</attr>
			<attr name="location">AC8</attr>
		</taxon>
		<taxon id="A_Human_FUKUSHIMA_93_2006">
			<attr name="accession">EU501913</attr>
			<date value="17/01/2006" units="years"/>
			<attr name="generalLocation">japan</attr>
			<attr name="specificLocation">fukushima</attr>
			<attr name="continent">Asia</attr>
			<attr name="location26">northeast_japan</attr>
			<attr name="location11">japan_korea</attr>
			<attr name="antigenic_original">4.1571 -0.1137</attr>
			<attr name="antigenic">2.7154 2.3748</attr>
			<attr name="latitude">37.75</attr>
			<attr name="latlong">37.75 140.4667</attr>
			<attr name="AG_PC1">2.7154</attr>
			<attr name="AGlat">2.7154 2.3748 37.75</attr>
			<attr name="airport">Fukushima</attr>
			<attr name="locationNoAmbi">AC8</attr>
			<attr name="location">AC8</attr>
		</taxon>
		<taxon id="A_Human_FUKUSHIMA_117_2006">
			<attr name="accession">EU501914</attr>
			<date value="10/2/06" units="years"/>
			<attr name="generalLocation">japan</attr>
			<attr name="specificLocation">fukushima</attr>
			<attr name="continent">Asia</attr>
			<attr name="location26">northeast_japan</attr>
			<attr name="location11">japan_korea</attr>
			<attr name="antigenic_original">4.5772 0.5604</attr>
			<attr name="antigenic">2.6499 3.1664</attr>
			<attr name="latitude">37.75</attr>
			<attr name="latlong">37.75 140.4667</attr>
			<attr name="AG_PC1">2.6499</attr>
			<attr name="AGlat">2.6499 3.1664 37.75</attr>
			<attr name="airport">Fukushima</attr>
			<attr name="locationNoAmbi">AC8</attr>
			<attr name="location">AC8</attr>
		</taxon>
		<taxon id="A_Human_FUKUSHIMA_169_2006">
			<attr name="accession">EU501915</attr>
			<date value="18/04/2006" units="years"/>
			<attr name="generalLocation">japan</attr>
			<attr name="specificLocation">fukushima</attr>
			<attr name="continent">Asia</attr>
			<attr name="location26">northeast_japan</attr>
			<attr name="location11">japan_korea</attr>
			<attr name="antigenic_original">-1.847 -1.1939</attr>
			<attr name="antigenic">-1.4554 -2.0772</attr>
			<attr name="latitude">37.75</attr>
			<attr name="latlong">37.75 140.4667</attr>
			<attr name="AG_PC1">-1.4554</attr>
			<attr name="AGlat">-1.4554 -2.0772 37.75</attr>
			<attr name="airport">Fukushima</attr>
			<attr name="locationNoAmbi">AC8</attr>
			<attr name="location">AC8</attr>
		</taxon>
		<taxon id="A_Human_FUKUSHIMA_172_2006">
			<attr name="accession">EU502603</attr>
			<date value="26/12/2006" units="years"/>
			<attr name="generalLocation">japan</attr>
			<attr name="specificLocation">fukushima</attr>
			<attr name="continent">Asia</attr>
			<attr name="location26">northeast_japan</attr>
			<attr name="location11">japan_korea</attr>
			<attr name="antigenic_original">3.6734 -3.5683</attr>
			<attr name="antigenic">4.3905 -0.6851</attr>
			<attr name="latitude">37.75</attr>
			<attr name="latlong">37.75 140.4667</attr>
			<attr name="AG_PC1">4.3905</attr>
			<attr name="AGlat">4.3905 -0.6851 37.75</attr>
			<attr name="airport">Fukushima</attr>
			<attr name="locationNoAmbi">AC8</attr>
			<attr name="location">AC8</attr>
		</taxon>
		<taxon id="A_Human_GIFU_19_2004">
			<attr name="accession">EU501409</attr>
			<date value="27/01/2004" units="years"/>
			<attr name="generalLocation">japan</attr>
			<attr name="specificLocation">gifu</attr>
			<attr name="continent">Asia</attr>
			<attr name="location26">midwest_japan</attr>
			<attr name="location11">japan_korea</attr>
			<attr name="antigenic_original">0.4913 2.0169</attr>
			<attr name="antigenic">-1.4973 1.8946</attr>
			<attr name="latitude">35.4167</attr>
			<attr name="latlong">35.4167 136.75</attr>
			<attr name="AG_PC1">-1.4973</attr>
			<attr name="AGlat">-1.4973 1.8946 35.4167</attr>
			<attr name="airport">Osaka Itami Airport</attr>
			<attr name="locationNoAmbi">AC8</attr>
			<attr name="location">AC8</attr>
		</taxon>
		<taxon id="A_Human_GIFU_3_2005">
			<attr name="accession">EU501649</attr>
			<date value="27/01/2005" units="years"/>
			<attr name="generalLocation">japan</attr>
			<attr name="specificLocation">gifu</attr>
			<attr name="continent">Asia</attr>
			<attr name="location26">midwest_japan</attr>
			<attr name="location11">japan_korea</attr>
			<attr name="antigenic_original">2.5787 -2.1377</attr>
			<attr name="antigenic">2.6581 -0.1913</attr>
			<attr name="latitude">35.4167</attr>
			<attr name="latlong">35.4167 136.75</attr>
			<attr name="AG_PC1">2.6581</attr>
			<attr name="AGlat">2.6581 -0.1913 35.4167</attr>
			<attr name="airport">Osaka Itami Airport</attr>
			<attr name="locationNoAmbi">AC8</attr>
			<attr name="location">AC8</attr>
		</taxon>
		<taxon id="A_Human_GUNMA_508_2004">
			<attr name="accession">EU501412</attr>
			<date value="7/12/04" units="years"/>
			<attr name="generalLocation">japan</attr>
			<attr name="specificLocation">gunma</attr>
			<attr name="continent">Asia</attr>
			<attr name="location26">mideast_japan</attr>
			<attr name="location11">japan_korea</attr>
			<attr name="antigenic_original">1.1039 -1.7519</attr>
			<attr name="antigenic">1.2447 -0.7626</attr>
			<attr name="latitude">36.3833</attr>
			<attr name="latlong">36.3833 139.0667</attr>
			<attr name="AG_PC1">1.2447</attr>
			<attr name="AGlat">1.2447 -0.7626 36.3833</attr>
			<attr name="airport">?</attr>
			<attr name="locationNoAmbi">AC8</attr>
			<attr name="location">AC4/8/13</attr>
		</taxon>
		<taxon id="A_Human_GUNMA_1489_2004">
			<attr name="accession">EU501413</attr>
			<date value="8/12/04" units="years"/>
			<attr name="generalLocation">japan</attr>
			<attr name="specificLocation">gunma</attr>
			<attr name="continent">Asia</attr>
			<attr name="location26">mideast_japan</attr>
			<attr name="location11">japan_korea</attr>
			<attr name="antigenic_original">0.5569 1.4075</attr>
			<attr name="antigenic">-1.0807 1.445</attr>
			<attr name="latitude">36.3833</attr>
			<attr name="latlong">36.3833 139.0667</attr>
			<attr name="AG_PC1">-1.0807</attr>
			<attr name="AGlat">-1.0807 1.445 36.3833</attr>
			<attr name="airport">?</attr>
			<attr name="locationNoAmbi">AC8</attr>
			<attr name="location">AC4/8/13</attr>
		</taxon>
		<taxon id="A_Human_GUNMA_16_2005">
			<attr name="accession">EU501652</attr>
			<date value="17/01/2005" units="years"/>
			<attr name="generalLocation">japan</attr>
			<attr name="specificLocation">gunma</attr>
			<attr name="continent">Asia</attr>
			<attr name="location26">mideast_japan</attr>
			<attr name="location11">japan_korea</attr>
			<attr name="antigenic_original">-1.4203 2.5836</attr>
			<attr name="antigenic">-3.369 1.2077</attr>
			<attr name="latitude">36.3833</attr>
			<attr name="latlong">36.3833 139.0667</attr>
			<attr name="AG_PC1">-3.369</attr>
			<attr name="AGlat">-3.369 1.2077 36.3833</attr>
			<attr name="airport">?</attr>
			<attr name="locationNoAmbi">AC8</attr>
			<attr name="location">AC4/8/13</attr>
		</taxon>
		<taxon id="A_Human_GUNMA_59_2005">
			<attr name="accession">EU501653</attr>
			<date value="7/3/05" units="years"/>
			<attr name="generalLocation">japan</attr>
			<attr name="specificLocation">gunma</attr>
			<attr name="continent">Asia</attr>
			<attr name="location26">mideast_japan</attr>
			<attr name="location11">japan_korea</attr>
			<attr name="antigenic_original">0.9555 -1.5059</attr>
			<attr name="antigenic">0.9788 -0.6539</attr>
			<attr name="latitude">36.3833</attr>
			<attr name="latlong">36.3833 139.0667</attr>
			<attr name="AG_PC1">0.9788</attr>
			<attr name="AGlat">0.9788 -0.6539 36.3833</attr>
			<attr name="airport">?</attr>
			<attr name="locationNoAmbi">AC8</attr>
			<attr name="location">AC4/8/13</attr>
		</taxon>
		<taxon id="A_Human_GUNMA_18_2006">
			<attr name="accession">EU501919</attr>
			<date value="14/01/2006" units="years"/>
			<attr name="generalLocation">japan</attr>
			<attr name="specificLocation">gunma</attr>
			<attr name="continent">Asia</attr>
			<attr name="location26">mideast_japan</attr>
			<attr name="location11">japan_korea</attr>
			<attr name="antigenic_original">2.4947 -2.5336</attr>
			<attr name="antigenic">2.8271 -0.5591</attr>
			<attr name="latitude">36.3833</attr>
			<attr name="latlong">36.3833 139.0667</attr>
			<attr name="AG_PC1">2.8271</attr>
			<attr name="AGlat">2.8271 -0.5591 36.3833</attr>
			<attr name="airport">?</attr>
			<attr name="locationNoAmbi">AC8</attr>
			<attr name="location">AC4/8/13</attr>
		</taxon>
		<taxon id="A_Human_GUNMA_25_2006">
			<attr name="accession">EU501920</attr>
			<date value="16/01/2006" units="years"/>
			<attr name="generalLocation">japan</attr>
			<attr name="specificLocation">gunma</attr>
			<attr name="continent">Asia</attr>
			<attr name="location26">mideast_japan</attr>
			<attr name="location11">japan_korea</attr>
			<attr name="antigenic_original">1.7413 -2.6481</attr>
			<attr name="antigenic">2.2912 -1.1007</attr>
			<attr name="latitude">36.3833</attr>
			<attr name="latlong">36.3833 139.0667</attr>
			<attr name="AG_PC1">2.2912</attr>
			<attr name="AGlat">2.2912 -1.1007 36.3833</attr>
			<attr name="airport">?</attr>
			<attr name="locationNoAmbi">AC8</attr>
			<attr name="location">AC4/8/13</attr>
		</taxon>
		<taxon id="A_Human_GUNMA_57_2006">
			<attr name="accession">EU501921</attr>
[truncated: 2,855,799 more chars]
