# Supplementary material for: Unifying Viral Genetics and Human Transportation Data to Predict the Global Transmission Dynamics of Human Influenza H3N2
Source: PLoS Pathog. 2014 Feb 20;10(2):e1003932. doi: 10.1371/journal.ppat.1003932 (PMC3930559; doi:10.1371/journal.ppat.1003932)
Supplement: Dataset S1 — XML example for running the GLM-diffusion model in BEAST and associated empirical trees file. The XML file, airCommunitiesMM_1.xml, specifies the data for one of the air community subsets as well as the model and MCMC settings. The empirical trees file required to run the analysis, subset1.trees, contains a sample of 500 trees from the posterior distribution of the sequence analysis. (ZIP) [file ppat.1003932.s001.zip › subset1.trees]

#NEXUS 

Begin trees;  [Treefile saved Thu May 26 09:33:37 2011]
[!
>Data file = /Users/phil/Philippe/FLU/H3N2_global/brockmann/OAGc_maxM/modularityMax/recent/subset1/glm/Latest_withAntigenic/subset1.nex
>
>Processing TREES block from file "subset1.trees":
>   Keeping: trees from file (replacing trees in memory)
>
>   500 trees read from file
]
	Translate
		1 A_Human_Hawaii_19_2002,
		2 'A_Human_North-Carolina_NC-C02-4981_2002',
		3 'A_Human_Hawaii_HI-02-4092_2002',
		4 'A_Human_Hawaii_HI-02-4055_2002',
		5 'A_Human_Hawaii_HI-02-4051_2002',
		6 A_Human_Beijing_301_2002,
		7 A_Human_Beijing_51_2002,
		8 'A_Human_Taiwan_TW-1522_2002',
		9 'A_Human_Turkey_TU-RSP-02-1035_2002',
		10 'A_Human_Taiwan_TW-1521_2002',
		11 'A_Human_California_CA-T02-3025_2002',
		12 'A_Human_Korea_KO-RSP-02-770_2002',
		13 'A_Human_Alaska_AK-RSP-02-753_2002',
		14 A_Human_Anhui_550_2002,
		15 A_Human_CHEONNAM_432_2002,
		16 'A_Human_Philippines_PH-1159050_2002',
		17 'A_Human_Beijing_178-NEW-AGN_2002',
		18 A_Human_Sofia_343_2002,
		19 'A_Human_New-York_28_2002',
		20 'A_Human_Hawaii_HI-02-3736_2002',
		21 A_Human_Hunan_407_2002,
		22 A_Human_India_25502_2002,
		23 A_Human_Brazil_2458_2002,
		24 'A_Human_Hong-Kong_1554_2002',
		25 A_Human_Fujian_354_2002,
		26 A_Human_Philippines_160283_2002,
		27 A_Human_Brazil_1732_2002,
		28 A_Human_Guangzhou_603_2002,
		29 A_Human_Brazil_1727_2002,
		30 A_Human_Guangzhou_394_2002,
		31 A_Human_Peru_3029_2002,
		32 A_Human_Argentina_1_2002,
		33 A_Human_Nebraska_12_2002,
		34 A_Human_Ceara_177_2002,
		35 A_Human_Washington_3_2002,
		36 'A_Human_Hong-Kong_121715_2002',
		37 A_Human_Thailand_128400_2002,
		38 'A_Human_New-York_22_2002',
		39 'A_Human_New-York_21_2002',
		40 'A_Human_North-Carolina_6_2002',
		41 'A_Human_New-York_17_2002',
		42 'A_Human_New-York_18_2002',
		43 A_Human_Massachusetts_2_2002,
		44 A_Human_Arkansas_1_2002,
		45 A_Human_Connecticut_1_2002,
		46 'A_Human_New-York_16_2002',
		47 'A_Human_Hong-Kong_1550_2002',
		48 A_Human_Wuhan_16_2002,
		49 A_Human_Wuhan_12_2002,
		50 A_Human_Hebei_22_2002,
		51 A_Human_ZHEJIANG_8_2002,
		52 A_Human_Beijing_20_2002,
		53 A_Human_Texas_4_2002,
		54 A_Human_Utah_6_2002,
		55 A_Human_Oklahoma_2_2002,
		56 A_Human_Louisiana_2_2002,
		57 A_Human_Tianjin_5_2002,
		58 'A_Human_Canada_CN-RV1213-06_2006',
		59 'A_Human_Canada_CN-RV0020-07_2006',
		60 'A_Human_Canada_CN-RV0019-07_2006',
		61 'A_Human_Canada_CN-RV0009-07_2006',
		62 'A_Human_Canada_CN-RV0008-07_2006',
		63 'A_Human_Canada_CN-RV1295-06_2006',
		64 'A_Human_Canada_CN-RV0063-07_2006',
		65 A_Human_TOULON_1244_2006,
		66 A_Human_LYON_1313_2006,
		67 A_Human_LYON_1292_2006,
		68 A_Human_GANGWON_741_2006,
		69 A_Human_HUBEIWUCHANG_1258_2006,
		70 A_Human_WISCONSIN_44_2006,
		71 A_Human_BEIJINGXICHENG_318_2006,
		72 A_Human_BEIJINGXICHENG_315_2006,
		73 A_Human_BEIJINGXICHENG_313_2006,
		74 A_Human_YUNNANANNING_199_2006,
		75 A_Human_JILINNANGUAN_1165_2006,
		76 A_Human_JILINCHAOYANG_1178_2006,
		77 A_Human_BEIJING_XICHENG1272_2006,
		78 A_Human_JEONBUK_746_2006,
		79 A_Human_KOREA_69_2006,
		80 A_Human_KOREA_68_2006,
		81 A_Human_GYEONGGI_743_2006,
		82 'A_Human_Canada_CN-RV0101-07_2006',
		83 A_Human_STOCKHOLM_21_2006,
		84 A_Human_STOCKHOLM_20_2006,
		85 'A_Human_Wisconsin_WI-06VI-68652_2006',
		86 'A_Human_LYON_52-58_2006',
		87 'A_Human_LYON_52-339_2006',
		88 A_Human_NORWAY_2250_2006,
		89 A_Human_LYON_1359_2006,
		90 A_Human_LYON_1331_2006,
		91 A_Human_LYON_1324_2006,
		92 'A_Human_Colorado_CO-ER_2006',
		93 A_Human_GYEONGNAM_740_2006,
		94 A_Human_GYEONGNAM_738_2006,
		95 A_Human_GYEONGNAM_724_2006,
		96 A_Human_GYEONGNAM_719_2006,
		97 A_Human_GYEONGNAM_694_2006,
		98 A_Human_GYEONGNAM_685_2006,
		99 A_Human_GYEONGNAM_684_2006,
		100 A_Human_MARSEILLE_1215_2006,
		101 'A_Human_Canada_CN-RV1198-06_2006',
		102 'A_Human_Canada_CN-RV1194-06_2006',
		103 'A_Human_Canada_CN-RV32-07_2006',
		104 'A_Human_Canada_CN-RV29-07_2006',
		105 A_Human_ULSAN_689_2006,
		106 A_Human_MADAGASCAR_2761_2006,
		107 A_Human_DAEJEON_700_2006,
		108 A_Human_DAEJEON_692_2006,
		109 A_Human_DAEJEON_690_2006,
		110 A_Human_PHILIPPINES_3875_2006,
		111 A_Human_PHILIPPINES_3743_2006,
		112 A_Human_UMEA_7_2006,
		113 A_Human_UMEA_6_2006,
		114 A_Human_Algeria_G138_2006,
		115 'A_Human_India_II-0634983_2006',
		116 A_Human_INCHEON_688_2006,
		117 A_Human_INCHEON_682_2006,
		118 A_Human_INCHEON_680_2006,
		119 A_Human_INCHEON_677_2006,
		120 A_Human_Bangladesh_1999_2006,
		121 A_Human_MEXICO_2519_2006,
		122 'A_Human_HONG-KONG_3069_2006',
		123 'A_Human_HONG-KONG_3056_2006',
		124 'A_Human_HONG-KONG_3055_2006',
		125 A_Human_MALAYSIA_420_2006,
		126 'A_Human_Argentina_AG-R631-06_2006',
		127 'A_Human_Argentina_AG-R624-06_2006',
		128 A_Human_SOFIA_344_2002,
		129 A_Human_NORWAY_621_2006,
		130 A_Human_NORWAY_622_2006,
		131 'A_Human_NORWAY_566-1_2006',
		132 A_Human_NORWAY_883_2005,
		133 A_Human_FINLAND_487_2004,
		134 A_Human_ROMANIA_810_2005,
		135 A_Human_ROMANIA_751_2005,
		136 A_Human_BERLIN_4_2005,
		137 A_Human_SWITZERLAND_5732_2004,
		138 A_Human_ICELAND_6_2005,
		139 A_Human_SLOVENIA_146_2005,
		140 A_Human_FINLAND_618_2005,
		141 A_Human_TRIESTE_55_2005,
		142 A_Human_BARCELONA_104_2005,
		143 A_Human_EUSKADI_1428_2003,
		144 A_Human_IRELAND_10108_2003,
		145 A_Human_IRELAND_9742_2003,
		146 A_Human_DENMARK_40_2003,
		147 A_Human_IRELAND_1215_2003,
		148 A_Human_TRIESTE_2_2003,
		149 A_Human_NETHERLANDS_368_2002,
		150 A_Human_BERLIN_35_2003,
		151 A_Human_PARIS_207_2002,
		152 A_Human_HANNOVER_154_2003,
		153 A_Human_THURINGEN_36_2003,
		154 A_Human_PARMA_7_2003,
		155 A_Human_DENMARK_9_2003,
		156 A_Human_ICELAND_22_2003,
		157 A_Human_LATVIA_2754_2003,
		158 A_Human_LATVIA_1506_2003,
		159 A_Human_OSLO_3385_2003,
		160 A_Human_GREECE_109_2003,
		161 A_Human_BAYERN_1_2003,
		162 A_Human_PRAGUE_34_2003,
		163 A_Human_LATVIA_13794_2002,
		164 A_Human_LYON_19989_2002,
		165 'A_Human_Wyoming_WY-2003100267_2003',
		166 'A_Human_Wyoming_WY-2003100231_2003',
		167 'A_Human_Wyoming_WY-172-ORIGINAL_2006',
		168 'A_Human_Wyoming_WY-0050_2005',
		169 'A_Human_Wyoming_WY-00114-ORIGINAL_2005',
		170 'A_Human_West-Virginia_WV-159_2003',
		171 'A_Human_Wisconsin_WI-90607201_2006',
		172 'A_Human_Wisconsin_WI-04-VI44150_2004',
		173 'A_Human_Wisconsin_WI-04-VI-42565_2004',
		174 'A_Human_Wisconsin_WI-04-VI-187_2004',
		175 'A_Human_Vermont_VE-254155_2005',
		176 'A_Human_Vermont_VE-246971-ORIGINAL_2005',
		177 'A_Human_Uruguay_UY-PA03-4_2003',
		178 'A_Human_Uruguay_UY-CA04-3173_2004',
		179 'A_Human_Uruguay_UY-05-39082_2005',
		180 'A_Human_Utah_UT-40500892_2005',
		181 'A_Human_Utah_UT-40322405_2003',
		182 'A_Human_Ukraine_UA-218_2006',
		183 'A_Human_Ukraine_UA-2003918069_2003',
		184 'A_Human_Ukraine_UA-20_2006',
		185 'A_Human_Texas_TX-VC5-593_2005',
		186 'A_Human_Texas_TX-VC5-1463_2005',
		187 'A_Human_Texas_TX-VC5-1434_2005',
		188 'A_Human_Texas_TX-VC4-495_2004',
		189 'A_Human_Texas_TX-VC4-404_2004',
		190 'A_Human_Texas_TX-AC-19535_2003',
		191 'A_Human_Texas_TX-78112_2003',
		192 'A_Human_Texas_TX-78104_2003',
		193 'A_Human_Taiwan_TW-1554_2004',
		194 'A_Human_Taiwan_TW-1548_2004',
		195 'A_Human_Taiwan_TW-1530_2003',
		196 'A_Human_Taiwan_TW-1526_2003',
		197 'A_Human_Tennessee_TN-777_2006',
		198 'A_Human_Saudi-Arabia_SR-2004902496_2004',
		199 'A_Human_South-Dakota_SD-VR36680-03_2003',
		200 'A_Human_South-Dakota_SD-VR-4888_2004',
		201 'A_Human_South-Carolina_SC-X590_2005',
		202 'A_Human_Romania_RO-972-03_2003',
		203 'A_Human_Romania_RO-802-03_2003',
		204 'A_Human_Rhode-Island_RI-FLU-05-031-ORIGINAL_2006',
		205 'A_Human_Rhode-Island_RI-2005100001_2005',
		206 'A_Human_Paraguay_PY-697_2004',
		207 'A_Human_Peru_PE-FLU-3355_2006',
		208 'A_Human_Peru_PE-5107-ORIGINAL_2006',
		209 'A_Human_Peru_PE-5102-ORIGINAL_2006',
		210 'A_Human_Pennsylvania_PA-S-45670_2005',
		211 'A_Human_Pennsylvania_PA-6V-355_2006',
		212 'A_Human_Pennsylvania_PA-5V00335_2005',
		213 'A_Human_Oregon_OR-F06-321_2006',
		214 'A_Human_Oregon_OR-F05-1875_2005',
		215 'A_Human_Oregon_OR-F03-2072_2003',
		216 'A_Human_New-York_NY-19770-ORIGINAL_2006',
		217 'A_Human_New-York_NY-17460_2005',
		218 'A_Human_New-York_NY-17343_2005',
		219 'A_Human_New-York_NY-13342_2004',
		220 'A_Human_New-York_NY-12512-ORIGINAL_2004',
		221 'A_Human_New-York_NY-04-005-2135_2004',
		222 'A_Human_New-York_NY-03-1484_2003',
		223 'A_Human_Nepal_NP-HC91445-ORIGINAL_2006',
		224 'A_Human_Nepal_NP-HC91440-ORIGINAL_2006',
		225 'A_Human_Nepal_NP-HC90997-ORIGINAL_2006',
		226 'A_Human_New-Jersey_NJ-05-429-CDC-20050323-ROW-',
		227 'A_Human_New-Hampshire_NH-2004041081_2004',
		228 'A_Human_Nebraska_NE-T71052_2004',
		229 'A_Human_Nebraska_NE-M20652_2006',
		230 'A_Human_North-Dakota_ND-V2004-3168-CDC_2004',
		231 'A_Human_North-Carolina_NC-VR06-608_2006',
		232 'A_Human_North-Carolina_NC-5691-CASE-NC_2003',
		233 'A_Human_Mexico_MX-931_2005',
		234 'A_Human_Mexico_MX-736_2003',
		235 'A_Human_Mexico_MX-503_2003',
		236 'A_Human_Mexico_MX-325_2003',
		237 'A_Human_Mexico_MX-2663_2003',
		238 'A_Human_Mexico_MX-2656_2003',
		239 'A_Human_Mexico_MX-2264_2005',
		240 'A_Human_Mexico_MX-1066_2003',
		241 'A_Human_Mexico_MX-102_2003',
		242 'A_Human_Montana_MT-439520-ORIGINAL_2005',
		243 'A_Human_Montana_MT-439520_2005',
		244 'A_Human_Missouri_MO-VC-05-095_2005',
		245 'A_Human_Minnesota_MN-S0060656-ORIGINAL_2006',
		246 'A_Human_Michigan_MI-M04VC-1066_2004',
		247 'A_Human_Maryland_MD-V84003_2004',
		248 'A_Human_Louisiana_LA-I-000014_2005',
		249 'A_Human_Korea_KO-37-06_2005',
		250 'A_Human_Italy_IT-RSP-03-1997_2003',
		251 'A_Human_Indiana_IN-03C00483-NP-SWAB_2003',
		252 'A_Human_India_II-511132_2005',
		253 'A_Human_India_II-031741-TS_2003',
		254 'A_Human_Idaho_ID-2589_2005',
		255 'A_Human_Iowa_IA-V400566_2003',
		256 'A_Human_Iowa_IA-2005011460_2005',
		257 'A_Human_Hong-Kong_HK-03V6205_2003',
		258 'A_Human_Hawaii_HI-RSP04-2340-ORIGINAL_2004',
		259 'A_Human_Hawaii_HI-05-6679_2005',
		260 'A_Human_Guyane_GQ-RSP-03-3715_2003',
		261 'A_Human_Germany_GE-838_2003',
		262 'A_Human_Georgia_GA-06C0-222950_2006',
		263 'A_Human_Georgia_GA-06C0-222569-ORIGINAL_2006',
		264 'A_Human_Georgia_GA-06C0-222079_2006',
		265 'A_Human_Georgia_GA-05CO149708_2004',
		266 'A_Human_Georgia_GA-04C0158712_2003',
		267 'A_Human_Florida_FL-JVT-17100_2005',
		268 'A_Human_Egypt_FG-00220012_2004',
		269 'A_Human_Egypt_EG-2005904864_2005',
		270 'A_Human_Egypt_EG-2003917221_2003',
		271 'A_Human_Egypt_EG-2003901386_2003',
		272 'A_Human_Egypt_EG-2003900525_2003',
		273 'A_Human_Egypt_EG-2002923226_2003',
		274 'A_Human_Washington-DC_AHERN-L_2003',
		275 'A_Human_Connecticut_CT-5204-7547_2006',
		276 'A_Human_Colorado_CO-05-14196_2005',
		277 'A_Human_Colorado_CO-04-14697_2004',
		278 'A_Human_Canada_CN-RV887-06_2006',
		279 'A_Human_Canada_CN-RV657-06_2006',
		280 'A_Human_Canada_CN-RV1341-05_2005',
		281 'A_Human_Chile_CL-6928_2006',
		282 'A_Human_Chile_CL-4145_2003',
		283 'A_Human_Chile_CI-05-7099_2005',
		284 'A_Human_Chile_CI-05-6898_2005',
		285 'A_Human_Chile_CI-03-8806_2003',
		286 'A_Human_Chile_CI-03-8299_2003',
		287 'A_Human_Chile_CI-03-8266-ORIGINAL_2003',
		288 'A_Human_Chile_CI-03-7985_2003',
		289 'A_Human_Chile_CI-03-7379_2003',
		290 'A_Human_Chile_CI-03-6421_2003',
		291 'A_Human_Chile_CI-03-6267_2003',
		292 'A_Human_Brazil_BR-IAL1544_2003',
		293 'A_Human_Brazil_BR-IAL-615_2004',
		294 'A_Human_Brazil_BR-IAL-445_2004',
		295 'A_Human_Brazil_BR-IAL-266_2005',
		296 'A_Human_Brazil_BR-IAL-1499_2005',
		297 'A_Human_Brazil_BR-1945_2006',
		298 'A_Human_Brazil_BR-1609_2003',
		299 'A_Human_Brazil_BL-324-02_2003',
		300 'A_Human_Bangkok_BA-167113_2005',
		301 'A_Human_Bangkok_BA-141817-ORIGINAL_2005',
		302 'A_Human_Bangkok_BA-1164729_2003',
		303 'A_Human_Arizona_AZ-994_2003',
		304 'A_Human_Arizona_AZ-6-0536_2006',
		305 'A_Human_Arizona_AZ-6-0178_2006',
		306 'A_Human_Arizona_AZ-4877_2003',
		307 'A_Human_Arizona_AZ-4081_2003',
		308 'A_Human_Arizona_AZ-300763_2003',
		309 'A_Human_Arizona_AZ-300637_2003',
		310 'A_Human_Arizona_AZ-10006-ORIGINAL_2003',
		311 'A_Human_Alaska_AK-V04-1784-ORIGINAL_2004',
		312 'A_Human_Alaska_AK-V03-1257_2003',
		313 'A_Human_Alaska_AK-RSP04-2654-ORIGINAL_2004',
		314 'A_Human_Argentina_AG-R809-03_2003',
		315 'A_Human_Argentina_AG-R570-05_2005',
		316 'A_Human_Argentina_AG-R56-05_2005',
		317 'A_Human_Argentina_AG-R55-05_2005',
		318 'A_Human_Argentina_AG-R517-03_2003',
		319 'A_Human_Argentina_AG-R26-04_2004',
		320 'A_Human_Argentina_AG-R126-04_2004',
		321 'A_Human_Argentina_AG-R113-05_2005',
		322 'A_Human_Argentina_AG-R1-06_2006',
		323 'A_Human_Argentina_AG-3509_2006',
		324 'A_Human_Argentina_AG-3065_2005',
		325 'A_Human_Argentina_AG-2289_2003',
		326 A_Human_ZAGREB_4274_2006,
		327 A_Human_WELLINGTON_33_2006,
		328 A_Human_WAKAYAMA_27_2006,
		329 A_Human_WAKAYAMA_6_2006,
		330 A_Human_WAIKATO_58_2006,
		331 A_Human_VICTORIA_503_2006,
		332 A_Human_UKRAINE_13_2006,
		333 A_Human_TAIWAN_784_2006,
		334 A_Human_TAIWAN_760_2006,
		335 A_Human_TAIWAN_99_2006,
		336 A_Human_TAIWAN_83_2006,
		337 A_Human_TAIWAN_40_2006,
		338 'A_Human_ST-PETERSBURG_5_2006',
		339 'A_Human_ST-PETERSBURG_4_2006',
		340 A_Human_SOUTHAustralia_3_2006,
		341 A_Human_SINGAPORE_79_2006,
		342 A_Human_SINGAPORE_75_2006,
		343 A_Human_SINGAPORE_57_2006,
		344 A_Human_SANTIAGO_9491_2006,
		345 A_Human_SANTIAGO_8248_2006,
		346 A_Human_PHILIPPINES_1124_2006,
		347 A_Human_OTAGO_1_2006,
		348 A_Human_NEWCALEDONIA_1_2006,
		349 A_Human_NEPAL_921_2006,
		350 A_Human_MOSCOW_4_2006,
		351 A_Human_MOSCOW_1_2006,
		352 A_Human_MALAYSIA_382_2006,
		353 A_Human_MALAYSIA_363_2006,
		354 A_Human_LYON_636_2006,
		355 A_Human_KHOVD_269_2006,
		356 A_Human_KHOVD_262_2006,
		357 A_Human_KALININGRAD_31_2006,
		358 A_Human_KALININGRAD_20_2006,
		359 A_Human_JOHANNESBURG_503_2006,
		360 A_Human_JIANGXIDONGHU_1435_2006,
		361 A_Human_JIANGXIDONGHU_312_2006,
		362 A_Human_JEJU_270_2006,
		363 A_Human_JEJU_268_2006,
		364 A_Human_JEJU_260_2006,
		365 A_Human_JEJU_187_2006,
		366 A_Human_HUBEIWUJIAGANG_1121_2006,
		367 'A_Human_Hong-Kong_218-CDC-20061003-ROW-34_2006',
		368 'A_Human_HONG-KONG_218_2006',
		369 A_Human_GUYANE_28_2006,
		370 A_Human_GANSUCHENGGUAN_97_2006,
		371 A_Human_GANGWON_376_2006,
		372 A_Human_GANGWON_259_2006,
		373 A_Human_FUKUI_26_2006,
		374 A_Human_EHIME_56_2006,
		375 A_Human_EHIME_15_2006,
		376 A_Human_DARWIN_1_2006,
		377 A_Human_DAEJEON_514_2006,
		378 A_Human_DAEJEON_417_2006,
		379 A_Human_DAEJEON_284_2006,
		380 A_Human_DAEJEON_269_2006,
		381 A_Human_DAEJEON_200_2006,
		382 A_Human_CHIBA_149_2006,
		383 A_Human_CHIBA_146_2006,
		384 A_Human_CHIBA_134_2006,
		385 A_Human_CHIBA_85_2006,
		386 A_Human_CHIBA_78_2006,
		387 A_Human_CHIBA_30_2006,
		388 A_Human_CHIBA_19_2006,
		389 A_Human_CHIBA_15_2006,
		390 A_Human_CHIBA_12_2006,
		391 A_Human_CHIBA_3_2006,
		392 A_Human_CHEONNAM_238_2006,
		393 A_Human_BRISBANE_203_2006,
		394 A_Human_BRISBANE_1_2006,
		395 A_Human_BEIJING_209_2006,
		396 A_Human_BEIJING_58_2006,
		397 A_Human_BEIJING_47_2006,
		398 A_Human_BEIJING_37_2006,
		399 A_Human_BEIJING_27_2006,
		400 A_Human_AUCKLAND_23_2006,
		401 A_Human_AOMORI_3_2006,
		402 A_Human_AKITA_17_2006,
		403 A_Human_AKITA_12_2006,
		404 A_Human_AKITA_1_2006,
		405 A_Human_AICHI_200_2006,
		406 A_Human_AICHI_105_2006,
		407 A_Human_AICHI_15_2006,
		408 A_Human_ZHEJIANG_199_2005,
		409 A_Human_YUNNAN_395_2005,
		410 A_Human_YUNNAN_161_2005,
		411 A_Human_WUHAN_295_2005,
		412 A_Human_WUHAN_283_2005,
		413 A_Human_WUHAN_158_2005,
		414 A_Human_WISCONSIN_67_2005,
		415 A_Human_WAKAYAMA_1_2005,
		416 A_Human_VICTORIA_267_2005,
		417 A_Human_VICTORIA_126_2005,
		418 A_Human_ULSAN_198_2005,
		419 A_Human_ULAANBAATAR_2164_2005,
		420 A_Human_ULAANBAATAR_1922_2005,
		421 A_Human_TOWNSVILLE_149_2005,
		422 A_Human_TOWNSVILLE_118_2005,
		423 A_Human_TIANJIN_459_2005,
		424 A_Human_TIANJIN_454_2005,
		425 A_Human_TIANJIN_451_2005,
		426 A_Human_TIANJIN_446_2005,
		427 A_Human_TIANJIN_275_2005,
		428 A_Human_THAILAND_504_2005,
		429 A_Human_THAILAND_496_2005,
		430 A_Human_THAILAND_426_2005,
		431 A_Human_THAILAND_286_2005,
		432 A_Human_THAILAND_257_2005,
		433 A_Human_THAILAND_154_2005,
		434 A_Human_THAILAND_151_2005,
		435 A_Human_THAILAND_44_2005,
		436 A_Human_TAIWAN_53_2005,
		437 A_Human_TAIWAN_51_2005,
		438 A_Human_SUKHBAATAR_1568_2005,
		439 'A_Human_ST-PETERSBURG_4_2005',
		440 A_Human_SOFIA_682_2005,
		441 A_Human_SINGAPORE_35_2005,
		442 A_Human_SHAANXI_90_2005,
		443 A_Human_PHILIPPINES_498_2005,
		444 A_Human_NORTHCAROLINA_13_2005,
		445 A_Human_NINGBO_551_2005,
		446 A_Human_NEWCASTLE_4_2005,
		447 A_Human_MOSCOW_7_2005,
		448 A_Human_MACAU_747_2005,
		449 A_Human_MACAU_482_2005,
		450 A_Human_LYON_1375_2005,
		451 A_Human_LYON_108_2005,
		452 A_Human_KYUNGNAM_170_2005,
		453 A_Human_KYUNGNAM_122_2005,
		454 A_Human_KYUNGGI_205_2005,
		455 A_Human_KHABAROVSK_9_2005,
		456 A_Human_JOHANNESBURG_485_2005,
		457 A_Human_JIANGXI_206_2005,
		458 A_Human_JIANGXI_198_2005,
		459 A_Human_JIANGXI_169_2005,
		460 A_Human_HUNAN_L0731_2005,
		461 'A_Human_HONG-KONG_2897_2005',
		462 'A_Human_HONG-KONG_2845_2005',
		463 'A_Human_HONG-KONG_2831_2005',
		464 'A_Human_HONG-KONG_1710_2005',
		465 'A_Human_HONG-KONG_223_2005',
		466 A_Human_HIROSHIMA_9_2005,
		467 A_Human_HIROSHIMA_8_2005,
		468 A_Human_GUNMA_59_2005,
		469 A_Human_GUNMA_16_2005,
		470 A_Human_GUANGDONG_318_2005,
		471 A_Human_GUANGDONG_315_2005,
		472 A_Human_GIFU_3_2005,
		473 A_Human_FUKUOKA_16_2005,
		474 A_Human_FUKUOKA_10_2005,
		475 A_Human_FUKUOKA_4_2005,
		476 A_Human_FUKUI_37_2005,
		477 A_Human_EKATERINBURG_9_2005,
		478 A_Human_EHIME_55_2005,
		479 A_Human_EHIME_32_2005,
		480 A_Human_DARWIN_5_2005,
		481 A_Human_DARWIN_1_2005,
		482 'A_Human_CHU_2-524_2005',
		483 A_Human_CHONGQING_1167_2005,
		484 A_Human_CHONGQING_1096_2005,
		485 A_Human_CHONGQING_652_2005,
		486 A_Human_CHONGQING_650_2005,
		487 A_Human_CHONGQING_628_2005,
		488 A_Human_CHONGQING_618_2005,
		489 A_Human_CHONGQING_560_2005,
		490 A_Human_CHIBA_32_2005,
		491 A_Human_CHIBA_8_2005,
		492 A_Human_CHEONNAM_1004_2005,
		493 A_Human_CHEONBUK_1072_2005,
		494 A_Human_CALIFORNIA_20_2005,
		495 A_Human_BUSAN_3_2005,
		496 A_Human_BRISBANE_101_2005,
		497 A_Human_BRISBANE_48_2005,
		498 A_Human_BRISBANE_5_2005,
		499 A_Human_BRISBANE_3_2005,
		500 A_Human_Brazil_1742_2005,
		501 'A_Human_Baden-Wurttemberg_38_2005',
		502 A_Human_AOMORI_12_2005,
		503 A_Human_AOMORI_1_2005,
		504 A_Human_ANHUI_1247_2005,
		505 A_Human_ANHUI_1239_2005,
		506 A_Human_ANHUI_1238_2005,
		507 A_Human_ANHUI_1220_2005,
		508 A_Human_ANHUI_1179_2005,
		509 A_Human_ANHUI_563_2005,
		510 A_Human_ANHUI_544_2005,
		511 A_Human_AKITA_33_2005,
		512 A_Human_AKITA_30_2005,
		513 A_Human_AKITA_29_2005,
		514 A_Human_AICHI_113_2005,
		515 A_Human_AICHI_11_2005,
		516 A_Human_ZHEJIANG_7_2004,
		517 A_Human_YUNNAN_713_2004,
		518 A_Human_YAROSLAVL_4_2004,
		519 A_Human_XIAMEN_80_2004,
		520 A_Human_WUHAN_271_2004,
		521 A_Human_WUHAN_269_2004,
		522 A_Human_WUHAN_101_2004,
		523 A_Human_WUHAN_68_2004,
		524 A_Human_WAIKATO_41_2004,
		525 A_Human_TIANJIN_273_2004,
		526 A_Human_TIANJIN_263_2004,
		527 A_Human_TIANJIN_32_2004,
		528 A_Human_THAILAND_1419_2004,
		529 A_Human_TEXAS_6_2004,
		530 A_Human_TENNESSEE_6_2004,
		531 A_Human_TAIWAN_1569_2004,
		532 A_Human_TAIWAN_1563_2004,
		533 A_Human_TAIWAN_1562_2004,
		534 A_Human_SINGAPORE_68_2004,
		535 A_Human_SINGAPORE_38_2004,
		536 A_Human_SINGAPORE_37_2004,
		537 A_Human_SINGAPORE_36_2004,
		538 A_Human_SINGAPORE_4_2004,
		539 A_Human_SINGAPORE_1_2004,
		540 A_Human_SICHUAN_1025_2004,
		541 A_Human_SICHUAN_1017_2004,
		542 A_Human_SHIZUOKA_1_2004,
		543 A_Human_SHIGA_25_2004,
		544 A_Human_SHANTOU_1219_2004,
		545 A_Human_SENDAI_67_2004,
		546 A_Human_SARABURI_1792_2004,
		547 A_Human_SAPPORO_258_2004,
		548 A_Human_POITIERS_719_2004,
		549 A_Human_PERU_1296_2004,
		550 A_Human_PERTH_26_2004,
		551 A_Human_PERTH_1_2004,
		552 A_Human_OSAKA_60_2004,
		553 A_Human_OSAKA_56_2004,
		554 A_Human_OMSK_32_2004,
		555 A_Human_OKLAHOMA_8_2004,
		556 A_Human_NINGBO_1119_2004,
		557 A_Human_NINGBO_1114_2004,
		558 A_Human_NINGBO_1049_2004,
		559 A_Human_NINGBO_1046_2004,
		560 A_Human_NINGBO_1043_2004,
		561 A_Human_NINGBO_1042_2004,
		562 A_Human_NINGBO_1018_2004,
		563 A_Human_NINGBO_1005_2004,
		564 A_Human_NINGBO_997_2004,
		565 A_Human_NINGBO_982_2004,
		566 A_Human_NIIGATA_528_2004,
		567 A_Human_NICE_938_2004,
		568 A_Human_NEWCASTLE_1_2004,
		569 A_Human_NEWCALEDONIA_12_2004,
		570 A_Human_NEWCALEDONIA_6_2004,
		571 'A_Human_NEW-YORK_55_2004',
		572 A_Human_NEPAL_1702_2004,
		573 A_Human_NEPAL_1680_2004,
		574 A_Human_NEPAL_1678_2004,
		575 A_Human_NEPAL_1675_2004,
		576 A_Human_NEPAL_1670_2004,
		577 A_Human_NEPAL_1660_2004,
		578 A_Human_NEPAL_1659_2004,
		579 A_Human_NEPAL_1646_2004,
		580 A_Human_Nakhonratchasima_635_2004987,
		581 A_Human_NAGANO_1023_2004,
		582 A_Human_MISSISSIPPI_5_2004,
		583 A_Human_MIE_20_2004,
		584 A_Human_MALAYSIA_2256_2004,
		585 A_Human_MALAYSIA_2050_2004,
		586 A_Human_MALAYSIA_1522_2004,
		587 A_Human_MALAYSIA_25_2004,
		588 A_Human_MALAYSIA_1_2004,
		589 A_Human_MACAU_304_2004,
		590 A_Human_MACAU_214_2004,
		591 A_Human_MACAU_103_2004,
		592 A_Human_LYON_21_2004,
		593 'A_Human_LOP-BURI_3128_2004',
		594 A_Human_LIPETSK_15_2004,
		595 A_Human_KUMAMOTO_2_2004,
		596 A_Human_KOBE_189_2004,
		597 A_Human_KOBE_187_2004,
		598 A_Human_KITAKYUSHU_2_2004,
		599 A_Human_JIANGSU_FU81_2004,
		600 A_Human_JIANGSU_FU137_2004,
		601 A_Human_JIANGSU_DY3_2004,
		602 A_Human_HUNAN_LY95_2004,
		603 'A_Human_HUNAN_LY-93_2004',
		604 'A_Human_HUNAN_L200-3_2004',
		605 'A_Human_HUNAN_L199-1_2004',
		606 'A_Human_HUNAN_L170-1_2004',
		607 A_Human_HUNAN_204_2004,
		608 A_Human_HUNAN_200_2004,
		609 A_Human_HUBEI_412_2004,
		610 A_Human_HUBEI_276_2004,
		611 'A_Human_HONG-KONG_4614_2004',
		612 A_Human_HIROSHIMA_19_2004,
		613 A_Human_GUNMA_508_2004,
		614 A_Human_GANSU_30_2004,
		615 A_Human_FUKUOKA_7_2004,
		616 A_Human_FUKUI_44_2004,
		617 A_Human_EHIME_33_2004,
		618 A_Human_EHIME_4_2004,
		619 A_Human_ECUADOR_1968_2004,
		620 A_Human_CHUNGBUK_1822_2004,
		621 A_Human_CHRISTCHURCH_178_2004,
		622 A_Human_CHIBA_135_2004,
		623 A_Human_CHIBA_110_2004,
		624 A_Human_CHEJU_1845_2004,
		625 A_Human_BRISBANE_59_2004,
		626 A_Human_BRISBANE_25_2004,
		627 A_Human_BRISBANE_1_2004,
		628 A_Human_Brazil_1759_2004,
		629 A_Human_BANGKOK_1340_2004,
		630 A_Human_BANGKOK_24_2004,
		631 A_Human_AUCKLAND_45_2004,
		632 A_Human_Argentina_126_2004,
		633 A_Human_WUHAN_214_2003,
		634 A_Human_WUHAN_211_2003,
		635 A_Human_WELLINGTON_34_2003,
		636 A_Human_WELLINGTON_3_2003,
		637 A_Human_VICTORIA_562_2003,
		638 A_Human_VICTORIA_105_2003,
		639 A_Human_United,
		640 A_Human_TOCHIGI_55_2003,
		641 A_Human_TIANJIN_199_2003,
		642 A_Human_TIANJIN_143_2003,
		643 A_Human_TEXAS_40_2003,
		644 A_Human_TAIWAN_1529_2003,
		645 A_Human_SYDNEY_54_2003,
		646 A_Human_SOUTHAustralia_19_2003,
		647 A_Human_SOFIA_141_2003,
		648 A_Human_SINGAPORE_107_2003,
		649 A_Human_SINGAPORE_95_2003,
		650 A_Human_SINGAPORE_16_2003,
		651 A_Human_SINGAPORE_7_2003,
		652 A_Human_SHIZUOKA_383_2003,
		653 A_Human_SHANGHAI_369_2003,
		654 A_Human_SENDAI_126_2003,
		655 A_Human_SAPPORO_193_2003,
		656 A_Human_PHILIPPINES_1320_2003,
		657 A_Human_PHILIPPINES_825_2003,
		658 A_Human_OSAKA_25_2003,
		659 A_Human_NARA_64_2003,
		660 A_Human_MOSCOW_179_2003,
		661 A_Human_MOSCOW_164_2003,
		662 A_Human_MOSCOW_28_2003,
		663 A_Human_MALAYSIA_768_2003,
		664 A_Human_MALAYSIA_434_2003,
		665 'A_Human_MAE-HONG-SON_330_2003',
		666 A_Human_LIMOGES_2402_2003,
		667 A_Human_KOREA_124_2003,
		668 A_Human_KHABAROVSK_13_2003,
		669 A_Human_KANAGAWA_88_2003,
		670 A_Human_JILIN_18_2003,
		671 A_Human_JILIN_17_2003,
		672 A_Human_JILIN_16_2003,
		673 A_Human_JILIN_14_2003,
		674 A_Human_HYOGO_113_2003,
		675 A_Human_HUNAN_245_2003,
		676 A_Human_HUNAN_167_2003,
		677 'A_Human_HONG-KONG_1256_2003',
		678 'A_Human_HONG-KONG_1159_2003',
		679 'A_Human_HONG-KONG_995_2003',
		680 'A_Human_HONG-KONG_992_2003',
		681 'A_Human_HONG-KONG_911_2003',
		682 'A_Human_HONG-KONG_711_2003',
		683 'A_Human_HONG-KONG_664_2003',
		684 'A_Human_HONG-KONG_334_2003',
		685 A_Human_HEBEI_196_2003,
		686 A_Human_FUKUSHIMA_173_2003,
		687 A_Human_FUJIAN_555_2003,
		688 A_Human_FUJIAN_445_2003,
		689 A_Human_FUJIAN_325_2003,
		690 A_Human_FUJIAN_292_2003,
		691 A_Human_FINLAND_170_2003,
		692 A_Human_ENGLAND_1_2003,
		693 A_Human_CHRISTCHURCH_89_2003,
		694 A_Human_CHRISTCHURCH_46_2003,
		695 A_Human_CHRISTCHURCH_7_2003,
		696 A_Human_CHITA_6_2003,
		697 A_Human_CHIBA_113_2003,
		698 A_Human_BRISBANE_68_2003,
		699 A_Human_BEIJING_170_2003,
		700 A_Human_VICTORIA_515_2002,
		701 A_Human_VICTORIA_432_2002,
		702 A_Human_VICTORIA_254_2002,
		703 A_Human_VICTORIA_235_2002,
		704 A_Human_TOWNSVILLE_4_2002,
		705 A_Human_TAIWAN_8_2002,
		706 A_Human_SOUTHAustralia_84_2002,
		707 A_Human_SOUTHAustralia_79_2002,
		708 A_Human_SONGKHLA_107_2002,
		709 A_Human_SINGAPORE_50_2002,
		710 A_Human_SINGAPORE_44_2002,
		711 A_Human_SINGAPORE_29_2002,
		712 A_Human_SINGAPORE_16_2002,
		713 A_Human_SINGAPORE_7_2002,
		714 A_Human_SINGAPORE_2_2002,
		715 A_Human_PUSAN_504_2002,
		716 A_Human_PHILIPPINES_472_2002,
		717 A_Human_PHILIPPINES_471_2002,
		718 A_Human_NEWCALEDONIA_19_2002,
		719 A_Human_MALAYSIA_145_2002,
		720 A_Human_KWANGJU_219_2002,
		721 A_Human_KUMAMOTO_102_2002,
		722 A_Human_ISHIKAWA_102_2002,
		723 A_Human_FUKUOKA_15_2002,
		724 A_Human_FUJIAN_411_2002,
		725 A_Human_DARWIN_14_2002,
		726 A_Human_DAEJEON_390_2002,
		727 A_Human_CHEONNAM_323_2002,
		728 A_Human_CHEJU_274_2002,
		729 A_Human_BRISBANE_237_2002,
		730 A_Human_BANGKOK_247_2002,
		731 A_Human_BANGKOK_223_2002,
		732 A_Human_BANGKOK_190_2002,
		733 A_Human_BANGKOK_109_2002,
		734 A_Kenya_AF5627_2006,
		735 A_Kenya_AF5626_2006,
		736 A_Nairobi_5842_2006,
		737 A_Nairobi_2041_2006,
		738 A_Pretoria_17_2003,
		739 A_Pretoria_16_2003,
		740 A_Pretoria_2_2003,
		741 A_Middleburg_45_2003,
		742 A_Middleburg_41_2003,
		743 A_Johannesburg_64_2003,
		744 A_Johannesburg_50_2003,
		745 A_Johannesburg_30_2003,
		746 A_Johannesburg_28_2003,
		747 A_Johannesburg_10_2003,
		748 A_Johannesburg_4_2003,
		749 A_Johannesburg_1_2003,
		750 A_Johannesburg_30_2004,
		751 A_Johannesburg_122_2005,
		752 A_Johannesburg_2_2004,
		753 A_Johannesburg_1_2004,
		754 A_Johannesburg_301_2005,
		755 A_Honduras_AF1070_2006,
		756 A_Honduras_AF1068_2006,
		757 A_Honduras_AF1067_2006,
		758 A_Honduras_AF1066_2006,
		759 A_Yucatan_844_2003,
		760 A_Yucatan_ME6057_2003,
		761 A_ElSalvador_AF1041_2006,
		762 A_Cusco_FSC799_2005,
		763 A_Peru_166_2005,
		764 A_Cusco_FSC807_2005,
		765 A_Chanchamayo_FSJ1193_2006,
		766 A_Piura_FSP1261_2006,
		767 A_Piura_FSP1277_2006,
		768 A_Maldonado_FLU3591_2006,
		769 A_Tumbes_FLU3601_2006,
		770 A_Iquitos_FLU3615_2006,
		771 A_Piura_FLU3638_2006,
		772 A_Piura_FLU3646_2006,
		773 A_Lima_FLU3668_2006,
		774 A_Lima_FLU3728_2006,
		775 A_Lima_FLU3784_2006,
		776 A_Chanchamayo_FSJ1184_2006,
		777 A_Chanchamayo_FSJ1176_2006,
		778 A_Chanchamayo_FLU3803_2006,
		779 A_StaCatarina_339_2002,
		780 A_StaCatarina_327_2002,
		781 A_StaCatarina_311_2002,
		782 A_RioGdoSul_205_2002,
		783 A_RiodeJaneiro_346_2003,
		784 A_RioGdoSul_214_2004,
		785 A_Parana_312_2004,
		786 A_StaCatarina_379_2004,
		787 A_RiodeJaneiro_17_2004,
		788 A_RioGdoSul_406_2004,
		789 A_StaCatarina_380_2004,
		790 A_RioGdoSul_417_2004,
		791 A_Parana_313_2004,
		792 A_Parana_291_2004,
		793 A_RioGdoSul_411_2004,
		794 A_RiodeJaneiro_26_2004,
		795 A_RioGdeSul_213_2004,
		796 A_Parana_308_2004,
		797 A_Parana_306_2004,
		798 A_RioGdoSul_211_2004,
		799 A_RioGdoSul_212_2004,
		800 A_RiodeJaneiro_98_2003,
		801 A_RiodeJaneiro_107_2003,
		802 A_RiodeJaneiro_99_2003,
		803 A_MinasGerais_163_2004,
		804 A_Parana_298_2004,
		805 A_MinasGerais_154_2004,
		806 A_MinasGerais_160_2004,
		807 A_MinasGerais_156_2004,
		808 A_Hawaii_1_2004,
		809 A_Hawaii_06_2006,
		810 A_BritishColumbia_04_22645_2004,
		811 A_BritishColumbia_04_09238_2004,
		812 A_BritishColumbia_04_12419_2004,
		813 A_BritishColumbia_04_2187_2004,
		814 A_BritishColumbia_05_0033_2005,
		815 A_BritishColumbia_03_2124_2003,
		816 A_BritishColumbia_04_0884_2004,
		817 A_BritishColumbia_04_1458_2004,
		818 A_BritishColumbia_04_2624_2004
		;
tree PAUP_1 = [&R] (((((((((((((((((((((((1:0.015356,3:0.009881):0.189929,721:0.191596):0.009628,241:0.291574):0.044200,(((177:0.372775,303:0.085415):0.006640,308:0.144074):0.326707,(((314:0.200571,675:0.085581):0.522093,684:0.375070):0.000706,(800:0.228203,802:0.242839):0.228943):0.029296):0.007361):0.012446,(((234:0.150873,679:0.156349):0.004900,235:0.111967):0.295118,(236:0.313238,760:0.376208):0.055518):0.058862):0.008761,((((170:0.340234,681:0.441534):0.001071,(651:0.017598,691:0.036763):0.227882):0.016562,(((190:0.134874,240:0.060952):0.448699,309:0.312640):0.114966,(639:0.391189,(682:0.368230,722:0.091707):0.020221):0.028204):0.006921):0.002492,801:0.500154):0.037689):0.021549,15:0.208782):0.303736,((6:0.383447,((7:0.236684,((17:0.105642,146:0.395855):0.035051,664:0.556733):0.016592):0.067061,(14:0.193894,((((260:0.276773,((((469:0.506336,625:0.180417):0.026383,597:0.360235):0.090696,(534:0.100012,545:0.182147):0.334492):0.787823,656:0.039461):0.163390):8.100e-06,(274:0.092169,657:0.026461):0.075098):0.173590,677:0.236819):0.263142,662:0.059281):0.312573):0.057832):0.079702):0.030864,724:0.055538):0.163916):0.059122,((((((4:0.055400,5:0.049924):0.109876,13:0.105043):0.051507,(715:0.111142,(((((741:0.007862,744:0.002386):0.092822,747:0.026761):0.132002,748:0.158763):0.002116,(743:0.205934,(745:0.060347,746:0.054871):0.036073):0.083623):0.179332,749:0.296405):0.291009):0.012554):0.055043,(((12:0.076971,285:0.651806):0.051255,683:0.369157):0.020330,(((286:0.264240,290:0.162940):0.185014,(289:0.334686,291:0.274453):0.070763):0.241696,302:0.570485):0.002324):0.063037):0.028242,((11:0.146062,((((144:0.174904,270:0.339289):0.055289,(181:0.283909,645:0.018223):0.105194):0.555789,815:0.151774):0.031365,((((((145:0.014741,(206:0.493973,598:0.045080):0.344861):0.000256,(((548:1.052049,655:0.170575):0.004103,668:0.130873):0.023271,((785:0.151249,797:0.133847):0.034489,796:0.013515):0.680475):0.079995):0.191378,((((((165:0.139818,215:0.194575):0.059663,(166:0.160747,174:0.245620):0.019569):0.001222,307:0.121305):0.005020,((194:0.509601,(531:0.542887,667:0.176129):0.059801):0.025170,(251:0.198171,555:0.173531):0.027336):0.002118):0.013019,237:0.235169):0.243431,(((221:0.274444,784:0.358788):0.011255,(((282:0.110341,549:0.282825):0.018172,(795:0.024546,799:0.007489):0.242214):0.005353,((294:0.425420,666:0.132584):0.059430,798:0.228315):0.018511):0.025892):0.166688,586:0.975202):0.083708):0.007149):0.146933,((((((178:0.327393,319:0.102889):0.387918,266:0.189758):0.033967,192:0.023748):0.135069,((191:0.132561,306:0.187318):0.017002,((199:0.215185,(255:0.162804,310:0.187445):0.011314):0.010487,(238:0.194965,658:0.151159):0.071775):0.088276):0.009253):0.084368,643:0.240447):0.029457,(232:0.373672,((619:0.383681,648:0.098945):0.045198,663:0.053679):0.098113):0.137277):0.160063):0.217225,261:0.858121):0.205235,((635:0.226510,((636:0.045653,693:0.163380):0.029567,((((637:0.123615,698:0.098975):0.147235,638:0.101104):0.066144,694:0.137132):0.011423,646:0.321040):0.006063):0.036300):0.241843,695:0.432760):0.126717):0.008725):0.114364):0.041812,(((((((((((((((((((((((((((((((((((((((((58:0.026522,60:0.062114):0.007350,((59:0.011782,62:0.033685):0.032969,61:0.072130):0.002810):0.070221,((63:0.064683,(64:0.087029,102:0.007631):0.002295):0.016057,101:0.023245):0.058944):0.447479,124:0.395400):0.004349,((65:0.173471,((((93:0.051556,95:0.040605):0.069582,94:0.121138):0.003228,(97:0.045786,98:0.012931):0.059415):0.008056,(96:0.047852,99:0.006784):0.073619):0.054738):0.003774,(66:0.159199,67:0.153724):0.056375):0.378675):0.009409,((223:0.000204,224:0.000204):0.111910,349:0.114852):0.045162):0.025449,(120:0.449500,225:0.167502):0.015223):0.250073,(((((((((82:0.433690,(112:0.029899,113:0.029899):0.283325):0.188068,111:0.498555):0.011939,376:0.337895):0.007465,(((((107:0.021653,109:0.002488):0.009396,108:0.020097):0.408443,341:0.250466):0.118165,((110:0.325025,333:0.119572):0.043393,353:0.086305):0.145434):0.005704,(123:0.404471,342:0.259365):0.002718):0.014831):0.012059,((84:0.568155,(86:0.005604,87:0.019293):0.617308):0.005626,122:0.486169):0.013732):0.035910,((((83:0.572776,340:0.140081):0.006592,352:0.319158):0.009936,85:0.611206):0.009618,125:0.423585):0.032715):0.038697,326:0.021349):0.087041,(((((88:0.127670,89:0.198854):0.000982,(90:0.030514,91:0.025038):0.155634):0.092846,114:0.150314):0.200931,(92:0.306876,334:0.082258):0.134719):0.099241,106:0.483340):0.216540):0.027572,(343:0.173098,359:0.170360):0.187368):0.061380):0.300800,(214:0.114821,((264:0.099173,278:0.285232):0.078889,493:0.095926):0.073651):0.008350):0.012837,((329:0.234270,476:0.102853):0.008343,331:0.661389):0.011123):0.222563,((336:0.159435,395:0.271687):0.176176,338:0.371203):0.206396):0.280944,463:0.124685):0.015153,((((((((((((((((68:0.039410,81:0.039410):0.108101,78:0.155724):0.141919,(((79:0.016948,80:0.016948):0.073794,116:0.014082):0.019340,117:0.014257):0.217678):0.133488,(103:0.090297,809:0.183384):0.286077):0.166969,((((69:0.082536,((74:0.074955,77:0.036625):0.002626,76:0.039252):0.002217):0.006526,75:0.047994):0.161724,((70:0.085970,73:0.033951):0.002240,(71:0.023107,72:0.025845):0.010346):0.165314):0.368812,361:0.126670):0.011356):0.020794,((105:0.567969,360:0.146226):0.002518,366:0.247307):0.007338):0.498879,(254:0.083065,370:0.137822):0.054557):0.021454,322:0.271328):0.008328,(279:0.211770,335:0.187130):0.125380):0.015416,(((((100:0.540030,(115:0.499722,777:0.077577):0.004717):0.410648,396:0.110159):0.004466,776:0.096111):0.001056,((((362:0.041991,363:0.036515):0.071682,364:0.047964):0.029981,(((371:0.001440,378:0.026081):0.103905,377:0.162840):0.051982,379:0.099946):0.071086):0.095058,(372:0.079771,392:0.025014):0.104184):0.013862):0.108527,(397:0.115230,399:0.093327):0.111715):0.038011):0.010006,(382:0.372419,398:0.246478):0.006581):0.007603,428:0.038782):0.320162,((((167:0.345138,((((186:0.121010,391:0.225049):0.002239,239:0.071230):0.014210,(211:0.367478,213:0.274391):0.054718):0.006739,(((((((208:0.139995,209:0.137257):0.015599,(766:0.223661,767:0.179068):0.044873):0.064273,773:0.225359):0.003524,774:0.026625):0.361498,(((383:0.140557,385:0.170673):0.023826,(768:0.213340,778:0.058034):0.144158):0.002817,775:0.306711):0.018078):0.108374,389:0.225205):0.039335,245:0.426072):0.005600):0.001077):0.000488,((304:0.232290,(345:0.566895,404:0.079672):0.023939):0.041424,365:0.183365):0.107504):0.053294,((387:0.137277,390:0.120850):0.173362,402:0.444794):0.049951):0.091074,(((171:0.282582,231:0.148542):0.021396,(337:0.044260,(758:0.249894,761:0.153464):0.605260):0.076397):0.115494,276:0.101996):0.201824):0.167489):0.131805,262:0.745483):0.031629,508:0.317038):0.006123,416:0.520287):0.024753):0.055785,((((259:0.048396,355:0.226356):0.018771,(419:0.152368,438:0.083922):0.054429):0.046316,(356:0.091024,420:0.017102):0.211371):0.408809,507:0.311363):0.114239):0.007231,464:0.120718):0.035713,(441:0.110019,461:0.077165):0.144976):0.007093,484:0.097817):0.021455,(((((((((((((126:0.226027,127:0.217814):0.208729,344:0.202039):0.015790,297:0.152121):0.406159,263:0.117599):0.015782,197:0.251109):0.161060,((380:0.246523,492:0.030233):0.003182,381:0.131977):0.167939):0.485918,(401:0.218715,(511:0.003454,512:0.000716):0.119437):0.534265):0.007776,505:0.369130):0.022644,445:0.016689):0.036364,458:0.009361):0.052281,((409:0.323414,410:0.000348):0.096971,(((((414:0.208918,494:0.321170):0.122563,460:0.068648):0.059968,486:0.032791):0.005770,487:0.000231):0.057179,470:0.079313):0.023481):0.024442):0.006684,(471:0.123539,496:0.413751):0.018594):0.021721,((((212:0.210232,((386:0.044966,388:0.025801):0.082617,403:0.234359):0.277036):0.429730,(315:0.318339,((412:0.284267,424:0.344500):0.055680,444:0.309831):0.035886):0.017607):0.001827,(((408:0.016144,((411:0.315270,(423:0.243075,426:0.210221):0.126952):0.042228,425:0.376663):0.000877):0.022330,(462:0.118377,506:0.362046):0.021396):0.015145,485:0.070045):0.018583):0.011790,(449:0.040778,497:0.183146):0.070592):0.079863):0.004699):0.037316,((((((((121:0.404316,755:0.483828):0.010800,(771:0.124591,772:0.039289):0.028413):0.003599,769:0.322561):0.062504,323:0.174581):0.524024,(187:0.055175,(756:0.446123,757:0.126225):0.544676):0.027528):0.037427,((((((((129:0.205187,249:0.051867):0.003471,229:0.107357):0.000379,131:0.192610):0.045051,((130:0.065041,369:0.374304):0.157248,((((275:0.306863,400:0.054981):0.061532,330:0.113775):0.046973,((327:0.122078,346:0.064583):0.020321,393:0.312145):0.040252):0.276052,347:0.215034):0.111179):0.045488):0.029876,267:0.067673):0.033806,204:0.350623):0.020118,281:0.242062):0.023686,((207:0.226300,765:0.156353):0.018084,770:0.223920):0.152781):0.029604):0.469235,481:0.126554):0.166388,(((((((328:0.169691,384:0.240875):0.030924,(367:0.159373,(375:0.102631,406:0.130009):0.010199):0.063144):0.061543,(((368:0.156384,374:0.148170):0.000206,405:0.241463):0.000531,407:0.113315):0.126940):0.490136,413:0.073192):0.106369,(448:0.184323,483:0.028265):0.060946):0.001284,488:0.057641):0.075258,(427:0.091191,465:0.000956):0.014330):0.017674):0.025179):0.131613,((216:0.717786,280:0.594582):0.000290,443:0.126586):0.323148):0.261252,(205:0.233524,217:0.181504):0.132607):0.061479,(455:0.430521,525:0.099127):0.005302):0.022084,((457:0.460455,596:0.110124):0.095817,(459:0.412227,(498:0.307759,515:0.176342):0.101730):0.108567):0.071268):0.089868,((((201:0.270045,(265:0.054721,567:0.032818):0.072956):0.184900,453:0.405664):0.047298,258:0.151685):0.003855,600:0.100782):0.063580):0.012695,532:0.004572):0.425632,(((180:0.179489,(468:0.252621,482:0.107515):0.074712):0.220571,((295:0.261721,(296:0.010489,500:0.067984):0.576922):0.005404,504:0.778989):0.231498):0.540118,193:0.181679):0.004857):0.004568,(((((134:0.614428,(135:0.192241,(284:0.100464,300:0.114154):0.245096):0.419450):0.180981,(((((((168:0.242377,813:0.233805):0.039463,(188:0.017233,436:0.217211):0.007135):0.044846,242:0.365016):0.098368,626:0.088185):0.011856,(((((169:0.328372,301:0.550024):0.108292,243:0.324412):0.112014,172:0.157051):0.002445,550:0.091050):0.014477,621:0.072673):0.021892):0.044396,248:0.514160):0.101857,631:0.207963):0.007021):0.341357,247:0.318148):6.069e-05,(810:0.025457,818:0.051939):0.036090):0.016445,(((((((((((136:0.244851,764:0.227487):0.112908,((138:0.198544,477:0.349126):0.021844,(269:0.418207,429:0.872691):0.084065):0.101779):0.065962,(219:0.200782,(220:0.013110,571:0.037750):0.160294):0.053193):0.024509,(((((137:0.101373,456:0.594072):0.041611,754:0.589140):0.028594,751:0.587618):0.196857,(451:0.317045,593:0.092427):0.089721):0.011124,((233:0.622674,((475:0.192989,762:0.093394):0.199969,509:0.521523):0.090199):0.013666,316:0.778707):0.005940):0.008438):0.006530,(439:0.590181,(442:0.506695,(517:0.018891,559:0.027105):0.041421):0.012416):0.047901):0.116011,572:0.020348):0.058314,574:0.075924):0.004842,(((((179:0.291963,317:0.108527):0.035199,(283:0.096145,324:0.150902):0.031153):0.014029,321:0.198823):0.536915,585:0.040323):0.264162,575:0.060817):0.019949):0.005282,578:0.086048):0.304254,((535:0.228517,537:0.228517):0.004248,536:0.210862):0.110994):0.016460,579:0.404025):0.004551):0.007031):0.097708,((((((104:2.334164,((418:0.074999,454:0.096901):0.133792,620:0.104753):0.238993):0.037465,(((184:0.176707,332:0.127540):0.275462,((339:0.199117,354:0.215544):0.055040,((350:0.036381,357:0.091138):0.161552,((734:0.085311,736:0.038661):0.013194,(735:0.057063,737:0.044273):0.116374):0.329478):0.048011):0.074922):1.171309,582:0.312161):0.052623):0.082104,(358:1.644618,((467:0.287125,503:0.317242):0.030386,(499:0.199153,514:0.366162):0.019796):0.300412):0.009662):0.272978,((((((133:0.340111,((141:0.125566,142:0.046168):0.291804,415:0.343448):0.076060):0.006959,526:0.056743):0.012692,(((185:0.384106,218:0.282806):0.094747,624:0.350175):0.011813,529:0.052496):0.005988):0.066555,564:0.135991):0.002187,(((139:0.163371,140:0.308477):0.042895,210:0.198053):0.014242,(252:0.485855,811:0.202762):0.440904):0.284656):0.027518,(((175:0.821196,613:0.123159):0.188536,176:0.774278):0.102374,((437:0.537170,587:0.170184):0.003069,(450:0.470330,533:0.054063):0.009675):0.013461):0.003623):0.283009):0.170777,(573:0.030857,576:0.030857):0.407927):0.034721,(((200:0.054622,256:0.216155):0.243548,(230:0.176997,277:0.196162):0.003331):0.178027,577:0.057191):0.416313):0.042548):0.223769,((((((((((((((118:0.185956,119:0.177742):1.832211,611:0.063341):0.161197,556:0.049202):0.039969,447:0.502700):0.033426,227:0.152713):0.011839,561:0.115270):0.098851,(552:0.145212,553:0.101407):0.107239):0.058706,((452:0.188850,495:0.128617):0.256301,601:0.078164):0.170022):0.034248,610:0.022338):0.006029,(((173:0.070872,558:0.024329):0.141042,(((520:0.036479,543:0.326805):0.002487,605:0.077296):0.027577,530:0.050116):0.019431):0.109019,((472:0.365405,622:0.173755):0.159034,609:0.143763):0.100511):0.033238):0.091207,((((557:0.127555,562:0.081012):0.093981,604:0.174993):0.099979,((560:0.176419,565:0.118924):0.038003,599:0.096694):0.087929):0.035500,606:0.003833):0.066460):0.257094,((((510:0.620488,521:0.020898):0.428140,(602:0.035153,603:0.035153):0.192120):0.108381,589:0.300062):0.002627,((544:0.488881,608:0.130223):0.028175,607:0.046260):0.007398):0.016485):0.029939,(523:0.163566,((540:0.019852,541:0.019852):0.417650,563:0.396435):0.191498):0.065081):0.018860,(516:0.162406,817:0.122996):0.000341):0.256860):0.002151,(((((((((226:0.006403,490:0.031043):0.272349,491:0.223995):0.075435,228:0.091353):0.204073,524:0.163895):0.050478,246:0.189732):0.030520,244:0.633782):0.246286,((311:0.236133,313:0.271726):0.084469,814:0.465263):0.299370):0.234243,568:0.024647):0.237675,812:0.302951):0.003379):0.005577,(((132:0.198629,501:0.050899):0.418369,(((((((305:0.597941,513:0.491165):0.001102,(473:0.061767,474:0.034388):0.504422):0.079599,480:0.081676):0.065469,348:0.730421):0.138743,((421:0.486700,(446:0.261596,478:0.020665):0.074522):0.052955,(422:0.375307,479:0.016763):0.019242):0.006329):0.066773,417:0.355398):0.261032,(373:0.860120,489:0.005911):0.366965):0.178528):0.103057,((((((182:0.393083,351:0.160480):0.485699,466:0.355853):0.161659,394:0.805100):0.021144,((430:0.297767,502:0.489531):0.139730,(431:0.110768,432:0.075176):0.121391):0.040925):0.061750,(433:0.032350,434:0.032350):0.105359):0.560036,584:0.204931):0.079806):0.783142):0.008965,((((189:0.455029,440:0.822015):0.146081,594:0.053654):0.001823,198:0.088332):0.224142,(518:0.273924,542:0.232857):0.013909):0.019788):0.008472,649:0.099803):0.054295,((((183:0.066079,652:0.093458):0.119571,(554:0.278239,569:0.806530):0.000498):0.000809,(((((546:0.584236,(570:0.028624,805:0.046822):0.155886):0.046254,786:0.040874):0.169536,((((591:0.039470,763:0.959736):0.015083,807:0.037866):0.000156,(803:0.173930,806:0.138235):0.135493):0.004459,750:0.163202):0.146859):0.004276,627:0.141856):0.161593,(660:0.070598,661:0.051433):0.123337):0.000738):0.065895,(((((((((320:0.009859,632:0.009859):0.250454,788:0.384685):0.055181,(628:0.303875,787:0.052326):0.033520):0.024830,789:0.033193):0.118783,(752:0.290938,753:0.255346):0.184594):0.133958,((((435:0.789267,528:0.132069):0.215219,522:0.163852):0.030138,(547:0.097896,(((790:0.338153,791:0.251257):0.001785,(792:0.004845,804:0.031322):0.185184):0.060981,(793:0.157219,794:0.199219):0.039990):0.106997):0.005858):0.099145,588:0.035891):0.176725):0.040371,(551:0.316194,((590:0.271250,617:0.071501):0.088614,669:0.053339):0.145128):0.013452):0.004818,(((583:0.016639,816:0.054971):0.021212,(616:0.147649,618:0.016232):0.051735):0.181439,((595:0.052259,623:0.126181):0.004297,612:0.059293):0.192851):0.057679):0.008902,(538:0.285844,808:0.247514):0.027405):0.043144):0.011257):0.052134,(539:0.286924,((566:0.436747,((615:0.264176,((640:0.129058,697:0.159174):0.040133,659:0.158239):0.001899):0.010642,(654:0.068634,686:0.033042):0.124049):0.016823):0.002798,581:0.302653):0.008912):0.105482):0.233628,((((519:0.440376,685:0.152902):0.033964,641:0.079975):0.015801,642:0.051971):0.075388,(((527:0.285875,614:0.277661):0.006148,699:0.171557):0.066495,674:0.265431):0.059168):0.232989):0.190167,(((((((143:0.044802,268:0.376196):0.056438,592:0.309431):0.070024,203:0.341125):0.074007,293:0.664277):0.145181,((580:0.338966,630:0.275996):0.164275,665:0.015790):0.183013):0.013382,629:0.160166):0.057031,687:0.304808):0.133457):0.030849,676:0.110455):0.145970,653:0.259163):0.257026,(((((195:0.094713,644:0.091975):0.189484,(288:0.043101,634:0.092382):0.000166):0.331788,(196:0.237627,678:0.059667):0.326338):0.034937,(689:0.237738,690:0.445815):0.112020):0.156477,(633:0.563205,688:0.596060):0.052543):0.105778):0.027095,((253:0.264595,680:0.333042):0.119945,(726:0.027613,728:0.033089):0.094094):0.038390):0.011350):0.054699):0.075868,21:0.030853):0.272364):0.085895,727:0.641108):0.042292,(26:0.244537,272:0.764843):0.093780):0.033964,(((((((8:0.192254,10:0.175827):0.067510,(((670:0.081665,(671:0.070354,696:0.059403):0.005835):0.001446,673:0.039305):0.141765,672:0.208448):0.212849):0.054058,720:0.190618):0.190356,(((((147:0.171568,((271:0.252857,710:0.017402):0.010644,759:0.307306):0.012106):0.020606,650:0.167534):0.068406,257:0.287959):0.028022,((148:0.288964,742:0.179339):0.093247,709:0.190562):0.007692):0.037802,(149:0.067227,(738:0.083591,(739:0.041902,740:0.016516):0.034221):0.462646):0.135975):0.287286):0.082868,(716:0.086041,719:0.231148):0.090213):0.041286,704:0.214802):0.051864,(24:0.258763,717:0.217695):0.051709):0.105615):0.015687,(150:0.880699,705:0.456218):0.123400):0.117659,(730:0.236889,(731:0.282193,732:0.180893):0.017667):0.263262):0.071760,51:0.057310):0.002511,((22:0.317387,(25:0.218231,28:0.114193):0.033448):0.310460,48:0.050275):0.034187):0.002480,50:0.067776):0.046165,30:0.453321):0.065700,49:0.179641):0.170410,((((47:0.284906,(712:0.251518,713:0.065458):0.233137):0.032670,(707:0.508404,711:0.497453):0.269017):0.033390,57:0.301685):0.017696,714:0.335808):0.006030):0.146321,52:0.488159):1.108870,151:2.495044):0.248008,((((((((((2:0.253938,19:0.095142):0.517131,718:0.141249):0.318106,56:0.098072):0.001509,(37:0.203516,(38:0.132996,39:0.127520):0.056831):0.065812):0.031470,((20:0.441338,(701:0.275023,706:0.045043):0.089542):0.136086,729:0.385660):0.380459):0.157028,((((((9:0.176705,250:0.425850):0.012769,((159:0.198351,160:0.135494):0.287514,161:0.242310):0.034776):0.043568,((156:0.424715,647:0.298774):0.033556,((157:0.102340,202:0.195313):0.011640,158:0.051010):0.305961):0.037604):0.499225,162:0.871898):0.193341,164:0.763961):0.234916,(34:0.316777,163:1.036946):0.150956):0.074853):0.034841,((43:0.202857,(703:0.737550,723:0.244850):0.018239):0.049986,54:0.178921):0.154951):0.048245,((((((23:0.305825,29:0.092273):0.028953,(27:0.159014,(299:0.548513,782:0.055428):0.801466):0.058036):0.266420,(40:0.126704,(((154:0.247642,273:0.118963):0.167420,155:0.294596):0.425245,692:0.695200):0.310354):0.011911):0.191250,(292:1.633008,(779:0.049560,781:0.210366):0.502382):0.021864):0.042208,(33:0.324633,(708:0.082604,733:0.129147):0.132629):0.197909):0.065436,((35:0.444850,55:0.201296):0.066603,(((36:0.345966,44:0.244666):0.045260,((41:0.061803,46:0.028949):0.023741,42:0.085544):0.223546):0.030571,((45:0.024167,((700:0.162873,725:0.346309):0.252073,702:0.606596):0.058114):0.155888,53:0.128035):0.132229):0.013110):0.038195):0.073286):0.477785,(((31:0.031932,222:0.864353):0.018618,((((152:0.142286,153:0.093004):0.046649,325:0.511888):0.119101,((298:0.244927,318:0.231238):0.311956,780:0.206076):0.030299):0.079165,(287:0.222121,312:0.312470):0.449702):0.476605):0.437532,783:1.487198):0.724890):0.501493,((16:0.567299,32:0.044255):0.379361,(18:0.062109,128:0.062109):0.832532):1.290849):0.478165):0;
tree PAUP_2 = [&R] ((((((((((((((((((1:0.051622,3:0.046146):0.178460,(241:0.281490,721:0.191141):0.025252):0.006050,(((177:0.390509,308:0.155168):0.097102,303:0.200251):0.190223,684:0.376784):0.012667):0.000154,((190:0.109464,240:0.035542):0.549081,235:0.387612):0.043061):0.044049,(15:0.172312,(((170:0.351765,((314:0.266593,675:0.151603):0.463356,(((681:0.369107,(682:0.322178,((800:0.429655,802:0.251246):0.096039,801:0.227248):0.217878):0.011337):0.035419,760:0.404526):0.014545,722:0.106956):0.028993):0.005001):0.008179,(309:0.389581,(679:0.327320,691:0.124719):0.111542):0.047023):0.014064,(((234:0.434527,236:0.352391):0.000164,651:0.218401):0.021912,639:0.404584):0.037871):0.009118):0.014936):0.335905,727:0.506727):0.077525,((7:0.326013,(17:0.187828,146:0.478040):0.058787):0.006141,664:0.668795):0.334233):0.011296,(((((((4:0.153225,5:0.147749):0.024049,13:0.117041):0.062540,(((286:0.356247,289:0.312441):0.036925,290:0.291871):0.037372,291:0.326505):0.293756):0.003250,(253:0.272376,285:0.598066):0.159599):0.034251,(((((144:0.062986,270:0.227371):0.067644,181:0.289539):0.053418,645:0.077272):0.691017,((((635:0.057025,693:0.059763):0.052360,(695:0.016443,698:0.191666):0.057350):0.177091,((636:0.010251,637:0.289511):0.041547,(638:0.044294,694:0.014178):0.117018):0.119688):0.183632,646:0.607001):0.191405):0.002409,(((((((145:0.025529,(((((206:0.567688,598:0.118794):0.170009,(785:0.009397,(796:0.227402,797:0.044037):0.076946):0.343784):0.024472,668:0.157218):0.002037,655:0.203060):0.080549,548:1.165083):0.004868):0.073745,282:0.310203):0.061898,221:0.498042):0.117267,((((((178:0.302469,319:0.077965):0.507240,((191:0.027753,192:0.027753):0.039582,266:0.267312):0.016843):0.090322,((199:0.205220,(255:0.155267,310:0.179907):0.008886):0.043787,(238:0.179058,658:0.135252):0.111017):0.089879):0.059042,(306:0.276602,643:0.219107):0.011698):0.027516,232:0.499366):0.003006,(619:0.563092,(648:0.097299,663:0.006836):0.181056):0.092600):0.093773):0.066080,((((165:0.182584,(251:0.204344,307:0.103044):0.000142):0.024832,((166:0.171497,(174:0.249830,(215:0.236258,237:0.197928):0.002621):0.006540):0.004756,((194:0.198301,531:0.291388):0.304382,(555:0.015592,667:0.075825):0.153187):0.023900):0.011999):0.163978,586:0.968131):0.054157,((294:0.479611,((549:0.145428,798:0.086088):0.063546,666:0.113149):0.073626):0.026141,(784:0.008751,(795:0.057195,799:0.036560):0.320813):0.271152):0.237276):0.181917):0.248546,261:0.880654):0.174369,815:0.104228):0.077186):0.127995):0.129812,21:0.062044):0.003117,((((11:0.100448,12:0.097710):0.016602,302:0.538564):0.029300,((680:0.445707,(726:0.000526,728:0.006002):0.113901):0.002714,((((741:0.005613,744:0.000137):0.105695,747:0.037386):0.253388,((743:0.180681,(745:0.040218,748:0.021053):0.030949):0.108044,746:0.173735):0.130728):0.040064,749:0.287032):0.287216):0.012781):0.010182,(((((((((((((((((((((((((((((((((((((((((((58:0.054922,((59:0.033060,62:0.054963):0.021093,(60:0.054205,61:0.059681):0.021851):0.014458):0.029767,((63:0.028215,64:0.052856):0.061242,101:0.031962):0.030824):0.014209,102:0.079733):0.477590,124:0.420316):0.030793,(((65:0.113961,(66:0.040024,67:0.034548):0.112267):0.453970,(((93:0.054586,95:0.043635):0.011186,(((96:0.045519,99:0.004451):0.001269,98:0.005720):0.006863,97:0.045437):0.001170):0.016130,94:0.081901):0.499719):0.024161,((223:0.074606,224:0.074606):0.061961,349:0.139305):0.047471):0.015189):0.048939,(120:0.447115,225:0.165116):0.083050):0.339264,((((((((82:0.620250,352:0.302545):0.012032,84:0.566574):0.005323,122:0.484285):0.022179,(((((((107:0.024862,109:0.005697):0.038974,108:0.052885):0.353826,333:0.168404):0.148450,123:0.409941):0.002350,342:0.267185):0.010083,(110:0.523277,341:0.378057):0.011463):0.012665,353:0.265292):0.005604):0.048235,(((83:0.584268,(111:0.515828,340:0.148842):0.002731):0.004460,(112:0.002217,113:0.002217):0.523540):0.023378,(((85:0.344668,376:0.084458):0.001701,(86:0.095467,87:0.109156):0.275543):0.275512,125:0.424641):0.012128):0.038418):0.081834,326:0.083373):0.118419,(((((88:0.075584,(90:0.027986,91:0.022510):0.105093):0.011659,114:0.016060):0.025340,89:0.183768):0.348759,106:0.423013):0.101594,(92:0.251871,334:0.027253):0.330231):0.268676):0.148865,(343:0.162658,359:0.159920):0.412503):0.001318):0.152770,(((254:0.035219,776:0.069859):0.034095,((264:0.004678,278:0.190737):0.109073,(279:0.204053,370:0.089064):0.002784):0.032223):0.027728,(((322:0.129780,395:0.252983):0.018921,336:0.159652):0.003038,331:0.515759):0.057555):0.092965):0.036156,(214:0.081103,((((((362:0.010203,363:0.004728):0.112110,(371:0.100948,378:0.125589):0.106125):0.124892,372:0.192448):0.004380,(379:0.149250,392:0.012357):0.129714):0.001791,(364:0.036625,377:0.244587):0.151043):0.016536,398:0.113855):0.087713):0.084826):0.186678,(((((((((((68:0.046025,81:0.046025):0.025505,(78:0.072346,117:0.006638):0.007398):0.002007,((79:0.057923,80:0.057923):0.032659,116:0.013922):0.021285):0.315418,(((70:0.098912,72:0.046893):0.012655,71:0.056810):0.028512,73:0.088060):0.292682):0.201518,105:0.557620):0.004738,(360:0.124169,361:0.126907):0.016446):0.012235,((((69:0.039328,74:0.036591):0.069820,((75:0.011000,77:0.011000):0.047760,76:0.058759):0.009321):0.518465,366:0.230511):0.001482,(103:0.044071,809:0.137158):0.497413):0.019419):0.401633,((100:0.511279,777:0.319831):0.021145,115:0.496832):0.424637):0.143178,((335:0.180830,(338:0.182664,396:0.103266):0.011855):0.130477,428:0.004553):0.014121):0.079624,((((386:0.072042,388:0.052877):0.055774,403:0.234592):0.165300,(397:0.126961,399:0.105058):0.157941):0.018009,493:0.215299):0.039171):0.001781,212:0.157688):0.151114):0.168442,444:0.200607):0.131893,(((((((121:0.134632,755:0.214144):0.303673,323:0.131666):0.006066,(771:0.019256,772:0.159009):0.005499):0.056489,769:0.551668):0.465874,(187:0.027464,(756:0.422307,757:0.248736):0.488393):0.016730):0.118591,((((((129:0.122573,((130:0.007848,((((275:0.403610,(327:0.162965,330:0.141062):0.007927):0.001643,(346:0.086009,400:0.124339):0.029032):0.009754,393:0.352036):0.104163,369:0.248122):0.068989):0.101103,131:0.078834):0.027312):0.084374,347:0.324561):0.000420,229:0.106067):0.011200,249:0.065248):0.115698,267:0.117975):0.034747,((204:0.246220,((207:0.040578,765:0.166943):0.041345,770:0.121593):0.167035):0.010619,281:0.128159):0.145028):0.064819):0.439838,508:0.334199):0.011991):0.018567,((315:0.041084,411:0.117744):0.254534,((412:0.119529,424:0.179762):0.190297,496:0.276972):0.043287):0.028070):0.004148,(463:0.114978,481:0.128667):0.045850):0.038714,((441:0.155791,461:0.122937):0.059428,471:0.100230):0.000749):0.013441,445:0.084304):0.057015,(((((((((((((((126:0.109493,127:0.101279):0.325120,297:0.136187):0.017079,344:0.218974):0.436576,(197:0.239057,263:0.121330):0.027832):0.149517,((380:0.168498,381:0.050771):0.080854,492:0.033062):0.172530):0.202128,(262:0.351015,(329:0.202787,476:0.071370):0.112636):0.152530):0.129156,(((((167:0.309309,245:0.396920):0.011693,(337:0.266649,365:0.263911):0.002333):0.018549,391:0.243726):0.044538,(((((((208:0.143408,209:0.140671):0.018073,775:0.290552):0.259233,383:0.021102):0.157053,385:0.208271):4.058e-05,(766:0.240709,((767:0.228110,(768:0.076604,(773:0.149844,778:0.044022):0.184681):0.094547):0.159932,774:0.103526):0.002926):0.002577):0.126551,389:0.236300):0.035849,(((211:0.260927,213:0.167840):0.103188,(758:0.202282,761:0.193000):0.748687):0.047280,(239:0.047566,(276:0.096484,402:0.378482):0.016791):0.027074):0.019548):0.038018):0.004818,(((171:0.325936,231:0.191895):0.129311,(186:0.046217,(387:0.094516,390:0.078089):0.113234):0.077864):0.004503,((304:0.149290,404:0.020611):0.067065,345:0.574900):0.147683):0.060460):0.287599):0.126768,460:0.096794):0.006400,382:0.858955):0.077617,(((408:0.021606,486:0.029819):0.017740,(505:0.228282,506:0.228282):0.156033):0.009061,425:0.409803):0.028366):0.020766,((409:0.354472,410:0.031406):0.050674,470:0.087556):0.001769):0.023497,((216:0.438239,280:0.315036):0.254111,443:0.100861):0.132427):0.006422,((449:0.060142,497:0.202510):0.071929,462:0.205993):0.022766):0.002457,((401:0.207556,(511:0.004787,512:0.002050):0.106944):0.615679,(464:0.069828,487:0.023284):0.033238):0.043277):0.013110,((((((259:0.025178,419:0.164808):0.053420,((355:0.238713,(356:0.089614,420:0.015693):0.160050):0.001625,438:0.133562):0.016220):0.465152,507:0.332822):0.036158,(((414:0.164263,494:0.276515):0.183080,(423:0.187361,426:0.154507):0.190098):0.056978,485:0.053876):0.002989):0.044947,458:0.011576):0.012428,((416:0.561290,427:3.025e-05):0.022864,484:0.031107):0.017423):0.045213):0.028411):0.005103,465:0.028809):0.090994,(((((((((328:0.092348,368:0.114251):0.043925,375:0.111632):0.079946,(367:0.172670,405:0.257544):0.065452):0.029143,((374:0.159718,384:0.217213):0.093103,407:0.217230):0.006230):0.019848,406:0.267949):0.506853,483:0.002614):0.041904,448:0.200575):0.023414,413:0.158282):0.088945,488:0.124024):0.113393):0.342180,525:0.053930):0.088537,(((139:0.166173,140:0.311279):0.133685,596:0.143800):0.111856,((205:0.307654,217:0.255635):0.093089,(((210:0.206472,459:0.373481):0.020226,415:0.237650):0.036435,455:0.295988):0.112969):0.027397):0.037506):0.133467,(498:0.514294,515:0.382877):0.224451):0.054647,(176:0.928277,600:0.221911):0.056651):0.007993,(((((104:2.146334,((184:0.164253,332:0.115086):0.577672,(339:0.211842,(((350:0.012222,357:0.066979):0.115807,((734:0.191352,(735:0.093006,737:0.069970):0.153256):0.078370,736:0.159655):0.350982):0.070121,354:0.222791):0.005478):0.406993):0.708882):0.101488,582:0.240977):0.067485,((418:0.056908,454:0.078811):0.115698,620:0.068568):0.256321):0.058669,(358:1.529024,((467:0.394242,(499:0.263813,514:0.430822):0.031866):0.036201,503:0.460559):0.071887):0.045500):0.122066,((141:0.199375,142:0.119977):0.442642,450:0.529764):0.019667):0.060305):0.005927,((((133:0.338708,(((201:0.323490,453:0.274209):0.015167,(265:0.047014,567:0.025111):0.149274):0.026944,624:0.250612):0.096310):0.011053,457:0.620694):0.131888,((175:0.961457,((((185:0.302542,218:0.201241):0.088699,(252:0.501410,811:0.213230):0.535849):0.036202,564:0.000224):0.000389,526:0.000613):0.010810):0.107906,258:0.182299):0.071994):0.053896,577:0.064521):0.039050):0.020261,(((((((134:0.479231,(135:0.105234,(284:0.138815,300:0.152504):0.119739):0.371259):0.179477,(188:0.165843,248:0.456169):0.030168):0.005006,621:0.116144):0.103269,631:0.186558):0.029606,550:0.281872):0.009266,((((168:0.166182,(242:0.180625,243:0.180625):0.023888):0.007512,436:0.116200):0.185322,172:0.117972):0.001632,((169:0.404191,301:0.625843):0.085836,(626:0.002547,813:0.346121):2.821e-05):0.021204):0.239980):0.028966,(((((136:0.255900,233:0.458387):0.311184,((((179:0.373054,321:0.230685):0.036616,(283:0.177589,(317:0.099481,324:0.137811):0.094535):0.032218):0.441140,585:0.013028):0.242715,(220:0.021419,571:0.046060):0.346689):0.001850):0.012931,(((137:0.184413,456:0.677112):0.029382,(751:0.216134,754:0.246250):0.413701):0.302612,572:0.026218):0.003375):0.000576,(574:0.025576,578:0.025576):0.001855):0.012403,((((((138:0.209472,477:0.360054):0.120151,((269:0.237808,439:0.174837):0.255367,451:0.224980):0.118332):0.092391,(509:0.414805,(762:0.045279,764:0.193566):0.385391):0.234336):7.680e-06,(((219:0.188999,(316:0.525057,429:0.880977):0.178544):0.006968,475:0.428684):0.015169,593:0.134361):0.076731):0.005480,((442:0.498544,517:0.052160):0.000917,559:0.061290):0.075884):0.124948,575:0.034880):0.004954):0.053028):0.030969):0.062725,(((180:0.210692,(468:0.148870,482:0.003764):0.209666):0.072423,((295:0.048803,(296:0.000736,500:0.058231):0.373757):0.230060,504:0.790727):0.102815):0.238836,587:0.196033):0.195862):0.175805,(810:0.009050,818:0.148683):0.111368):0.008413,247:0.294115):0.062785,(((((200:0.033753,256:0.195286):0.199690,(230:0.101497,277:0.120662):0.014104):0.289411,533:0.199673):0.075828,613:0.612371):0.184946,(535:0.225878,(536:0.134567,537:0.156469):0.069409):0.092201):0.068936):0.008132,((193:0.120394,((437:0.640468,(529:0.235755,532:0.082435):0.002135):0.266971,579:0.332376):0.012522):0.000529,(573:0.070523,576:0.070523):0.277642):0.093526):0.295557,(((((((226:0.060366,490:0.085007):0.254462,(228:0.042564,491:0.250641):0.009430):0.210634,(524:0.123642,814:0.737079):0.007455):0.135872,(311:0.149697,313:0.185290):0.246065):0.046490,246:0.288819):0.104158,244:0.806506):0.375303,568:0.092144):0.168832):0.061974,((((((((((((((((((118:0.048612,119:0.040399):2.015262,447:0.347242):0.140978,561:0.055525):0.066055,611:0.316082):0.010142,((227:0.075350,543:0.231521):0.092649,556:0.137882):0.013005):0.052878,(560:0.163255,565:0.105760):0.021346):0.012900,(((173:0.090153,605:0.002542):0.037628,817:0.247946):0.047252,558:0.128489):0.063535):0.034672,(520:0.133252,599:0.100398):0.014046):0.002493,604:0.207287):0.017607,530:0.150972):0.039136,((472:0.219491,622:0.027842):0.162646,609:0.001462):0.254354):0.000927,((452:0.229773,495:0.169541):0.138413,601:0.001200):0.266493):0.137296,((552:0.045243,553:0.001437):0.292537,610:0.014713):0.130181):0.153158,((523:0.049477,(557:0.128879,562:0.082336):0.402460):0.052647,606:0.230803):0.017968):0.014598,516:0.049931):0.086155,((((((510:0.646881,521:0.047292):0.268512,(602:0.027054,603:0.027054):0.066983):0.012630,544:0.292841):0.205356,608:0.139539):0.010392,607:0.037793):0.027838,589:0.314661):0.026649):0.026261,((540:0.024252,541:0.024252):0.480203,563:0.463387):0.208086):0.263488,((((132:0.305889,501:0.158159):0.182674,(((((305:0.354771,(473:0.066175,474:0.038796):0.255742):0.059386,513:0.307381):0.505729,(348:0.846300,((421:0.278368,446:0.127786):0.236038,479:0.010755):0.008714):0.059897):0.061901,(((417:0.157145,480:0.154407):0.014126,478:0.037116):0.006963,422:0.290486):0.209325):0.175136,(373:0.872677,489:0.018468):0.300673):0.103829):0.058618,(((((182:0.371465,351:0.138862):0.218837,466:0.067372):0.449129,394:0.804090):0.061339,((430:0.256991,502:0.448755):0.086014,(431:0.060501,432:0.024909):0.077166):0.174603):0.121207,(433:0.040276,434:0.040276):0.196075):0.368325):0.164874,584:0.276737):0.789641):0.053173):0.031272,812:0.518454):0.018242,(((((189:0.146311,440:0.513297):0.438145,594:0.037000):0.058712,198:0.128566):0.186593,(542:0.194054,649:0.018831):0.055397):0.034631,518:0.325149):0.074693):0.075412,((((183:0.191315,((((320:0.011086,632:0.011086):0.205483,788:0.221880):0.057502,(628:0.213191,(787:0.258511,789:0.060439):0.003345):0.082783):0.343951,627:0.297808):0.011234):0.006820,(((((435:0.663705,528:0.006507):0.364834,522:0.187906):0.002565,547:0.100236):0.061731,((790:0.260342,(791:0.021043,794:0.038947):0.012859):0.011758,((792:0.002818,804:0.203434):0.010617,793:0.096304):0.013030):0.047101):0.172298,588:0.167255):0.088375):0.094308,(539:0.333175,((((566:0.254304,581:0.117411):0.082156,686:0.073626):0.085514,615:0.276868):0.032751,(((640:0.182285,697:0.212401):0.008135,659:0.179468):0.007882,654:0.209253):0.018230):0.039983):0.035927):0.065393,(((((((((538:0.023230,807:0.026081):0.011468,(750:0.214896,763:1.243856):0.007190):0.000246,((546:0.642612,(569:0.337909,(570:0.078168,805:0.035251):0.018810):0.145908):0.007995,786:0.070291):0.060473):0.013507,(752:0.253196,753:0.217603):0.145586):0.245628,(660:0.031899,661:0.012734):0.166355):0.006764,808:0.262513):0.005497,(((((583:0.001428,(616:0.116776,623:0.059281):0.046185):0.011371,595:0.042916):0.070089,816:0.297112):0.012242,(612:0.112713,618:0.109976):0.015272):0.161419,652:0.207269):0.022412):0.043590,(591:0.069054,(803:0.106157,806:0.053728):0.280823):0.363013):0.058088,(551:0.401616,((590:0.219241,617:0.019492):0.292668,669:0.205384):0.078505):0.036519):0.053855):0.010643):0.035349,((((519:0.431004,641:0.036639):0.007533,685:0.151063):0.033080,642:0.033447):0.033293,((527:0.287759,699:0.167294):0.003344,(614:0.234439,674:0.149566):0.048450):0.065963):0.148062):0.048761,554:0.545676):0.125003,665:0.240723):0.030590,((((((143:0.042330,268:0.373724):0.005851,(203:0.158244,592:0.196574):0.059798):0.174559,293:0.641745):0.059264,(580:0.359201,630:0.296230):0.218605):0.007164,629:0.045499):0.017956,687:0.151066):0.155840):0.298603,676:0.246850):0.190252,((((((((195:0.049922,644:0.047184):0.159983,634:0.018256):0.061897,288:0.030871):0.047050,196:0.266833):0.075872,678:0.164744):0.209514,(689:0.274076,690:0.482152):0.028998):0.053454,(633:0.376258,688:0.409112):0.089784):0.081808,653:0.342511):0.097329):0.042538,(683:0.322709,715:0.048924):0.031104):0.040911):0.196218):0.278390):0.029172,(((((147:0.307721,257:0.335100):0.004133,((271:0.353133,(738:0.042508,(739:0.007488,740:0.002134):0.007519):0.562393):0.015720,759:0.412658):0.047040):0.018732,(((272:0.295278,710:0.166599):0.000192,650:0.273568):0.022927,709:0.230787):0.009450):0.015201,149:0.222584):0.315122,719:0.285710):0.141770):0.002573,((((((6:0.218132,14:0.166113):0.076063,(((((260:0.249231,((((469:0.637557,625:0.311639):0.046769,(534:0.138725,545:0.220861):0.356689):0.171913,597:0.683755):0.535285,656:0.019747):0.155562):0.003205,274:0.142922):0.039026,657:0.116240):0.082245,677:0.160155):0.537240,662:0.256716):0.163420):0.191730,724:0.127153):0.092001,(704:0.073151,(716:0.000127,720:0.287715):0.075761):0.077556):0.109074,((((8:0.079232,10:0.062805):0.248792,(((670:0.342932,672:0.326505):0.022141,(671:0.052731,673:0.014401):0.306867):0.009470,696:0.358116):0.131440):0.316952,(24:0.102736,717:0.061668):0.172516):0.018212,(148:0.431117,742:0.431574):0.442884):0.010123):0.018063,26:0.277844):0.004366):0.103208,705:0.577067):0.117417,150:1.118964):0.325651,(((((22:0.273759,25:0.208051):0.066402,(730:0.220124,(731:0.167930,732:0.066630):0.115165):0.032426):0.055954,28:0.226369):0.235439,48:0.053982):0.264607,(50:0.084112,51:0.078636):0.215312):0.014459):0.154336,(30:0.759475,(47:0.317270,((707:0.201371,711:0.190420):0.446902,(712:0.201061,713:0.015001):0.187117):0.128841):0.127467):0.048123):0.043038,49:0.511257):0.013284,(57:0.496067,714:0.512494):0.003834):0.824876,52:1.341204):0.636360,((((((((((((2:0.248381,19:0.089585):0.463888,718:0.082450):0.349875,(38:0.035177,39:0.029702):0.191922):0.043821,37:0.284610):0.158214,((20:0.543222,(701:0.457734,(706:0.015055,729:0.130045):0.212700):0.008714):0.497424,56:0.213815):0.059262):0.228782,((((9:0.242193,(156:0.432805,(((157:0.088594,202:0.181567):0.090925,158:0.116549):0.189628,647:0.281536):0.025327):0.072222):0.026877,((159:0.171226,160:0.108369):0.271216,(161:0.167861,250:0.329394):0.031026):0.157794):0.259860,162:0.668561):0.618830,164:0.986114):0.301395):0.034100,((43:0.260579,54:0.186657):0.051886,(703:0.834559,723:0.341860):0.030837):0.308368):0.090622,(((((((23:0.318951,29:0.105398):0.054059,(27:0.195293,(299:0.968519,782:0.027146):0.417739):0.059990):0.127941,692:0.917218):0.036504,((154:0.358534,273:0.229855):0.072999,(155:0.284104,292:0.705619):0.026964):0.667295):0.525337,35:0.712347):0.002541,(((33:0.679100,((41:0.108676,46:0.075821):0.084339,42:0.193014):0.289075):0.016847,40:0.545479):0.051082,(779:0.134379,781:0.215282):0.355256):0.006189):0.060728,(((36:0.424127,44:0.322826):0.239654,55:0.496772):0.027783,(((45:0.140062,((700:0.240369,702:0.432018):0.004557,725:0.428361):0.344030):0.068970,53:0.157013):0.297364,(708:0.000630,733:0.047173):0.620756):0.075654):0.007507):0.102733):0.019147,(34:0.546304,163:1.266473):0.353930):0.065864,((31:0.251291,((((152:0.152687,(153:0.011524,325:0.383758):0.091881):0.262642,(287:0.068271,312:0.158620):0.631681):0.004806,((298:0.477687,318:0.463997):0.187785,780:0.040794):0.033811):0.468918,222:0.908218):0.175494):0.437063,783:1.338658):0.387258):0.362007,((16:0.656242,32:0.133198):0.359311,(18:0.080599,128:0.080599):0.882934):0.945111):0.367177,151:2.355219):0.520360):0;
tree PAUP_3 = [&R] (((((((((((((((((((((1:0.015784,3:0.010309):0.123040,241:0.215484):0.011409,721:0.136544):0.056120,((170:0.299610,(190:0.210230,240:0.136308):0.436973):0.000765,(800:0.520050,(801:0.285463,802:0.331649):0.007915):0.074642):0.023706):0.004437,(309:0.380462,(314:0.204734,675:0.089744):0.482253):0.024715):0.024656,(((15:0.092048,681:0.404163):0.000565,(235:0.375613,691:0.222293):0.004475):0.040611,((236:0.336954,639:0.367070):0.027179,(679:0.449645,722:0.112889):0.002099):0.018237):0.009134):0.059370,(((((177:0.462892,303:0.175531):0.006481,308:0.234032):0.188886,682:0.387326):0.009807,(651:0.168216,684:0.299633):0.067384):0.002862,(234:0.326214,760:0.307049):0.128538):0.078258):0.011481,((((((((11:0.014002,13:0.011264):0.087683,12:0.098948):0.004600,253:0.352692):0.004362,(726:0.009433,728:0.014909):0.084787):0.006105,680:0.431605):0.014209,((((286:0.321459,290:0.220159):0.002596,291:0.220017):0.145920,289:0.426170):0.196883,(((741:0.079098,744:0.073623):0.051708,747:0.056884):0.117281,((((743:0.132470,746:0.017480):0.000827,745:0.023783):0.024239,748:0.028856):0.086990,749:0.072041):0.058319):0.435198):0.006082):0.009847,302:0.562323):0.013387,285:0.726292):0.078181):0.316192,(21:0.159755,(((144:0.277750,((181:0.271511,645:0.005826):0.000815,270:0.277802):0.164333):0.640947,((((((145:0.003750,((((206:0.511692,598:0.062798):0.238630,548:1.070650):0.000368,(655:0.016665,((785:0.177292,797:0.152342):0.363392,796:0.013138):0.206091):0.172880):0.023485,668:0.169225):0.053667):0.143328,(221:0.322493,(282:0.145351,(((294:0.185080,((784:0.032614,(795:0.006613,799:0.024252):0.027268):0.011153,798:0.081057):0.131986):0.098090,549:0.086158):0.216984,666:0.207317):0.014694):0.051201):0.161454):0.045415,(((((165:0.087577,531:0.511830):0.092889,(166:0.080418,667:0.157078):0.080883):0.023340,251:0.225709):0.035392,((174:0.231131,555:0.162685):0.014555,215:0.234735):0.059220):0.009310,((194:0.515227,307:0.104664):0.026471,237:0.226960):0.037975):0.206932):0.064128,586:1.116305):0.092513,(((((((178:0.384885,319:0.160381):0.473167,266:0.332498):0.064639,(((199:0.180675,(255:0.128869,310:0.153510):0.010738):0.047621,238:0.269364):0.017955,658:0.243513):0.115294):0.012311,643:0.206733):0.002870,(191:0.061876,(192:0.056212,306:0.110970):0.005663):0.150465):0.017622,(232:0.423829,((619:0.368813,648:0.084076):0.050376,663:0.043989):0.157960):0.044440):0.146318,261:0.584470):0.052251):0.307101,815:0.150608):0.229608):0.007574,((635:0.275648,((636:0.113980,(693:0.124636,694:0.086306):0.107072):0.033607,646:0.399470):0.013070):0.283190,((637:0.236401,695:0.036538):0.063663,(638:0.057070,698:0.202176):0.073247):0.423045):0.153881):0.306722):0.101225):0.001437,((4:0.177348,5:0.171872):0.097865,((((7:0.125995,664:0.462636):0.027369,(17:0.052360,146:0.342572):0.021607):0.046924,(((((((((((((((((((((((((((((((((((((((((((((((((((((58:0.011065,61:0.052133):0.002270,(59:0.006571,62:0.028474):0.020453):0.007053,64:0.080621):0.001758,60:0.057738):0.003943,(63:0.059693,101:0.002198):0.001987):8.181e-05,102:0.007005):0.471223,((223:0.012106,224:0.012106):0.028864,349:0.043708):0.048370):0.025086,(65:0.401560,((66:0.029871,67:0.024396):0.307161,(((93:0.051781,((94:0.037678,97:0.018513):0.000884,96:0.027610):0.013220):0.020326,95:0.061156):0.003837,(98:0.018093,99:0.018093):0.005832):0.236447):0.102857):0.120920):0.003186,124:0.369493):0.041712,225:0.159323):0.027340,120:0.468662):0.213038,(343:0.323032,359:0.320294):0.065719):0.027776,(((82:0.590145,352:0.272440):0.076872,((((((((107:0.034709,109:0.015544):0.016406,108:0.040164):0.441919,341:0.304009):0.025398,342:0.217154):0.011000,353:0.203513):0.000305,333:0.280478):0.035527,123:0.409092):0.019835,110:0.541293):0.018947):0.095798,((((((83:0.522755,111:0.457047):0.018757,340:0.108817):0.000667,125:0.366842):0.018100,((84:0.257950,(85:0.262577,(112:0.033984,113:0.033984):0.143720):0.025488):0.038258,(((86:0.075101,87:0.088790):0.230038,122:0.162770):0.000713,376:0.021001):0.045113):0.255857):0.044269,((((88:0.098247,(89:0.154271,(90:0.047785,91:0.042309):0.092797):0.015160):0.045601,114:0.072664):0.369123,(92:0.335630,334:0.111012):0.196506):0.027046,106:0.501687):0.045366):0.087248,326:0.042811):0.013523):0.135688):0.116397,(((100:0.379460,777:0.262495):0.116590,115:0.460458):0.384993,370:0.015882):0.032555):0.045437,(398:0.094668,493:0.028960):0.004682):0.060961,322:0.212330):0.079927,(((212:0.034054,((386:0.088630,388:0.069465):0.060726,403:0.256132):0.079086):0.004343,((((264:0.057385,278:0.243445):0.031610,279:0.182082):0.028280,331:0.516887):0.096854,395:0.372925):0.004966):0.012949,329:0.212879):0.024621):0.030099,(336:0.311244,((((362:0.050936,363:0.045461):0.149215,((371:0.009146,378:0.033787):0.072428,377:0.139068):0.203337):0.020507,392:0.111144):0.036861,(364:0.150406,(372:0.112874,379:0.195009):0.048483):0.041405):0.146812):0.022063):0.162350,(((((((((126:0.269326,127:0.261112):0.132594,344:0.169202):0.108859,297:0.212353):0.354294,197:0.243695):0.031215,263:0.157183):0.025708,214:0.032308):0.065306,(((380:0.204897,381:0.087170):0.048636,492:0.037243):0.039372,382:0.265527):0.078494):0.007755,428:0.003955):0.155729,(((335:0.149982,396:0.084274):0.030039,776:0.141768):0.064086,338:0.257797):0.222330):0.051123):0.109115,(((((((((68:0.032071,81:0.032071):0.034953,((79:0.097397,116:0.020737):0.000931,80:0.098328):0.007027):0.003786,(78:0.074985,117:0.009277):0.004039):0.447937,366:0.162713):0.008056,360:0.072206):0.028168,(103:0.014862,809:0.107949):0.493565):0.029683,(((69:0.205352,((((70:0.053384,72:0.001365):0.006892,73:0.008257):0.016704,71:0.022223):0.087138,((74:0.083305,(75:0.024752,77:0.024752):0.020223):0.016096,76:0.061071):0.059240):0.043973):0.369014,105:0.500445):0.007892,361:0.089331):0.043463):0.482325,262:0.188128):0.121640,(254:0.180618,(397:0.123013,399:0.101111):0.139740):0.036064):0.264887):0.039954,315:0.113469):0.032065,506:0.224931):0.173931,462:0.155193):0.034511,((((((((((121:0.294203,755:0.373715):0.121118,771:0.276615):0.040070,772:0.011921):2.004e-05,769:0.394756):0.138431,323:0.287203):0.445007,(756:0.316573,757:0.253753):0.655588):0.041094,(((129:0.312051,(((130:0.181954,347:0.285878):0.049011,(229:0.111007,249:0.058987):0.004968):0.090835,((131:0.192267,(((275:0.456207,(327:0.105117,346:0.047622):0.118373):0.032949,((330:0.085629,393:0.277279):0.038406,400:0.126773):0.110500):0.215428,369:0.433536):0.098110):0.045899,267:0.038303):0.053517):0.003940):0.029697,(204:0.291164,((207:0.044880,(765:0.130798,770:0.048735):0.058472):0.181343,281:0.094806):0.067679):0.083439):0.063814,187:0.134515):0.022887):0.101595,(((167:0.311188,245:0.398800):0.021967,337:0.281136):0.143761,((((((171:0.340841,231:0.206800):0.071911,((186:0.035169,(387:0.102873,390:0.086446):0.093829):0.044502,(391:0.178565,(758:0.383842,761:0.277287):0.659549):0.005144):0.001916):0.022016,365:0.248709):0.018308,((((((((((208:0.104158,209:0.101420):0.047854,774:0.027379):0.007480,778:0.395612):0.003437,773:0.367088):0.011236,768:0.358997):0.329223,383:0.103776):0.028961,389:0.064291):0.037256,(385:0.199668,766:0.252428):0.000441):0.046589,(767:0.210931,775:0.397907):0.044495):0.067754,(211:0.259387,213:0.166300):0.115298):0.031962):0.000951,(276:0.062362,((304:0.206109,404:0.077430):0.037626,345:0.602279):0.040393):0.074189):0.106235,402:0.524784):0.047957):0.017536):0.071360,239:0.313929):0.103791,411:0.201315):0.229320):0.014358,(((216:0.234504,280:0.111301):0.378351,443:0.021365):0.152783,(412:0.192789,424:0.253022):0.192173):0.040866):0.049228,(((464:0.070075,470:0.045434):0.052262,487:0.075793):0.041915,465:9.455e-05):0.004165):0.024185,(((((((259:0.024161,438:0.095345):0.005164,355:0.207285):0.022831,((356:0.093142,419:0.043860):0.082359,420:0.101579):0.065567):0.474918,507:0.316145):0.150367,((((((401:0.202175,(511:0.012624,512:0.009886):0.093726):0.569015,444:0.327545):0.059351,458:0.020137):0.019139,((409:0.354900,410:0.031834):0.009056,(425:0.404120,445:0.012608):0.011855):0.058504):0.008679,((((416:0.482192,481:0.090679):0.001783,476:0.579913):0.037475,463:0.116247):0.074365,((((423:0.172827,426:0.139973):0.173474,496:0.239525):0.102819,(460:0.093176,505:0.334107):0.062994):0.004133,(471:0.055931,485:0.072358):0.000334):0.035785):0.029713):0.012236,((408:0.058656,((414:0.211721,494:0.323973):0.211641,(441:0.162459,461:0.129604):0.009021):0.002166):0.041236,486:0.108106):0.034107):0.003971):0.018032,427:0.098508):0.014719,((449:0.097358,497:0.239726):0.100715,(484:0.052685,508:0.408606):0.068728):2.754e-05):0.005453):0.018692,((((((((328:0.164931,(384:0.209963,406:0.141517):0.026152):0.002751,(405:0.149647,407:0.020968):0.124811):0.015871,(367:0.136585,(368:0.125949,374:0.117735):0.010636):0.068871):0.091573,375:0.250485):0.495014,483:0.000689):0.006824,448:0.163570):0.051971,413:0.149833):0.035108,488:0.061738):0.103013):0.452955,624:0.330345):0.138647,((185:0.349666,218:0.248365):0.245866,((201:0.342734,(265:0.083897,567:0.061995):0.116468):0.124841,453:0.418293):0.114268):0.002139):0.008393,(139:0.301923,140:0.447029):0.243907):0.030097,((141:0.175777,142:0.096380):0.404612,450:0.468137):0.072199):0.003003,(258:0.258849,(457:0.527589,525:0.026562):0.229549):0.016067):0.128688,((((136:0.124601,233:0.327088):0.088202,451:0.190900):0.363288,574:0.022931):0.039793,((((((137:0.120103,(456:0.261407,(751:0.098004,754:0.128120):0.086743):0.351395):0.393696,((442:0.661756,517:0.215373):0.017453,559:0.241039):0.007075):0.000813,(((((179:0.260297,317:0.076861):0.070804,324:0.185995):0.039754,283:0.170992):0.326976,321:0.555463):0.218158,585:0.078206):0.187147):0.001449,((((219:0.107668,762:0.316862):0.029142,593:0.060036):0.070871,(220:0.020639,571:0.045280):0.159663):0.191233,475:0.631631):0.007633):0.000894,575:0.024028):0.011700,(572:0.015686,578:0.012948):0.022780):0.026997):0.097211):0.040448,((((((104:1.709178,((184:0.199188,332:0.150020):0.381579,((339:0.205107,354:0.221534):0.155307,((350:0.042573,357:0.097330):0.183882,((734:0.041850,736:0.015301):0.015749,(735:0.056469,737:0.025710):0.147241):0.247676):0.125746):0.097264):0.432883):0.565517,(((418:0.060070,454:0.081973):0.150152,620:0.106184):0.171432,582:0.261189):0.006661):0.067692,(358:1.405040,(((467:0.219876,514:0.288322):0.025712,503:0.275704):0.039539,499:0.186565):0.093219):0.137894):0.137208,577:0.020890):0.036094,(437:0.584883,533:0.108382):0.044426):0.040471,((((((138:0.071053,((269:0.155149,(316:0.239405,439:0.077872):0.014307):0.135411,(429:0.734465,764:0.030336):0.010578):0.062377):0.098386,(477:0.237541,509:0.314086):0.082480):0.338906,((200:0.014638,256:0.176171):0.254528,(230:0.029341,277:0.048506):0.121983):0.140617):0.003451,(175:0.833396,((205:0.137396,217:0.085377):0.121658,596:0.086569):0.007721):0.291565):0.010486,((176:0.741335,564:0.026756):0.125690,600:0.160660):0.032966):0.023016,(498:0.490067,515:0.358650):0.241405):0.069724):0.102929):0.043205,613:0.676283):0.074429,579:0.315279):0.027727,812:0.072709):0.046367,(((((((133:0.138553,(252:0.740938,811:0.159576):0.180526):0.085625,((210:0.217610,(415:0.172353,459:0.328410):0.056209):0.067124,455:0.317588):0.007891):0.244213,529:0.167113):0.001019,526:0.179084):0.051961,532:0.066774):0.021940,(573:0.023036,576:0.023036):0.049252):0.070599,((((((((134:0.099412,(284:0.096365,300:0.110054):0.153629):0.439166,135:0.535840):0.199593,((168:0.332736,(436:0.266676,813:0.215945):0.008566):0.012115,248:0.377706):0.188095):0.011295,((172:0.040916,188:0.024488):0.094381,550:0.066851):0.167899):0.007644,((169:0.323827,301:0.545478):0.353804,626:0.190180):0.024836):0.010155,631:0.186840):0.002958,((242:0.203608,243:0.203608):0.371742,621:0.194675):0.027978):0.105117,((((180:0.235725,(295:0.020601,((296:0.012270,500:0.069765):0.333714,504:0.532158):0.000308):0.313686):0.086429,482:0.324892):0.058484,468:0.528482):0.263144,587:0.317864):0.020857):0.009504):0.249225):0.048091,((535:0.180651,537:0.180651):0.076076,536:0.234824):0.136931):0.262710,(((193:0.263958,247:0.414540):0.006430,(810:0.022460,818:0.033559):0.377636):0.134996,((((((226:0.149717,(490:0.128157,491:0.048760):0.046201):0.151776,228:0.038660):0.102788,524:0.009917):0.057754,(311:0.142059,313:0.177651):0.054406):0.206188,((244:0.603294,814:0.817552):0.055043,246:0.244808):0.004411):0.445471,568:0.018555):0.137799):0.070286):0.003389,(((((((((118:0.037904,119:0.029690):2.282943,(530:0.048572,599:0.032145):0.021647):0.101283,((((((173:0.007188,611:0.160622):0.073510,(227:0.068587,558:0.013830):0.020325):0.011054,605:0.004141):0.187389,((447:0.661604,(556:0.237136,604:0.190593):0.010938):0.003767,(520:0.139252,(543:0.306791,(552:0.067229,553:0.023424):0.072439):0.122787):0.008551):0.005398):0.012480,(561:0.068740,609:0.033148):0.181814):0.019296,(472:0.235780,622:0.044130):0.379154):0.002952):0.038182,610:0.026248):0.063135,((560:0.218014,565:0.160519):0.028730,817:0.121654):0.127376):0.233269,606:0.273371):0.052577,(((452:0.564954,(495:0.363632,601:0.056878):0.141090):0.395698,(516:0.047580,(523:0.067388,(557:0.151258,562:0.104715):0.397992):0.064951):0.023271):0.035571,((((510:0.895775,(521:0.291175,(602:0.024204,603:0.024204):0.045205):0.005010):0.200155,589:0.238982):0.007001,(544:0.377583,608:0.018924):0.090166):0.031822,607:0.028774):0.033841):0.006088):0.020796,((540:0.020471,541:0.020471):0.528612,563:0.508016):0.134416):0.216727,((((132:0.157393,501:0.009663):0.140405,((((((((305:0.235616,(473:0.156472,474:0.129093):0.046290):0.038279,513:0.167120):0.493235,(421:0.426161,480:0.166065):0.004100):0.013210,478:0.051958):0.004934,417:0.191047):0.026617,(348:0.778859,(422:0.115638,446:0.110162):0.194935):0.019344):0.034902,479:0.006273):0.155605,(373:0.903438,489:0.049229):0.115388):0.067586):0.208701,(((182:0.365802,351:0.133198):0.520944,466:0.363816):0.395842,((394:0.797411,(433:0.012516,434:0.012516):0.034610):0.010914,((430:0.242853,502:0.434616):0.178049,(431:0.052942,432:0.017350):0.162621):0.039602):0.238922):0.267032):0.267539,584:0.338719):0.651857):0.036053):0.044734,(518:0.244372,542:0.203304):0.057769):0.054979,(((189:0.120551,440:0.487537):0.477354,(198:0.065683,594:0.032829):0.017620):0.281241,649:0.123613):0.017216):0.040112,((539:0.284797,(((((((546:0.599163,750:0.225071):0.043332,786:0.166141):0.011670,(569:0.428307,807:0.131011):0.067063):0.040535,((570:0.252847,763:1.052978):0.036586,591:0.095160):0.005541):0.021976,(752:0.207907,753:0.172315):0.182965):0.021457,627:0.075688):0.188132,(803:0.237307,806:0.040866):0.199293):0.062045):0.046449,(551:0.226732,((590:0.269705,617:0.069956):0.046447,669:0.009627):0.099377):0.162009):0.035870):0.060014,(((((183:0.169556,(((((435:0.750392,528:0.093193):0.380730,(522:0.155441,547:0.065206):0.135046):0.016136,588:0.049380):0.031526,((790:0.311444,((792:0.159912,804:0.026931):0.249126,794:0.245823):0.038913):0.040705,(791:0.249103,793:0.165004):0.052878):0.132303):0.143631,((583:0.040013,618:0.070129):0.113735,(((595:0.043214,(616:0.113162,816:0.190167):0.061469):0.011499,612:0.057451):0.072688,623:0.201323):0.056464):0.089953):0.002513):0.017978,(652:0.200963,805:0.254245):0.013949):0.003478,((((320:0.058022,632:0.058022):0.231273,(628:0.310811,789:0.094662):0.000387):0.063978,(787:0.122477,788:0.168277):0.065191):0.176597,538:0.195966):0.099084):0.026739,((660:0.136956,661:0.117791):0.069662,808:0.264113):0.019347):0.064762,((566:0.392400,654:0.165159):0.051149,(((581:0.154701,686:0.028760):0.050841,659:0.093291):0.085127,((615:0.074945,697:0.011974):0.140783,640:0.122641):0.066728):0.015987):0.077157):0.067957):0.037160,554:0.480716):0.092625,(((519:0.470299,(641:0.030605,685:0.137496):0.045329):0.007201,642:0.039330):0.059923,((527:0.300165,(614:0.291933,674:0.207060):1.835e-05):0.000522,699:0.180222):0.088891):0.191977):0.058704,(((143:0.049132,268:0.380526):0.059049,(203:0.271456,592:0.309785):0.006586):0.217453,293:0.744638):0.068105):0.132969,687:0.370650):0.210864,((((580:0.265125,630:0.202155):0.665797,676:0.120405):0.002670,(629:0.144838,665:0.196857):0.249284):0.057377,653:0.183189):0.042403):0.252516,(((((195:0.010892,644:0.008154):0.283930,(288:0.033477,634:0.082759):0.020413):0.186355,(196:0.342196,678:0.164235):0.086962):0.157152,(689:0.154352,690:0.362429):0.182812):0.053672,(633:0.284620,688:0.317474):0.215731):0.183097):0.019936,715:0.095696):0.022457):0.055247,683:0.447185):0.008727):0.332286):0.007060,727:0.521473):0.026206,724:0.271042):0.004148,((6:0.412321,(((((260:0.213320,656:0.139398):0.003195,((((469:0.381236,625:0.055317):0.061712,597:0.270463):0.124426,(534:0.118275,545:0.200410):0.260187):0.929822,657:0.024118):0.017174):0.150776,274:0.257777):0.062730,677:0.216469):0.326460,662:0.102249):0.436014):0.011008,14:0.371310):0.210633):0.023791,717:0.233273):0.004654,26:0.235189):0.012720,((((8:0.178553,10:0.162126):0.030210,(((670:0.006144,671:0.000669):0.145998,(672:0.110665,673:0.083287):0.025050):0.171431,696:0.307147):0.063149):0.375838,((24:0.137715,704:0.093909):0.060849,720:0.445084):0.016313):0.047162,(((((((147:0.257034,149:0.133830):0.021695,((((148:0.350541,257:0.276619):0.016414,271:0.369693):0.001581,(709:0.174874,759:0.413067):0.002012):0.009224,((738:0.130686,740:0.097832):0.060024,739:0.107932):0.441556):0.002269):0.016064,(650:0.195347,742:0.603300):0.074805):0.002144,710:0.165520):0.012165,272:0.306363):0.372699,716:0.161494):0.011386,719:0.317986):0.048091):0.029676):0.079752,705:0.519310):0.301802,150:1.245593):0.254024,((((((22:0.256242,(730:0.151263,(731:0.153313,732:0.052013):0.060921):0.017368):0.228683,28:0.315178):0.000547,25:0.419763):0.259149,50:0.147883):0.004203,(48:0.140601,51:0.115960):0.030650):0.208119,(30:0.611561,((((47:0.120798,(707:0.102459,711:0.091508):0.478184):0.060222,49:0.156379):0.059713,(57:0.111416,(712:0.309491,713:0.123431):0.050955):0.080036):0.023274,714:0.231153):0.032815):0.088024):0.008679):0.151801,52:0.512472):0.794207,(((((((((2:0.326592,19:0.167797):0.481894,718:0.178667):0.311990,37:0.299121):0.005293,(((((20:0.089545,701:0.012771):0.362680,706:0.145472):0.214617,729:0.475079):0.244284,(38:0.082597,39:0.077121):0.157756):0.046545,56:0.130841):0.003827):0.249146,((((((9:0.143846,(((156:0.349115,647:0.223173):0.011902,((157:0.069375,158:0.006405):0.065487,202:0.227835):0.187824):0.028477,((159:0.164268,160:0.101411):0.249272,161:0.169985):0.044285):0.017186):0.008065,250:0.401055):0.402975,162:0.694516):0.506129,164:0.899368):0.180173,(((43:0.159473,703:0.712405):0.003417,723:0.223122):0.033037,54:0.122004):0.182839):0.064517,(34:0.414970,163:1.135139):0.197946):0.025405):0.103979,((((((((23:0.243325,29:0.029773):0.055769,(27:0.109744,(299:0.879145,782:0.004582):0.421564):0.071623):0.056835,(35:0.005304,(((154:0.325986,273:0.197307):0.175688,(155:0.256696,292:0.678210):0.124514):0.257539,692:0.614107):0.157909):0.000180):0.306783,(779:0.234529,781:0.150116):0.571695):0.049167,40:0.249297):0.234139,(((45:0.073001,((700:0.128947,702:0.320597):0.011940,725:0.324324):0.381007):0.173284,53:0.194266):0.093377,(708:0.160030,733:0.206574):0.294622):0.069851):3.356e-05,55:0.352053):0.071014,((33:0.560130,((41:0.154869,46:0.122015):0.022588,42:0.177456):0.185662):0.096751,(36:0.511897,44:0.410596):0.030108):0.048071):0.072940):0.065087,((31:0.054915,((((152:0.213513,(153:0.141106,325:0.513340):0.023125):0.150881,(287:0.369950,312:0.460300):0.279066):0.000911,((298:0.090839,318:0.077149):0.250235,780:0.197709):0.303378):0.429224,222:0.813694):0.073642):0.548801,783:1.510345):0.313185):0.365241,((16:0.506039,(18:0.086242,128:0.086242):0.367777):0.434684,32:0.417679):0.864462):0.307568,151:2.140132):0.064562):0;
tree PAUP_4 = [&R] ((((((((((((((((((1:0.044725,3:0.039250):0.118530,721:0.149566):0.001432,241:0.241347):0.151752,(((((190:0.232086,240:0.158164):0.178509,236:0.101332):0.222983,(800:0.317851,802:0.163820):0.381092):0.014771,722:0.089942):0.007859,235:0.385276):0.125551):0.006374,(((15:0.091168,((170:0.258267,801:0.328786):0.031902,(((234:0.395231,691:0.198106):0.008663,(314:0.155333,675:0.040343):0.511280):0.003561,(679:0.152976,684:0.062627):0.259954):0.003180):0.011813):0.008154,(((309:0.347694,651:0.175210):0.033177,682:0.369920):0.002512,639:0.375170):0.003413):0.049508,((177:0.421984,(303:0.126493,308:0.178512):0.008130):0.209488,(681:0.388548,760:0.388548):0.007582):0.064814):0.080896):0.167660,(((((4:0.097436,5:0.091961):0.065392,(12:0.086698,(((286:0.186335,290:0.085034):0.044886,289:0.187415):0.234499,291:0.361682):0.165696):0.015898):0.018985,13:0.121581):0.024503,((((((195:0.032975,644:0.030238):0.366482,(288:0.090327,634:0.139608):0.068200):0.048164,(196:0.333280,678:0.155319):0.062323):0.040475,(689:0.136913,690:0.344990):0.050020):0.137076,(633:0.281320,688:0.314174):0.152202):0.219899,683:0.319518):0.067497):0.151470,(((11:0.036372,((((741:0.015082,744:0.009606):0.100541,747:0.041701):0.052360,(743:0.195005,748:0.066326):0.027735):0.038315,((745:0.039625,746:0.034149):0.084166,749:0.060821):0.027749):0.388482):0.015880,(285:0.578232,302:0.427650):0.046116):0.072876,715:0.089535):0.175166):0.116258):0.030539,(((21:0.046376,(726:0.117898,728:0.123374):0.199639):0.037046,((((((((((((((((((((((((((((((((((((((((((((((58:0.014254,61:0.055321):0.082154,((59:0.032965,62:0.054868):0.014556,60:0.069424):0.062576):0.036065,(((63:0.043898,64:0.068539):0.027244,101:0.013647):0.058119,102:0.074504):0.038804):0.428357,124:0.404658):0.045722,(((65:0.506930,(((93:0.063170,95:0.052218):0.084202,(94:0.119318,((96:0.009564,97:0.001350):0.040918,98:0.009414):0.057885):0.028054):0.000876,99:0.096229):0.372371):0.077120,(66:0.011888,67:0.006412):0.610491):0.009979,((223:0.150852,349:0.153590):0.000289,224:0.151141):0.034834):0.012524):0.016203,(120:0.421714,225:0.139716):0.074985):0.353181,((((((((((82:0.342068,(86:0.057989,87:0.071678):0.273128):0.209591,85:0.516067):0.084132,(111:0.493009,(125:0.375834,340:0.118476):0.007546):0.019579):0.007309,122:0.489781):0.020097,((83:0.564187,(112:0.023878,113:0.023878):0.477338):0.029951,(352:0.207969,376:0.229872):0.125959):0.011564):0.006038,84:0.603526):0.071033,326:0.033788):0.001182,(((((107:0.018951,108:0.008000):0.006727,109:0.006513):0.492515,342:0.216915):0.044538,353:0.236813):0.052718,((110:0.523994,333:0.318541):0.010367,(123:0.405554,341:0.372700):0.016441):0.037283):0.063030):0.029513,((((88:0.224629,((90:0.039161,91:0.033686):0.218736,114:0.129219):0.024226):0.016949,89:0.312762):0.293424,106:0.496672):0.031387,(92:0.284422,334:0.059804):0.301131):0.127915):0.092044,(343:0.138820,359:0.136082):0.242211):0.175899):0.121834,((380:0.239287,492:0.022997):0.003788,381:0.125347):0.110000):0.006288,(214:0.012687,(279:0.021292,395:0.087001):0.221375):0.072889):0.005770,(((((100:0.520212,115:0.484620):0.143143,331:0.219709):0.097113,777:0.061951):0.177123,335:0.162780):0.129893,((212:0.034420,((386:0.063419,388:0.044254):0.073156,403:0.243351):0.092233):0.006137,(262:0.231925,((264:0.045104,278:0.231164):0.169991,(322:0.243318,(338:0.204276,370:0.100237):0.085585):0.007369):0.000402):0.005758):0.002971):0.004012):0.004290,329:0.213364):0.003469,254:0.159338):0.010899,428:0.008590):0.010881,(((((126:0.226413,127:0.218199):0.170997,297:0.098984):0.033020,344:0.197712):0.438204,263:0.129528):0.005592,197:0.252847):0.136348):0.105407,(((((((((((68:0.085052,81:0.085052):0.019376,117:0.046933):0.021302,(78:0.118263,((79:0.066672,80:0.066672):0.020859,116:0.010871):0.060848):0.015681):0.453496,360:0.124629):0.001069,((74:0.077543,(76:0.007406,77:0.007406):0.031807):0.024154,75:0.063367):0.516928):0.001777,((105:0.475533,361:0.056527):0.053104,366:0.205456):0.020582):0.011531,((69:0.322557,(103:0.079879,809:0.172966):0.155067):0.290607,(((70:0.060339,71:0.005582):0.001630,73:0.009950):0.005806,72:0.015757):0.548126):0.021507):0.432685,((336:0.072582,776:0.125141):0.090899,(397:0.025508,399:0.003605):0.096905):0.014074):0.008246,(398:0.120506,493:0.054797):0.002325):0.051718,396:0.193714):0.027091,(((((362:0.082195,363:0.076719):0.133713,((371:0.004171,378:0.028812):0.075668,377:0.137334):0.220828):0.006320,(364:0.129106,379:0.222193):0.027414):0.023370,(372:0.086415,392:0.031658):0.104426):0.032813,382:0.248294):0.079287):0.145118):0.360049,(((((((((121:0.204372,755:0.283884):0.141199,769:0.125898):0.079618,772:0.020580):0.034519,(323:0.142119,771:0.363355):0.010950):0.405960,(756:0.142099,757:0.221693):0.360446):0.104574,187:0.047701):0.181286,(((((129:0.032909,130:0.046598):0.165706,(249:0.016609,(347:0.001112,393:0.414528):0.286430):0.028686):0.046091,((((131:0.011951,((275:0.350598,330:0.095978):0.099452,(327:0.157207,400:0.138042):0.060126):0.172327):0.118753,369:0.470084):0.058850,346:0.509769):0.033572,229:0.138253):0.005152):0.076161,267:0.104577):0.038909,((204:0.305074,281:0.176395):0.031232,(207:0.255063,(765:0.322975,770:0.274631):0.051109):0.083980):0.056324):0.140259):0.178758,(((((167:0.170161,245:0.257773):0.036231,(171:0.245539,231:0.111498):0.092156):0.077919,((186:0.029538,(387:0.095059,390:0.078632):0.096013):0.049902,((304:0.210283,404:0.081604):0.024312,345:0.593139):0.080301):0.005007):0.009739,(((211:0.258990,213:0.165903):0.101887,365:0.221247):0.004620,239:0.028741):0.013426):0.068231,(((((((((((208:0.058965,209:0.056227):0.087428,774:0.129301):0.042854,((767:0.170124,773:0.236397):0.133497,778:0.079017):0.062539):0.053941,775:0.555089):0.272620,((385:0.062288,766:0.030571):0.071205,768:0.240235):0.012819):0.056378,383:0.172574):0.002014,389:0.106142):0.082598,276:0.076488):0.001281,(758:0.221891,761:0.266554):0.659834):0.007141,337:0.219064):0.014528,391:0.189787):0.076669):0.280919):0.119806,((423:0.039430,426:0.006576):0.263919,476:0.506063):0.046129):0.020460):0.163475,(((((216:0.170937,280:0.047734):0.499598,443:0.079046):0.110223,(463:0.167869,496:0.359518):0.007710):0.014287,((402:0.762961,411:0.198849):0.179387,506:0.380974):0.055299):0.019575,((414:0.326582,494:0.438834):0.060622,505:0.365301):0.090547):0.025546):0.011180,((315:0.318069,(460:0.138858,485:0.051247):0.017678):0.029337,((408:0.050919,462:0.152219):0.015601,486:0.074734):0.015314):0.065770):0.024309,444:0.464864):0.005370,(((409:0.330828,410:0.007761):0.064821,425:0.447668):0.017397,445:0.073552):0.073616):0.002896,471:0.180180):0.008084,465:0.040534):0.034053,(((((259:0.061941,((((355:0.111431,356:0.122383):0.071713,438:0.076368):0.010140,419:0.154954):0.016916,420:0.147229):0.029701):0.456191,507:0.307203):0.141618,((427:0.011915,(487:0.013540,508:0.350295):0.025754):0.042269,470:0.103466):0.008599):0.019836,(((412:0.152181,424:0.212414):0.245311,416:0.578190):0.007064,(458:0.005228,(464:0.010553,481:0.106378):0.084910):0.002454):0.058625):0.067744,((441:0.158533,461:0.125679):0.164122,((449:0.031620,497:0.173989):0.082252,484:0.037213):0.121171):0.000195):0.014458):0.104179,(((((((328:0.164937,(374:0.070224,405:0.163311):0.108402):0.014082,(406:0.159782,407:0.135142):0.021974):0.059150,((367:0.162098,368:0.162098):0.025016,375:0.140571):0.072957):0.002092,384:0.311445):0.560632,(401:0.211701,(511:0.024154,512:0.021416):0.091723):0.553599):0.007087,488:0.005675):0.009387,(413:0.122934,(448:0.173622,483:0.017564):0.015021):0.015331):0.281318):0.496336,258:0.269787):0.101725,((141:0.135549,142:0.056151):0.384355,450:0.407652):0.232284):0.110012,(((((((((133:0.252260,(498:0.400367,515:0.268950):0.084610):0.010059,415:0.341717):0.011550,437:0.375170):0.220784,((((((137:0.012366,(456:0.270710,(751:0.093825,754:0.123941):0.100225):0.234355):0.190304,((138:0.168187,(316:0.401079,477:0.171214):0.147555):0.047131,(((269:0.076926,509:0.022169):0.354744,429:0.886153):0.004036,(439:0.147520,764:0.099272):0.225215):0.061496):0.011993):0.080790,(((175:0.672470,(252:0.377266,811:0.095519):0.418407):0.156774,455:0.270837):0.080024,459:0.485015):0.011996):0.136643,564:0.107874):0.085856,529:0.182778):0.002124,600:0.204067):0.008474):0.037603,(176:0.920255,((201:0.283620,453:0.234338):0.031578,(265:0.135233,567:0.113330):0.037596):0.304009):0.036253):0.041202,((((((136:0.192436,233:0.394922):0.366522,578:0.005797):0.008164,575:0.013961):0.021790,(((219:0.410853,(220:0.078315,571:0.102955):0.305160):0.006278,((475:0.084713,762:0.037764):0.250155,593:0.025377):0.314980):0.000390,574:0.034108):0.001644):0.008448,(((((((179:0.244151,317:0.060715):0.012230,283:0.056518):0.083831,324:0.195106):0.049890,321:0.247734):0.568974,585:0.121293):0.136419,((442:0.458624,(517:0.009648,559:0.017862):0.002592):0.174368,451:0.498837):0.046463):0.020742,572:0.037524):0.009414):0.057068,579:0.098530):0.001166):0.027728,((((((139:0.313685,140:0.458791):0.031158,210:0.336629):0.100055,526:0.077911):0.104182,((((205:0.238456,217:0.186437):0.028980,596:0.094951):0.054551,624:0.237113):0.069237,457:0.569070):0.174283):0.031211,812:0.093545):0.026727,525:0.300263):0.070829):0.020562,((((((134:0.641079,(135:0.036142,(284:0.141896,300:0.155585):0.047565):0.602199):0.118272,(169:0.325442,301:0.547094):0.379266):0.033423,(172:0.306457,((242:0.126681,243:0.126681):0.267053,626:0.018535):0.192098):0.040047):0.005108,(((((168:0.197605,248:0.230459):0.043448,(436:0.172603,813:0.570280):0.010955):0.236111,550:0.167672):0.072264,(188:0.164014,621:0.079141):0.127941):0.022757,631:0.196985):0.020473):0.024965,((((200:0.007121,256:0.168654):0.205539,230:0.094818):0.041572,277:0.155555):0.201500,533:0.132552):0.044162):0.045038,(((((180:0.135240,482:0.137978):0.029299,468:0.312383):0.208606,(295:0.134169,((296:0.002082,500:0.059577):0.444286,504:0.632542):0.013491):0.337538):0.176827,587:0.224054):0.076281,((185:0.440439,218:0.339139):0.229886,((532:0.020586,577:0.004159):0.011429,613:0.448283):0.046820):0.032587):0.030932):0.024796):0.057904,(573:0.014871,576:0.014871):0.193757):0.029228):0.183183,((535:0.106097,537:0.106097):0.223047,536:0.307241):0.045352):0.072362,(((((104:1.621848,358:0.822395):0.755064,((184:0.205869,332:0.156702):0.243189,((339:0.231391,((350:0.027144,357:0.081901):0.107140,((734:0.071407,(735:0.003222,737:0.068460):0.127922):0.003965,736:0.001699):0.377647):0.088893):0.003291,354:0.251109):0.091287):1.232326):0.028065,582:0.398132):0.076042,((418:0.049675,454:0.071578):0.152202,620:0.097839):0.392762):0.086916,((467:0.253773,(499:0.058298,514:0.225307):0.096912):0.072976,503:0.356865):0.415039):0.384171):0.031635,(193:0.272275,(810:0.031493,818:0.096765):0.070943):0.025520):0.046251,247:0.494628):0.172539,(((((((((((118:0.034521,119:0.026307):1.838132,447:0.156020):0.115125,543:0.043904):0.393629,604:0.204702):0.117924,530:0.248704):0.066557,((599:0.185422,610:0.018413):0.039916,606:0.009047):0.073496):0.003819,((((((173:0.041935,561:0.000868):0.020147,556:0.040180):0.062580,227:0.132876):0.003386,605:0.040437):0.175176,(552:0.113612,553:0.069807):0.186873):0.009440,((520:0.147336,(560:0.183473,565:0.125979):0.048736):0.005592,609:0.202209):0.033794):0.148785):0.156634,((((((452:0.242460,495:0.182227):0.157842,601:0.033316):0.187840,((472:0.203932,622:0.012282):0.076610,611:0.129960):0.310337):0.047950,558:0.288270):0.252455,((557:0.113245,562:0.066701):0.195379,817:0.626753):0.256743):0.030773,523:0.114278):4.022e-05):0.121408,516:0.150966):0.037085,((((510:0.782678,521:0.183089):0.104009,(602:0.002464,603:0.002464):0.062868):0.198034,((544:0.378843,608:0.020185):0.063757,589:0.220835):0.006939):0.076602,607:0.055346):0.088900):0.013522,((540:0.015517,541:0.015517):0.643004,563:0.617454):0.093246):0.222039):0.000982,(((((132:0.211905,501:0.064175):0.186072,(((((182:0.469376,351:0.236773):0.211890,466:0.158336):0.311367,394:0.757292):0.040522,(430:0.404651,((431:0.069277,432:0.033685):0.124755,502:0.591134):0.005281):0.045341):0.071305,(433:0.007729,434:0.007729):0.111105):0.336639):0.002752,(((((305:0.330365,(473:0.182340,474:0.154961):0.115171):0.244794,513:0.468382):0.211196,422:0.304379):0.166028,478:0.224000):0.095819,(((((348:0.678362,446:0.204599):0.191944,(421:0.476309,480:0.216214):0.070816):0.058842,479:0.102317):0.029983,417:0.378593):0.037219,(373:0.855413,489:0.001203):0.171054):0.038162):0.124716):0.503915,584:0.469326):0.575254,(((((226:0.072656,490:0.097297):0.241742,814:0.471609):0.367913,((228:0.365287,((313:0.384266,524:0.219880):0.012226,491:0.571714):0.001650):0.022839,244:0.645483):0.031352):0.044178,(246:0.237680,311:0.391113):0.069804):0.419269,568:0.050617):0.197363):0.020557):0.028450,((((189:0.212260,440:0.579246):0.394828,(198:0.085867,594:0.053012):0.006619):0.156944,542:0.183722):0.088362,(518:0.284270,649:0.067980):0.028881):0.011214):0.031140,(551:0.227576,((590:0.288928,617:0.089179):0.018741,669:0.001144):0.108705):0.155307):0.005258,((((566:0.176386,615:0.031280):0.254987,659:0.182229):0.008998,((581:0.296658,(686:0.075335,697:0.130092):0.095381):0.004533,654:0.210841):0.002288):0.032462,640:0.234641):0.019346):0.001384,(((((183:0.008332,652:0.035710):0.140601,(538:0.098122,((569:0.555450,750:0.112725):0.057346,((752:0.198681,753:0.163089):0.240857,807:0.079049):0.006248):0.002666):0.154849):0.049280,((((((((320:0.059931,632:0.059931):0.221168,(787:0.239698,788:0.173151):0.144427):0.003603,(628:0.219940,789:0.060345):0.086665):0.107317,(627:0.062543,805:0.066551):0.009262):0.026070,(803:0.461949,806:0.090340):0.194957):0.041794,786:0.185180):0.094347,((((435:0.696211,528:0.039012):0.396431,547:0.161772):0.068650,((522:0.289616,(((790:0.159217,794:0.049441):0.138630,793:0.140739):0.077105,(791:0.380302,(792:0.058159,804:0.098544):0.092102):0.047598):0.027745):0.019771,588:0.052143):0.011271):0.082659,(591:0.036177,763:0.979269):0.238575):0.027710):0.077146,((539:0.213286,(((583:0.018541,623:0.122580):0.057554,((595:0.068797,(612:0.031709,616:0.160388):0.039826):0.013262,618:0.082059):0.024153):0.011233,816:0.087722):0.125957):0.032629,(660:0.147321,661:0.128156):0.030147):0.024180):0.004778):0.003575,546:0.981961):0.049755,(570:0.585255,808:0.270516):0.046735):0.003828):0.189366,554:0.537824):0.041066,((((519:0.391422,685:0.103948):0.061003,641:0.058061):0.050559,642:0.064814):0.040858,((527:0.296565,(614:0.191471,674:0.106598):0.096881):0.007244,699:0.183344):0.092189):0.191104):0.056285,665:0.205218):0.011682,687:0.252492):0.095006,629:0.259886):0.058066,(((580:0.267753,630:0.204783):0.577786,676:0.035021):0.010844,653:0.048603):0.001039):0.159844,(((143:0.018059,268:0.349453):0.034602,(203:0.214672,592:0.253002):0.007849):0.244788,293:0.716454):0.424016):0.198873,680:0.356454):0.053910,253:0.341918):0.275498):0.021700,((((144:0.175695,645:0.068919):0.235682,(181:0.172523,270:0.177999):0.397763):0.367839,((((145:0.012678,(((206:0.494779,598:0.045886):0.186231,668:0.076059):0.124752,((548:0.991681,655:0.110207):0.097590,((785:0.018665,796:0.051005):0.052332,797:0.005063):0.457815):0.036820):0.031009):0.185734,((((((165:0.103401,215:0.158158):0.023584,(237:0.126074,555:0.106909):0.017337):0.012425,667:0.196905):0.052822,531:0.616485):0.001687,((166:0.141356,(174:0.190288,307:0.045182):0.035941):0.005007,(194:0.474536,251:0.165273):0.022157):0.028391):0.238586,((221:0.306191,(((282:0.130710,666:0.207370):0.001423,294:0.501629):0.005963,(549:0.146277,((784:0.034037,(795:0.126393,799:0.111271):0.001133):0.136905,798:0.065998):0.032583):0.164304):0.042153):0.034888,815:0.062749):0.165348):0.028854):0.100798,((((((178:0.500021,319:0.275518):0.271514,191:0.046005):0.069827,((192:0.005983,266:0.205960):0.106799,(238:0.280812,643:0.072621):0.037423):0.003050):0.061685,306:0.232274):0.063727,(((199:0.203339,255:0.162271):0.005898,310:0.192810):0.019163,658:0.225662):0.177229):0.017176,(232:0.462282,((619:0.351088,648:0.066352):0.040512,663:0.016401):0.224001):0.034445):0.120188):0.182536,(261:0.723299,586:1.295396):0.046035):0.264616):0.032676,(635:0.560864,((636:0.157821,(((638:0.092322,694:0.062206):0.006217,(693:0.048044,695:0.009714):0.058709):0.157558,646:0.398466):0.011238):0.053823,(637:0.078035,698:0.053394):0.412870):0.234230):0.037476):0.366467):0.054380):0.120435,727:0.531932):0.008935,(((6:0.178596,14:0.126577):0.358204,((7:0.162601,(17:0.057820,146:0.348032):0.025383):0.118920,664:0.618163):0.255279):0.024486,(((((((260:0.232757,(((469:0.599475,625:0.273556):0.002187,597:0.429177):0.031808,(534:0.082943,545:0.165078):0.361615):0.897143):0.025064,657:0.082598):0.020861,656:0.204760):0.216116,274:0.385284):0.029270,677:0.310516):0.366143,662:0.235978):0.380552,724:0.131817):0.070697):0.061716):0.064375,(((((((((8:0.079955,10:0.063528):0.044017,((((670:0.051212,671:0.045736):0.021386,673:0.028793):0.113511,696:0.169682):0.086978,672:0.256660):0.028846):0.040691,(((147:0.203011,((738:0.102956,740:0.070102):0.032484,739:0.096071):0.423378):0.054932,(149:0.124746,709:0.157600):0.009994):0.004872,(((((148:0.152049,271:0.154787):0.119180,272:0.167190):0.018897,759:0.336669):0.039838,257:0.256041):0.009905,650:0.213927):0.024248):0.011362):0.031357,(710:0.100512,742:0.283072):0.073605):0.119480,720:0.192297):0.155595,717:0.060303):0.039905,719:0.245315):0.106274,(704:0.129023,716:0.131761):0.074722):0.012794,26:0.216538):0.043621):0.014160,24:0.318125):0.123030,705:0.588999):0.186335,150:1.199815):0.121242,(((((22:0.266163,28:0.096416):0.117688,25:0.318142):0.225463,51:0.007100):0.044574,(730:0.124370,(731:0.164552,732:0.063252):0.022788):0.441907):0.101379,(48:0.154630,50:0.135465):0.023063):0.031796):0.188956,49:0.379281):0.084865,(30:0.703853,((((47:0.175286,(707:0.217523,711:0.206571):0.417608):0.077230,(712:0.223924,713:0.037864):0.228341):0.132871,57:0.336106):0.000971,714:0.353504):0.002756):0.099672):0.349523,52:0.805455):0.910017,(((((((((2:0.353333,19:0.194538):0.317445,718:0.040958):0.340219,(20:0.432638,((701:0.135632,729:0.020642):0.150321,706:0.055973):0.069911):0.414088):0.108305,((37:0.230048,56:0.060301):0.052259,(38:0.215031,39:0.209556):0.053586):0.015640):0.082631,((((((9:0.112507,((156:0.213817,(157:0.146287,(158:0.048782,202:0.204726):0.034534):0.029200):0.130447,647:0.218323):0.031077):0.000648,(159:0.229370,160:0.166513):0.214951):0.031102,(161:0.157075,250:0.318608):0.074793):0.604051,162:0.887938):0.059857,164:0.646518):0.233647,(34:0.197726,163:0.917895):0.151295):0.116316):0.292922,(((((((23:0.233445,29:0.019893):0.046370,(299:1.158595,782:0.244579):0.194458):0.031894,27:0.193981):0.138466,((((154:0.231083,273:0.102404):0.103380,155:0.213998):0.007628,692:0.196984):0.018141,292:0.661281):0.651317):0.471492,(36:0.439077,44:0.337776):0.055599):0.011622,(40:0.413019,55:0.281602):0.057687):0.035413,((((33:0.537474,((41:0.080914,46:0.048060):0.028486,42:0.109400):0.231063):0.025781,35:0.524925):0.017961,((((45:0.053261,53:0.001242):0.003732,(700:0.021271,725:0.204707):0.484615):0.001299,702:0.698836):0.126304,(708:0.041662,733:0.088205):0.257924):0.172229):0.023900,(779:0.247298,781:0.067105):0.277999):0.051471):0.137264):0.031385,((((31:0.062780,222:0.895201):0.038231,((152:0.342797,153:0.293516):0.085288,((287:0.248933,312:0.339282):0.402239,(((298:0.283494,318:0.269804):0.266522,325:0.593821):0.039648,780:0.154613):0.056032):0.061536):0.486182):0.341328,783:1.181207):0.292531,((43:0.229241,(54:0.121977,703:0.748830):0.033342):0.006432,723:0.295906):0.220051):0.164287):0.400503,((16:0.575179,32:0.052136):0.427563,(18:0.503982,128:0.503982):0.446741):0.819963):0.353500,151:2.203583):0.409905):0;
tree PAUP_5 = [&R] ((((((((((((((((((1:0.021378,3:0.015902):0.066732,241:0.164770):0.117541,(314:0.213280,675:0.098290):0.493284):0.005595,721:0.197557):0.277918,15:0.396077):0.036896,(4:0.156884,5:0.151408):0.352749):0.118369,(21:0.198225,(726:0.025514,728:0.030989):0.443873):0.084693):0.121625,(((((6:0.627078,(((7:0.168625,146:0.379439):0.079365,664:0.584632):0.171019,17:0.339612):0.208069):0.009835,(14:0.051549,((((260:0.253953,(274:0.139426,656:0.175018):0.005013):0.005754,(((469:0.490478,(597:0.307722,625:0.154288):0.010272):0.125681,(534:0.108425,545:0.190561):0.318822):0.877979,657:0.021060):0.063425):0.239962,677:0.286117):0.256114,662:0.101551):0.127958):0.533345):0.000225,727:0.555003):0.025749,724:0.304115):0.035997,((((((((11:0.025130,(((((((((((((((((((((((((((((((((((((((58:0.022282,(59:0.025916,62:0.047819):0.010055):0.008465,(60:0.054930,61:0.060406):0.011408):0.040458,(((63:0.018833,64:0.043474):0.065464,101:0.026803):0.001089,102:0.030630):0.021410):0.517475,(((65:0.245828,(66:0.025430,67:0.019955):0.258728):0.212858,((((93:0.079591,95:0.068640):0.042474,98:0.070046):0.024352,99:0.094399):0.047752,(94:0.077573,(96:0.017993,97:0.009779):0.048629):0.116597):0.278205):0.086462,(124:0.375975,(223:0.083389,(224:0.058374,349:0.061112):0.025015):0.040704):0.013002):0.043531):0.005202,225:0.185828):0.021640,120:0.489466):0.343887,((((((((((82:0.429516,352:0.111812):0.161290,(84:0.425627,(112:0.018809,113:0.018809):0.352061):0.099471):0.009105,111:0.476708):0.012206,85:0.576525):0.044866,(122:0.493688,376:0.351206):0.009976):0.000206,((((((107:0.032807,108:0.021855):0.055950,109:0.069592):0.445865,333:0.285363):0.001886,(110:0.405125,353:0.123012):0.087577):0.002031,(341:0.347790,342:0.235538):0.001723):0.000335,123:0.382701):0.055347):0.000804,((86:0.074042,87:0.087731):0.511466,340:0.106270):0.061535):0.004637,(83:0.565623,125:0.390287):0.039513):0.069747,326:0.025899):0.080081,(((((88:0.049961,89:0.121145):0.034845,(90:0.034578,91:0.029103):0.107723):0.070395,114:0.084017):0.362708,106:0.479579):0.091881,(92:0.298731,334:0.074113):0.330224):0.126010):0.209919):0.009626,(343:0.147691,359:0.144953):0.402338):0.167596,((254:0.165346,((((264:0.107916,278:0.293976):0.046602,776:0.114489):0.001264,493:0.073647):0.076586,(((279:0.164563,336:0.118020):0.088340,395:0.318612):0.067403,((((362:0.035529,363:0.030054):0.091004,379:0.153912):0.001713,392:0.018732):0.116842,(364:0.145301,(((371:0.045315,378:0.069955):0.019519,377:0.122329):0.172446,372:0.097764):0.058489):0.034079):0.121761):0.005149):0.009638):0.003000,398:0.228579):0.010036):0.003099,262:0.274569):0.005634,(((((((68:0.362957,81:0.362957):0.250907,(((((((69:0.137394,(103:0.009471,809:0.102558):0.040312):0.083012,(((74:0.048056,76:0.009726):0.017637,77:0.027363):0.084509,75:0.111872):0.067468):0.141087,105:0.287572):0.232641,361:0.101208):0.004228,(((70:0.067556,71:0.012799):0.151063,(72:0.004258,73:0.004258):0.162342):0.347490,360:0.067706):0.034992):0.000939,366:0.202200):0.031714,((((78:0.088801,80:0.118917):0.028888,117:0.051981):0.098285,116:0.169431):0.324143,79:0.570233):0.058046):0.023915):0.394804,(((100:0.499071,777:0.154204):0.034862,115:0.498340):0.033679,331:0.123965):0.389037):0.006702,396:0.122830):0.007464,(397:0.077363,399:0.055461):0.055668):0.034019,335:0.230021):0.086452,428:0.009719):0.015749):0.139535,((380:0.245251,492:0.028961):0.009264,381:0.136787):0.285688):0.102604,(329:0.209757,476:0.078341):0.276991):0.084830,(((((((126:0.086855,127:0.078641):0.383401,344:0.237539):0.028412,297:0.200243):0.372374,197:0.249665):0.028653,263:0.160590):0.013424,((322:0.154419,370:0.096924):0.012214,(338:0.172653,382:0.200032):0.040523):0.029284):0.153474,((212:0.052160,((386:0.031782,388:0.012617):0.081951,403:0.220509):0.132815):0.008891,214:0.104857):0.072049):0.276945):0.219119,481:0.171829):0.115310,((((((216:0.313084,280:0.189881):0.315038,443:0.036632):0.091646,(315:0.263415,508:0.304483):0.018182):0.009352,((423:0.060753,426:0.027899):0.356139,464:0.036330):0.005475):0.004710,411:0.372319):0.122256,465:0.004615):0.022543):0.080284,((((((((((((121:0.201366,755:0.280878):0.260807,(323:0.151634,(769:0.124528,772:0.030929):0.016924):0.003900):0.038130,771:0.060216):0.348095,(756:0.422593,757:0.336054):0.339982):0.128908,187:0.054765):0.013252,((((129:0.215059,(((130:0.146459,131:0.116343):0.064689,369:0.520411):0.006327,((((275:0.340372,400:0.088490):0.097036,((327:0.115172,393:0.284919):0.004888,346:0.062565):0.084631):0.067481,330:0.250269):0.125424,347:0.153927):0.167472):0.011273):0.031272,((229:0.119487,249:0.067468):0.025334,267:0.029831):0.000209):0.051793,(((207:0.130066,770:0.139238):0.016907,765:0.038589):0.090393,281:0.105949):0.096349):0.014480,204:0.345458):0.026462):0.098242,(((((167:0.290914,(((171:0.311409,231:0.177369):0.039230,365:0.164580):0.049400,276:0.082563):0.022178):0.006822,391:0.201912):0.003599,((((((((((208:0.112469,209:0.109731):0.051172,(767:0.365939,773:0.227413):0.013511):0.002694,774:0.025706):0.003765,775:0.406379):0.029036,766:0.050046):0.264689,768:0.254130):0.144132,389:0.139898):0.009035,(385:0.199404,778:0.234540):0.048092):0.000483,383:0.217863):0.069536,(211:0.251119,213:0.158032):0.126629):0.008462):0.027217,239:0.076670):0.041157,(186:0.017941,(387:0.108632,390:0.092205):0.070842):0.151906):0.032006):0.035329,(((245:0.292139,(758:0.253740,761:0.233966):0.633007):0.057578,337:0.210086):0.045546,((304:0.198029,345:0.556573):0.134986,404:0.204336):0.010228):0.129393):0.393812,505:0.365308):0.023391,463:0.142292):0.040745,471:0.084474):0.086509,(((((259:0.214859,(((355:0.134008,(356:0.090107,420:0.016185):0.054852):0.040999,438:0.068231):0.022666,419:0.159343):0.195147):0.204155,507:0.208086):0.208788,441:0.203321):0.040124,((412:0.192326,424:0.252559):0.241457,(((414:0.238128,494:0.350380):0.201244,427:0.015005):0.011475,(486:0.061389,496:0.343388):0.030799):0.026742):0.017740):0.030430,(((((402:0.791698,506:0.230324):0.139626,470:0.016768):0.014021,462:0.140303):0.020769,(409:0.347373,410:0.024307):0.021775):0.083959,((((((408:0.074508,(444:0.331997,445:0.008931):0.035461):0.009625,416:0.587898):0.005080,((425:0.404468,485:0.059499):0.036238,458:0.005502):0.009903):0.017628,((449:0.045177,497:0.187545):0.085395,(460:0.203965,487:0.069811):0.003266):0.003648):0.011638,461:0.200614):0.015689,484:0.084886):0.009562):0.015157):0.012096):0.084189):0.086726,((((((((328:0.168551,(406:0.140695,407:0.116054):0.030594):0.030175,374:0.212415):0.063757,((((367:0.060733,375:0.014190):0.093599,384:0.203614):0.003205,368:0.157538):0.044425,405:0.286837):0.082422):0.439571,413:0.022953):0.068499,483:0.001103):0.016269,448:0.173430):0.023657,488:0.008175):0.166673,(401:0.206872,(511:0.044076,512:0.041339):0.066971):0.734689):0.136933):0.424909,533:0.065916):0.054566,(139:0.291358,140:0.436464):0.280985):0.004710,((((180:0.212326,468:0.360170):0.023895,482:0.238959):0.051325,(295:0.044488,((296:0.001257,500:0.058752):0.316346,504:0.503777):0.052575):0.341621):0.205909,587:0.167537):0.067170):0.009885,(((141:0.089911,142:0.010513):0.376820,450:0.354479):0.175995,(((185:0.290862,218:0.189562):0.280137,(((((205:0.245610,217:0.193591):0.128449,624:0.289186):0.032830,(((252:0.487266,811:0.092982):0.439954,457:0.415242):0.027399,(455:0.248178,812:0.262652):0.024831):0.142093):0.119211,525:0.202919):0.000387,(498:0.499487,515:0.368071):0.166630):0.000706):0.042386,(210:0.367503,526:0.008731):0.177435):0.012913):0.020872):0.060398,((((((((136:0.192120,233:0.394607):0.037303,475:0.292394):0.003687,762:0.322009):0.096937,((219:0.081225,(220:0.027608,571:0.052249):0.026239):0.064264,451:0.293334):0.014812):0.188142,((442:0.469549,517:0.023165):0.011693,559:0.043072):0.149201):0.054798,575:0.019828):0.016200,((572:0.027565,574:0.024828):0.004625,578:0.029452):0.006576):0.000420,((((((179:0.309725,283:0.109862):0.010264,324:0.174883):0.013195,317:0.149749):0.050520,321:0.241337):0.481744,585:0.027666):0.220190,593:0.310826):0.032261):0.063203):0.029381,(((((133:0.153270,176:0.577523):0.132788,((201:0.276367,((265:0.095074,567:0.073171):0.038319,453:0.226480):0.000606):0.116172,((415:0.224461,459:0.380518):0.080228,613:0.186961):0.044045):0.016722):0.203493,437:0.590853):0.069351,(((((175:0.795749,596:0.056644):0.157785,564:0.003499):0.136151,600:0.147864):0.010035,((((200:0.092987,256:0.254520):0.080820,277:0.075129):0.070855,230:0.126819):0.133970,529:0.129372):0.009362):0.074001,(573:0.015711,576:0.015711):0.027277):0.044891):0.015627,((258:0.261006,532:0.033765):0.006692,577:0.024030):0.079477):0.025526):0.014917,((137:0.171479,((316:0.415990,(456:0.246192,(751:0.157523,754:0.187640):0.012008):0.257409):0.157723,(429:0.899340,764:0.184476):0.030293):0.002854):0.157326,((138:0.195072,477:0.345653):0.008580,((269:0.184276,509:0.129519):0.285979,439:0.407285):0.015280):0.149794):0.308072):0.005002,((134:0.104158,(135:0.076327,(284:0.133699,300:0.147388):0.095949):0.025092):0.644778,(168:0.516966,(((169:0.129004,301:0.350656):0.521890,(((436:0.298188,621:0.013338):0.015169,626:0.033982):0.127568,631:0.123220):0.001893):0.000400,((172:0.173892,((188:0.043695,(242:0.251730,243:0.251730):0.087767):0.110115,(550:0.044578,813:0.460600):0.057213):0.003655):0.066908,248:0.514700):0.018867):0.016253):0.026745):0.141973):0.307091,((((((104:1.492778,((184:0.235076,332:0.185908):0.226258,((339:0.191453,354:0.207881):0.067949,((350:0.025180,357:0.079938):0.214349,((734:0.039298,736:0.003562):0.271975,(735:0.056617,737:0.030629):0.155360):0.165308):0.011659):0.078842):0.335916):0.169227,358:0.862553):0.544342,(((467:0.030405,514:0.098851):0.285084,503:0.345605):0.024672,499:0.241598):0.040040):0.371649,(((418:0.030689,454:0.052592):0.222851,620:0.149502):0.285419,582:0.418494):0.152657):0.201001,193:0.093051):0.068992,((535:0.322752,(536:0.246538,537:0.268441):0.054311):0.016714,(579:0.357750,(810:0.084884,818:0.087465):0.260628):0.025522):0.003275):0.066757):0.036285,247:0.415667):0.264190,(((((((((((((((118:0.206335,119:0.198122):2.140905,(520:0.091089,530:0.074662):0.021951):0.056626,(((227:0.034021,556:0.003905):0.031279,447:0.448713):0.020368,558:0.030911):0.218153):0.002065,(543:0.450815,((552:0.058179,553:0.014373):0.164042,817:0.179450):0.061471):0.011243):0.014792,(560:0.176519,565:0.119024):0.094878):0.003990,(((173:0.064481,611:0.217914):0.052928,561:0.076341):0.112207,(472:0.239190,622:0.047540):0.294441):0.086840):0.157545,606:0.098915):0.051593,(((452:0.092485,495:0.032252):0.346391,601:0.071890):0.295633,610:0.107427):0.092363):0.123375,((((557:0.219423,562:0.172879):0.008463,(599:0.035049,605:0.106233):0.055944):0.036317,604:0.217659):0.018715,609:0.228160):0.344148):0.013726,523:0.158930):0.015382,516:0.089552):0.076203,(((((510:0.673481,521:0.073892):0.308825,(602:0.001167,603:0.001167):0.159784):0.041939,544:0.389065):0.044389,(589:0.195361,608:0.058469):0.016326):0.068952,607:0.031609):0.090340):0.016590,((540:0.049358,541:0.049358):0.566173,563:0.574463):0.117009):0.238566,(((((((226:0.012227,490:0.036868):0.277668,228:0.027062):0.004570,491:0.239708):0.083501,814:0.335192):0.032385,524:0.015987):0.171920,((244:0.570554,246:0.157024):0.002250,(311:0.139272,313:0.174865):0.173435):0.003992):0.541683,568:0.028814):0.236040):0.011249,((((132:0.166956,501:0.019226):0.015586,(((((((305:0.215031,(473:0.127877,474:0.100499):0.054300):0.337633,513:0.445888):0.207956,(((422:0.121218,446:0.115742):0.034676,480:0.040904):0.092650,478:0.002137):0.030101):0.028606,417:0.194999):0.070447,479:0.019153):0.003399,(348:0.766846,421:0.443665):0.082537):0.072575,(373:0.856436,489:0.002226):0.095639):0.019082):0.504554,(((((182:0.415327,351:0.182723):0.178803,466:0.071200):0.424727,((430:0.054099,502:0.245863):0.344139,(431:0.038169,432:0.002577):0.154731):0.037456):0.124688,394:0.908203):0.007990,(433:0.025809,434:0.025809):0.140100):0.578682):0.077983,584:0.329760):0.742943):0.004143):0.021615,649:0.112948):0.034325,(((((183:0.141766,546:0.921939):0.034025,(((((((189:0.129237,440:0.496223):0.452634,594:0.034415):0.110325,(752:0.272011,753:0.236419):0.228534):0.050711,(((((435:0.708757,528:0.051559):0.387103,547:0.164990):0.011870,(522:0.235765,(591:0.012477,763:0.891783):0.094723):0.031330):0.040101,588:0.049952):0.013618,(((790:0.193363,(793:0.221193,794:0.280984):0.166753):0.001627,791:0.066055):0.026170,(792:0.048754,804:0.029152):0.033641):0.056334):0.090812):0.033434,569:0.751699):0.000256,(((320:0.010641,632:0.010641):0.279859,(628:0.254323,787:0.067839):0.058079):0.044469,(788:0.191910,789:0.146077):0.051539):0.233550):0.034354,(539:0.239420,570:0.543207):0.002170):0.010861):0.027013,808:0.268513):0.010372,((((551:0.312551,((590:0.321374,669:0.014849):0.000293,617:0.121919):0.179681):0.008865,(750:0.594158,786:0.167901):0.253648):0.020258,((583:0.039646,(595:0.036414,616:0.167831):0.033349):0.097103,(((612:0.050102,816:0.241834):0.010748,623:0.132035):0.010138,618:0.068251):0.098615):0.147429):0.004340,((660:0.049613,661:0.030448):0.132925,(805:0.024926,807:0.014321):0.224171):0.037535):0.001318):0.022556,(((((198:0.123790,542:0.058081):0.087834,518:0.186983):0.104441,554:0.277734):0.000988,(627:0.297745,652:0.207396):0.005618):0.018699,(538:0.095547,(803:0.486444,806:0.162416):0.163720):0.212825):0.031398):0.021055):0.017377,(((566:0.425083,(((581:0.114947,697:0.043763):0.051557,686:0.040562):0.104183,654:0.180338):0.017503):0.021268,(615:0.271596,659:0.167558):0.029649):0.006344,640:0.214502):0.059663):0.124975,((((519:0.450712,641:0.056347):0.006239,685:0.169477):0.033360,642:0.052141):0.057916,(527:0.328201,((614:0.270886,674:0.186012):0.009107,699:0.167741):0.039995):0.072182):0.100057):0.107035,(665:0.119268,687:0.154860):0.050037):0.120564,((((143:0.025017,268:0.356411):0.044106,(203:0.211927,592:0.250257):0.027057):0.227994,293:0.716123):0.125254,629:0.178702):0.059148):0.001792,(580:0.336449,630:0.273478):0.442664):0.052364,676:0.020959):0.118193,653:0.141890):0.202598,((((((195:0.010176,644:0.007438):0.389858,678:0.170055):0.049366,196:0.397381):0.131882,(288:0.025426,634:0.074707):0.314925):0.016053,(689:0.053741,690:0.261817):0.242431):0.096958,(633:0.317430,688:0.350284):0.185214):0.047182):0.047401):0.002886,13:0.025278):0.072728,((((741:0.087238,744:0.081762):0.028685,747:0.042001):0.077310,743:0.247990):0.034521,((745:0.052809,(746:0.015294,748:0.001605):0.032039):0.080139,749:0.069977):0.040050):0.431397):0.003572,715:0.068723):0.012988,(((12:0.024381,253:0.273525):0.058193,302:0.506827):0.013214,683:0.336719):0.018777):0.014015,(285:0.689126,(((286:0.230278,290:0.128978):0.344828,289:0.531300):0.014417,291:0.485485):0.069487):0.014288):0.005456,((((144:0.221294,((181:0.098269,270:0.103745):0.267213,645:0.099796):0.014722):0.447409,((((((178:0.359821,319:0.135318):0.398548,191:0.032839):0.219613,(((199:0.138990,310:0.122563):0.006281,255:0.104203):0.103401,658:0.245935):0.168165):0.029087,(((192:0.047138,266:0.247115):0.000521,306:0.102416):0.163231,(238:0.345525,643:0.137335):0.070818):0.070649):0.084599,((619:0.335067,648:0.050330):0.050662,663:0.010529):0.372037):0.093447,232:0.697892):0.255662):0.160224,(((((((145:0.038381,((548:0.993877,668:0.068598):0.059289,(655:0.122350,((785:0.033790,796:0.172222):0.011301,797:0.066690):0.377751):0.049342):0.129637):0.002993,(206:0.479852,598:0.030958):0.385615):0.143507,(((165:0.142293,194:0.473459):0.063925,(237:0.173427,667:0.214495):0.049218):0.006180,((166:0.171388,(174:0.216164,251:0.172359):0.040098):0.005423,(((215:0.227282,531:0.596778):0.021673,307:0.114800):0.000869,555:0.192329):0.000910):0.016422):0.235430):0.004702,((221:0.273007,(((549:0.037056,(798:0.235992,799:0.117272):0.078907):0.010159,795:0.026940):0.053115,784:0.047271):0.219221):8.217e-05,(((282:0.127128,586:0.775884):0.006445,294:0.503068):0.005712,666:0.215944):0.007864):0.253362):0.013054,815:0.081754):0.091798,261:0.582023):0.487669,(635:0.369295,((636:0.150499,((693:0.137050,(695:0.073752,698:0.248974):0.024968):0.084401,694:0.183122):0.046775):0.025398,((637:0.285188,638:0.115442):0.085563,646:0.343373):0.084407):0.078408):0.232110):0.013970):0.061188,680:0.419320):0.032307):0.330595,((170:0.388808,((177:0.477823,(303:0.176019,308:0.228038):0.014444):0.178317,234:0.439964):0.069310):0.001894,(((((((190:0.088350,240:0.014428):0.302404,679:0.169103):0.189814,681:0.334277):0.007756,309:0.317392):0.103902,(((651:0.157980,760:0.355105):0.001455,691:0.178600):0.076206,722:0.120651):0.013169):0.006800,((((235:0.311506,801:0.355148):0.021328,(800:0.303674,802:0.300799):0.049333):0.056733,(682:0.279056,684:0.248940):0.099559):0.018590,236:0.369827):0.019937):0.000549,639:0.420430):0.038718):0.268317):0.184973):0.039789):0.030326,26:0.341782):0.009240,((((((((((8:0.026999,10:0.010572):0.044126,((((670:0.052872,671:0.047396):0.026941,673:0.036007):0.006011,696:0.069396):0.038746,672:0.108142):0.124517):0.107760,148:0.389700):0.023369,272:0.309030):0.042116,((147:0.256847,742:0.194702):0.014790,(149:0.091959,(709:0.085834,759:0.324027):0.038980):0.056474):0.082247):0.009333,((((257:0.176461,((738:0.056167,739:0.002022):0.100487,740:0.123800):0.348235):0.005985,650:0.130427):0.027862,271:0.286967):0.098415,710:0.149927):0.081873):0.157533,716:0.000444):0.115073,(24:0.153338,(704:0.020820,717:0.023558):0.088713):0.003246):0.150352,720:0.553457):0.000811,719:0.411785):0.087081):0.038588,705:0.581259):0.303625,150:1.309365):0.096294,(((((22:0.371450,28:0.201703):0.128170,25:0.433911):0.214826,48:0.136873):0.015484,51:0.127716):0.056718,(50:0.034808,(730:0.254360,(731:0.292820,732:0.191519):0.024511):0.289575):0.155102):0.085017):0.231745,30:0.846051):0.137264,(((47:0.211646,((707:0.212389,711:0.201438):0.357640,(712:0.214813,713:0.028753):0.095120):0.101461):0.223620,57:0.385985):0.023482,(49:0.305087,714:0.296874):0.129020):0.209829):0.233164,52:0.868886):1.084681,((((((((((((2:0.361304,19:0.202509):0.641222,56:0.011424):0.009560,718:0.382266):0.107136,(38:0.026773,39:0.021297):0.257404):0.004315,(20:0.558137,((701:0.238167,729:0.123177):0.126661,706:0.134849):0.116535):0.401129):0.005810,37:0.307992):0.062145,(((((9:0.161029,((159:0.290232,160:0.227375):0.110708,250:0.318918):0.091255):0.005850,161:0.254490):0.020418,((156:0.380372,647:0.254431):0.019621,((157:0.094273,158:0.031302):0.005085,202:0.192330):0.262306):0.050137):0.218045,162:0.544972):0.562414,164:0.806108):0.179931):0.183946,((43:0.185920,54:0.111998):0.005096,(703:0.714288,723:0.221589):0.029659):0.278194):0.137571,(34:0.352816,163:1.072985):0.423597):0.081291,(((((((((23:0.308272,29:0.094720):0.083356,27:0.273900):0.259691,(299:1.592065,782:0.112504):0.132491):0.077832,55:0.135151):0.017028,(779:0.235661,781:0.225623):0.454763):0.006822,(35:0.272116,((154:0.291329,273:0.162650):0.320734,((155:0.222807,292:0.644322):0.031400,692:0.229566):0.237390):0.571872):0.130440):0.350321,((((45:0.117959,725:0.750289):0.057077,53:0.123018):0.027585,(700:0.586079,702:0.777728):0.065436):0.238721,(708:0.225127,733:0.271671):0.331205):0.125474):0.010775,((33:0.554387,((41:0.079973,46:0.047119):0.123156,42:0.203129):0.154247):0.104437,40:0.508356):0.143157):0.006495,(36:0.416309,44:0.315009):0.277292):0.084820):0.030198,(((31:0.153424,(((((152:0.203750,325:0.526703):0.008054,153:0.162523):0.059234,(298:0.212204,318:0.198515):0.337981):0.175944,(287:0.257581,312:0.347930):0.474024):0.180012,780:0.215653):0.339684):0.091177,222:1.077022):0.505245,783:1.399698):0.247570):0.569937,((16:0.566855,32:0.043812):0.182876,(18:0.405038,128:0.405038):0.292674):1.340665):0.733808):0.040507,151:2.892090):0;
tree PAUP_6 = [&R] ((((((((((((((((((((((1:0.092783,3:0.087307):0.037490,241:0.206933):0.008684,721:0.125269):0.029437,((681:0.182818,760:0.182818):0.180740,682:0.327966):0.023864):0.002834,651:0.193131):0.003056,691:0.215351):0.023901,(((177:0.445284,308:0.209943):0.151297,303:0.309221):0.055808,(314:0.176096,675:0.061106):0.522836):0.000165):0.015566,679:0.457419):0.000427,(15:0.087712,((((170:0.120039,(((190:0.103740,240:0.029818):0.164474,234:0.041086):0.184665,236:0.143616):0.014753):0.129327,684:0.284958):0.038392,235:0.364418):0.003377,(309:0.336751,639:0.328538):0.031043):0.007391):0.033378):0.001088,(722:0.105079,((800:0.267666,802:0.318424):0.174823,801:0.150710):0.052887):0.017099):0.182495,21:0.036250):0.009112,(((((((4:0.144841,5:0.139365):0.031798,((286:0.225778,(289:0.143152,290:0.085657):0.038821):0.106577,291:0.228317):0.328769):0.002302,285:0.693543):0.034704,302:0.577665):0.006867,(726:0.023702,728:0.029178):0.122887):0.125436,((((((((((((((((((((((((((((((((((((((((((((58:0.030669,(59:0.025443,62:0.047346):0.018916):0.000167,(60:0.065684,61:0.071159):0.000745):0.053730,101:0.062664):0.019766,(63:0.065698,(64:0.087020,102:0.007623):0.003318):0.074227):0.300701,65:0.405034):0.150931,((66:0.132964,67:0.127488):0.248233,(((93:0.085436,95:0.074485):0.021192,99:0.054608):0.051698,((94:0.078953,98:0.026934):0.022949,(96:0.026965,97:0.018751):0.063986):0.056423):0.198231):0.213099):0.034522,(124:0.424117,((223:0.036692,224:0.036692):0.005580,349:0.045010):0.129963):0.010199):0.042665,(120:0.410359,225:0.128360):0.096739):0.315817,((((((((((82:0.629271,(83:0.562424,(84:0.528647,122:0.441036):0.025563):0.009352):0.017252,((112:0.025082,113:0.025082):0.471096,352:0.298939):0.029880):0.002608,((86:0.102397,87:0.116086):0.339932,376:0.157478):0.195851):0.021628,125:0.437928):1.534e-05,(85:0.615127,111:0.527515):0.020056):0.004181,340:0.184766):0.035097,((((((107:0.031823,108:0.020871):0.041661,109:0.054319):0.485087,353:0.232652):0.006286,110:0.521051):0.010374,(123:0.370012,(333:0.221205,342:0.169186):0.055720):0.049046):0.038891,341:0.425095):0.032961):0.045038,326:0.048612):0.125695,(((((88:0.098907,114:0.027723):0.010879,89:0.180971):0.005527,(90:0.092496,91:0.087020):0.080312):0.294111,106:0.371094):0.183513,(92:0.352344,334:0.127726):0.259758):0.211190):0.065679,(343:0.190027,359:0.187289):0.274463):0.065476):0.149166,777:0.181374):0.027748,428:0.005990):0.004811,((100:0.979812,(397:0.132112,399:0.110209):0.009917):0.033894,(264:0.014311,278:0.200371):0.156137):0.078660):0.085514,((((((((68:0.076223,81:0.076223):0.030297,((78:0.108012,(79:0.079995,80:0.079995):0.058134):0.001838,(116:0.053451,117:0.034286):0.009856):0.004884):0.048986,105:0.122653):0.027066,(((70:0.079825,73:0.027806):0.028435,(71:0.004017,72:0.006755):0.049486):0.059431,((74:0.106279,75:0.067949):0.010607,(76:0.026760,77:0.026760):0.051797):0.045329):0.058687):0.283631,360:0.011606):0.080858,((69:0.151293,(103:0.044477,809:0.137564):0.019205):0.432458,361:0.090824):0.004378):0.039829,366:0.230856):0.558656,((380:0.234548,381:0.116820):0.033717,492:0.051975):0.118898):0.084352):0.001420,((((((115:0.965484,331:0.557430):0.007488,396:0.168044):0.004352,493:0.087522):8.074e-05,(335:0.233905,395:0.324254):0.004280):0.001258,279:0.264084):0.112897,(336:0.210395,398:0.147425):0.120042):0.052148):0.013004,(259:0.041134,(((355:0.035220,356:0.046172):0.162654,(420:0.134859,438:0.091053):4.444e-05):0.018083,419:0.177627):0.003137):0.097097):0.246554,(329:0.266395,476:0.134978):0.310040):0.181132,(((414:0.070695,494:0.182947):0.138498,505:0.187290):0.129007,507:0.299870):0.055119):0.012528,(401:0.212985,(511:0.010442,512:0.007705):0.106717):0.562585):0.125073,((((402:0.915732,462:0.110690):0.026017,416:0.539171):0.002104,445:0.007393):0.074665,427:0.054680):0.051872):0.004544,(((((((((((121:0.333803,771:0.069036):0.059558,(755:0.465665,772:0.084988):0.007208):0.045652,(323:0.131847,769:0.378926):0.000526):0.292643,(756:0.302950,757:0.476359):0.278351):0.288311,((((((((129:0.222474,249:0.069154):0.038789,((275:0.457101,(330:0.200930,346:0.165338):0.001551):0.045611,(327:0.193665,(393:0.310945,400:0.122033):0.052467):0.076330):0.352551):0.015373,(((130:0.045980,131:0.015864):0.048987,369:0.404230):0.169956,229:0.149933):0.025403):0.010782,267:0.071128):0.001502,347:0.406534):0.010231,(204:0.260753,281:0.132074):0.071253):0.018823,(207:0.105633,(765:0.104389,770:0.102373):0.087981):0.247934):0.031403,187:0.078331):0.019094):0.196183,((((171:0.319913,231:0.185873):0.044041,337:0.180632):0.150494,(186:0.058019,(387:0.152113,390:0.135686):0.067439):0.125263):0.001571,((304:0.200301,404:0.071622):0.059543,345:0.618388):0.160464):0.144348):0.002321,((((167:0.338534,(((((((208:0.192842,209:0.190104):0.146541,775:0.352634):0.100282,774:0.189278):0.012203,768:0.520378):0.072335,773:0.185623):0.058154,383:0.182745):0.070019,((((385:0.155180,389:0.056617):0.096681,767:0.114735):0.000499,766:0.260563):0.001607,778:0.151352):0.028914):0.080294):0.000786,((276:0.046281,(758:0.450021,761:0.249440):0.645460):0.020872,365:0.198569):0.085994):0.014132,(211:0.387865,(213:0.284004,(245:0.341137,391:0.157701):0.038692):0.010774):0.050461):0.007709,239:0.109280):0.170223):0.413034,((463:0.120867,486:0.030518):0.017620,485:0.056352):0.093976):0.009109,460:0.247048):0.006390,((315:0.300890,481:0.147570):0.062849,458:0.024360):0.051232):0.016356,((((216:0.206229,280:0.083026):0.453323,443:0.068063):0.182386,484:0.088915):0.001675,(410:0.093039,(412:0.291964,424:0.352197):0.137830):0.033144):0.025885):0.002834):0.058603,470:0.218980):0.005494,((((((((((((((((126:0.064955,127:0.056742):0.380448,344:0.212686):0.026275,297:0.173253):0.304877,197:0.155178):0.127158,263:0.164608):0.165175,(254:0.206765,382:0.392939):0.032669):0.017305,(214:0.116116,(262:0.259465,338:0.325174):0.009970):0.080390):0.016043,((322:0.067842,370:0.010347):0.214551,((((((362:0.016848,363:0.011373):0.171973,392:0.079307):0.068511,372:0.202575):0.035746,(371:0.007178,378:0.031819):0.370659):0.011869,((364:0.034648,377:0.242610):0.115178,379:0.242912):0.089414):0.032698,776:0.146220):0.048786):0.102640):0.020373,(212:0.072071,((386:0.057333,388:0.038168):0.082760,403:0.246869):0.126365):0.117045):0.173424,411:0.135185):0.057026,506:0.194949):0.279228,425:0.490605):0.000984,((449:0.036186,497:0.178554):0.015571,508:0.331018):0.105813):0.008493,(((((408:0.011349,409:0.320726):0.017091,(444:0.313277,471:0.020327):0.008113):0.067479,((423:0.066144,426:0.033290):0.368327,464:0.053910):0.058436):0.024623,461:0.202677):0.012304,(441:0.220845,496:0.396067):0.026992):0.005839):0.008839,((((((((((328:0.024742,367:0.046645):0.105764,(384:0.153288,406:0.084842):0.048402):0.045685,368:0.198094):0.012450,405:0.295417):0.030857,(374:0.212643,(375:0.164566,407:0.167303):0.009747):0.020545):0.560227,413:0.100624):0.026594,488:0.004014):0.029922,483:0.066790):0.039614,448:0.262462):0.029540,487:0.103089):0.014319):0.022307,465:0.022101):0.062857):0.550311,564:0.166982):0.006159,(415:0.454720,613:0.336993):0.088144):0.020715,(((((141:0.125705,142:0.046307):0.380990,450:0.394443):0.099125,((185:0.333824,218:0.232524):0.242673,(((200:0.008731,256:0.170265):0.118022,230:0.008912):0.021191,277:0.049268):0.239641):0.012896):0.014137,526:0.176311):0.009592,533:0.101030):0.007953):0.082260,(((((((133:0.395494,((201:0.301172,453:0.251891):0.014043,(265:0.022606,567:0.000703):0.150240):0.203482):0.010117,(252:0.488672,811:0.106496):0.699850):0.047989,(437:0.515114,600:0.131700):0.039786):0.008619,((139:0.260271,140:0.405377):0.220582,258:0.176838):0.058025):0.030453,((((176:0.634473,210:0.278667):0.221235,(205:0.202941,217:0.150922):0.321601):0.043050,577:0.003480):0.012043,525:0.256454):0.006123):0.041176,((((((((((((136:0.165078,233:0.367565):0.072224,475:0.300273):0.050337,451:0.265737):0.016576,(269:0.118975,509:0.064218):0.431533):0.044822,477:0.464027):0.076767,((((138:0.036608,316:0.417055):0.002234,764:0.175480):0.159900,439:0.417656):0.086238,429:1.021347):0.105233):0.036375,(((137:0.000667,(456:0.411023,(751:0.291705,754:0.321821):0.042658):0.082343):0.355675,593:0.170054):0.023181,((442:0.461233,559:0.023063):0.003409,517:0.018259):0.087365):0.022424):0.062879,((219:0.120147,762:0.233534):0.185852,(220:0.084173,571:0.108814):0.194447):0.049313):0.032281,575:0.004179):0.007675,572:0.014592):0.023577,(((((((179:0.256525,283:0.056662):0.021323,324:0.132742):0.049263,317:0.143674):0.055288,321:0.240030):0.554907,585:0.099523):0.163986,578:0.019841):0.001810,574:0.021650):0.013781):0.020523,(573:0.024558,576:0.024558):0.031397):0.006868):0.009100,((((175:0.476110,459:0.051857):0.250372,(457:0.282844,624:0.020124):0.054864):0.059271,596:0.046648):0.357913,((455:0.542058,((498:0.364523,515:0.233106):0.215535,812:0.242684):0.093417):0.014481,532:0.000641):0.028720):0.058989):0.023495):0.024082,((((((134:0.624512,135:0.621774):0.100024,813:0.144999):0.013972,((((((168:0.235054,248:0.267908):0.025504,436:0.203063):0.040221,(169:0.408527,301:0.630179):0.042833):0.127350,172:0.187084):0.071207,631:0.124136):0.025815,550:0.215660):0.008133):0.001077,((242:0.258591,243:0.258591):0.185198,(284:0.080693,300:0.094382):0.680572):0.128902):0.002449,((188:0.238270,626:0.158872):0.022848,621:0.176244):0.018220):0.023670,((((180:0.195594,(468:0.202148,482:0.057042):0.141290):0.094519,(295:0.083961,((296:0.029440,500:0.086935):0.234260,504:0.449874):0.145951):0.304714):0.230849,587:0.195043):0.004994,529:0.164445):0.029049):0.095754):0.169097,(193:0.027855,579:0.252359):0.033501):0.059247,((535:0.218254,537:0.218254):0.019384,536:0.215735):0.063663):0.034039,247:0.305223):0.059490,(810:0.221568,818:0.038465):0.116402):0.251452,(((((104:1.836790,358:1.037338):0.381213,(((467:0.033012,514:0.101459):0.110733,503:0.173861):0.102268,499:0.147450):0.145844):0.497518,((((184:0.183409,332:0.134242):0.341374,((339:0.256821,((350:0.025943,357:0.080700):0.171312,((734:0.028459,(735:0.023491,737:0.131181):0.032315):0.007362,736:0.035612):0.390892):0.051353):0.003249,354:0.276497):0.141624):1.117452,582:0.330919):0.093159,((418:0.046609,454:0.068512):0.158569,620:0.101139):0.339366):0.284598):0.264319,(((132:0.150505,501:0.002775):0.488191,584:0.203378):0.103491,(((((182:0.422843,351:0.190240):0.368572,466:0.268485):0.347005,(394:0.812355,((430:0.059992,502:0.251755):0.313100,(431:0.069836,432:0.034244):0.097916):0.091443):0.090723):0.001614,(433:0.056701,434:0.056701):0.097705):0.348563,((((((305:0.291675,513:0.184899):0.013809,(473:0.117382,474:0.090004):0.155248):0.475839,478:0.052940):0.055081,(422:0.112589,446:0.107113):0.241839):0.047439,479:0.043322):0.108510,((348:0.833424,(417:0.199092,(421:0.429445,480:0.169349):0.027005):0.053794):0.086457,(373:0.859761,489:0.005552):0.090237):0.058782):0.225310):0.296712):0.534596):0.160704,((((((((((((((118:0.349612,119:0.341398):1.755939,(447:0.374936,(543:0.143292,611:0.132341):0.004402):0.013982):0.147593,227:0.153098):0.012969,556:0.135951):0.036538,(557:0.122738,562:0.076194):0.049752):0.129449,((173:0.259816,(561:0.160667,605:0.114124):0.058082):0.001113,(599:0.099702,817:0.171123):0.002432):0.062912):0.013299,(((452:0.313087,495:0.252854):0.065161,601:0.011262):0.250674,604:0.259198):0.009495):0.014032,610:0.025368):0.314043,(((((472:0.212475,622:0.020826):0.359627,(530:0.120771,(560:0.147920,565:0.090425):0.074152):0.004947):0.008542,558:0.230086):0.240607,606:0.142151):0.038533,((520:0.032373,609:0.081655):0.075845,(552:0.137332,553:0.093527):0.094089):0.321610):0.109446):0.018833,523:0.180283):0.010225,((((((510:0.706219,521:0.106629):0.303728,(602:0.045675,603:0.045675):0.142917):0.013094,608:0.029201):0.038874,544:0.426734):0.024645,589:0.229612):0.064240,607:0.044822):0.017121):0.011022,516:0.116771):0.018445,((540:0.079903,541:0.079903):0.570417,563:0.609252):0.035090):0.195291,(((((((226:0.020995,490:0.045636):0.418850,228:0.177011):0.163119,(491:0.407606,814:0.463221):0.140600):0.015398,244:0.612885):0.012344,524:0.236340):0.002087,(246:0.209832,(311:0.262362,313:0.297954):0.100903):0.003956):0.486767,568:0.024419):0.150031):0.031118):0.010985):0.034408,542:0.237271):0.013964,((198:0.229229,518:0.204589):0.054415,649:0.042713):0.033299):0.053038,(((((183:0.024165,805:0.108259):0.114193,786:0.251070):0.003729,((189:0.113932,440:0.480919):0.467965,594:0.034441):0.206208):0.013120,(((320:0.022160,632:0.022160):0.327069,((628:0.326417,788:0.265069):0.034294,789:0.007117):0.010421):0.023286,787:0.080611):0.220634):0.030454,((((538:0.031255,627:0.044944):0.037154,(752:0.061383,753:0.025791):0.357356):0.172851,(((546:0.563551,570:0.163825):0.081968,(750:0.093717,807:0.130146):0.002934):0.107930,(569:0.544234,(803:0.172204,806:0.351957):0.111373):0.050420):0.163946):0.030685,((583:0.091921,((((595:0.014378,816:0.177683):0.058143,618:0.072521):0.002747,616:0.206685):0.002669,612:0.080674):0.044100):0.117155,623:0.313114):0.035492):0.017753):0.052905):0.021675,(((((435:0.775011,528:0.117812):0.240684,(790:0.159627,(791:0.078945,(((792:0.017952,804:0.000250):0.177673,793:0.189610):0.002819,794:0.096166):0.016479):0.032982):0.107705):0.158688,(522:0.189264,547:0.099029):0.144485):0.068773,588:0.145278):0.044692,(591:0.108037,763:1.298540):0.210612):0.127765):0.038237,(539:0.279834,(((566:0.351935,659:0.102791):0.049841,(((581:0.131101,686:0.005160):0.027728,(654:0.035172,697:0.054337):0.033308):0.067963,640:0.125491):0.038092):0.018154,615:0.274824):0.021437):0.095303):0.009906,(((551:0.259379,((590:0.230727,617:0.030978):0.156613,669:0.080815):0.060837):0.177313,(652:0.221421,808:0.259751):0.108495):0.004886,(660:0.047156,661:0.027991):0.268481):0.000960):0.133460,(((((519:0.411859,641:0.017495):0.067042,642:0.040731):0.004511,685:0.195938):0.059635,(((527:0.257470,674:0.164383):0.030132,614:0.279389):0.044640,699:0.211777):0.062961):0.133455,554:0.520444):0.014486):0.233835,(580:0.290652,630:0.227682):0.535607):0.152371,676:0.168113):0.082004,(((((((143:0.001222,268:0.332616):0.007940,592:0.217352):0.026588,203:0.205610):0.134349,293:0.589103):0.044103,665:0.022552):0.076950,(629:0.031162,687:0.118773):0.016320):0.407015,653:0.186188):0.066667):0.219249,(((((195:0.042471,644:0.039733):0.371303,(288:0.050386,634:0.099667):0.122457):0.105277,(196:0.406471,678:0.228511):0.060561):0.037501,(689:0.015860,690:0.223936):0.239529):0.107162,(633:0.279610,688:0.312464):0.192455):0.205379):0.085621,(((((((144:0.213208,181:0.372117):0.024950,(270:0.362545,645:0.091384):0.039997):0.448965,(((((((178:0.398775,319:0.174271):0.328392,192:0.001636):0.221876,643:0.220774):0.012648,191:0.236160):0.004779,(266:0.330313,306:0.185093):0.110603):0.105677,(((199:0.174382,255:0.133314):0.010343,310:0.168298):0.203291,(238:0.402759,658:0.358953):0.026325):0.122985):0.027871,((232:0.448146,(619:0.381822,648:0.097086):0.219643):0.023709,663:0.249975):0.140940):0.359178):0.174272,815:0.249516):0.022648,((635:0.158024,698:0.297654):0.046031,(((636:0.019651,(693:0.116036,695:0.077706):0.021343):0.049349,((637:0.232985,638:0.063238):0.030550,694:0.063671):0.084727):0.008866,646:0.329749):0.011199):0.466434):0.028884,((145:0.020529,((206:0.454421,598:0.005527):0.282079,((548:0.897024,655:0.015550):0.155518,(668:0.041088,((785:0.073784,796:0.023234):0.041500,797:0.175759):0.341073):0.086174):0.004287):0.108122):0.169768,((((((165:0.066391,555:0.063653):0.093864,667:0.217750):0.011515,(251:0.103857,531:0.506207):0.089816):0.044706,((166:0.185533,((174:0.211062,215:0.200111):0.036570,(194:0.491667,237:0.176928):0.021423):0.022773):0.002054,307:0.127354):0.009725):0.138982,261:0.380099):0.006424,(((((221:0.218418,(((549:0.152497,795:0.302861):0.083787,799:0.215307):0.019047,(784:0.106417,798:0.032701):0.171592):0.009631):0.014009,294:0.475982):0.025383,586:0.780625):0.106316,666:0.314844):0.056463,282:0.294648):0.015216):0.091361):0.689775):0.029295,(253:0.356520,683:0.348307):0.046458):0.034395):0.097486):0.014699,((((11:0.020164,13:0.017427):0.014424,12:0.031850):0.072065,715:0.071061):0.024251,(680:0.423472,((((741:0.093107,744:0.087631):0.028126,747:0.047311):0.098188,749:0.101693):0.012108,(((743:0.144437,748:0.015758):0.069711,745:0.104634):0.044518,746:0.143677):0.027619):0.435499):0.022285):0.172248):0.029799):0.167747,716:0.122760):0.124049,24:0.287877):0.006658,((8:0.117496,10:0.101069):0.267721,(((670:0.069424,671:0.063949):0.220541,(673:0.233610,696:0.260989):0.012550):0.107558,672:0.381097):0.165653):0.279042):0.013458,((((6:0.605554,(((7:0.143425,664:0.480066):0.026123,(17:0.040532,146:0.330744):0.049618):0.334883,(14:0.151843,(((((260:0.249844,(((469:0.424513,(534:0.056820,545:0.138955):0.178781):0.136194,625:0.234788):0.026788,597:0.415009):0.960205):0.035138,(656:0.201116,657:0.099815):0.009944):0.102281,274:0.277748):0.162990,677:0.336699):0.333823,662:0.229843):0.099961):0.300568):0.101124):0.067324,724:0.314105):0.007144,(26:0.226991,719:0.374835):0.025812):0.010560,(((((147:0.292071,((148:0.307220,272:0.203182):0.037036,149:0.119753):0.049115):0.019568,(((271:0.318015,710:0.082560):0.011114,((738:0.163191,(739:0.207051,740:0.016057):0.114280):0.306693,759:0.261921):0.111014):0.041226,650:0.241676):0.045323):0.202810,(257:0.306991,(709:0.123988,742:0.196689):0.065275):0.234838):0.224568,(704:0.178482,720:0.468808):0.037493):0.032499,717:0.251211):0.014889):0.000824):0.177669,727:0.786939):0.026587,(150:0.696160,705:0.271679):0.388413):0.458459,(((((22:0.305408,(25:0.189203,28:0.085164):0.050497):0.399764,(730:0.239782,(731:0.179639,732:0.078338):0.123114):0.377778):0.021963,48:0.149562):0.057258,51:0.182179):0.040486,50:0.228141):0.184158):0.002862,(30:0.670365,((47:0.155130,((707:0.184720,711:0.173769):0.360227,(712:0.189410,713:0.003350):0.095442):0.070027):0.168176,((49:0.271259,714:0.263045):0.006373,57:0.252991):0.021034):0.032320):0.084177):0.134997,52:0.541945):1.309032,(((((((((((2:0.228555,19:0.069759):0.579937,718:0.178672):0.117188,(((20:0.238535,701:0.161761):0.175507,706:0.107289):0.113554,729:0.335833):0.233812):0.172856,(38:0.072798,39:0.067323):0.190693):0.078881,((((9:0.133493,(((156:0.348187,((157:0.101914,158:0.038943):0.040767,202:0.235653):0.167177):0.002459,647:0.224704):0.019633,250:0.356589):0.026048):0.015353,((159:0.226100,160:0.163243):0.249043,161:0.231588):0.004869):0.570103,162:0.858579):0.135212,164:0.692514):0.279451):0.042120,(34:0.334789,163:1.054958):0.148153):0.088752,((37:0.423107,56:0.253360):0.049615,(43:0.243603,((54:0.122381,703:0.749235):0.026460,723:0.282996):0.020840):0.144246):0.014212):0.092679,((((((((23:0.229942,(299:0.547030,782:0.202694):0.756149):0.075460,27:0.187675):0.275832,29:0.367683):0.099978,35:0.330769):0.071407,(40:0.263340,(((154:0.322235,273:0.193556):0.031138,292:0.654422):0.029299,(155:0.237259,692:0.212619):0.024947):0.904624):0.026698):0.098830,((33:0.479900,(708:0.011850,733:0.058393):0.358650):0.057098,((45:0.009003,((700:0.176288,702:0.367938):0.173464,725:0.533189):0.108144):0.149622,53:0.106606):0.153983):0.002337):0.012463,(((36:0.285576,44:0.184276):0.100643,55:0.219210):0.043391,((41:0.062982,46:0.030128):0.064253,42:0.127235):0.220239):0.007313):0.047316,(779:0.180091,781:0.073508):0.557990):0.100851):0.151476,(((31:0.065619,((((152:0.213462,325:0.536415):0.040279,153:0.204460):0.106938,780:0.196801):0.059394,((287:0.319196,312:0.409545):0.328720,(298:0.532251,318:0.518562):0.110189):0.056780):0.458801):0.077706,222:0.975746):0.057811,783:1.184046):0.724227):0.603982,((16:0.714359,32:0.191315):0.285074,(18:0.162592,128:0.162592):0.784821):1.052956):0.299702,151:2.379469):0.369523):0;
tree PAUP_7 = [&R] (((((((((((((((((1:0.068550,3:0.063074):0.200757,(((((15:0.088803,235:0.376277):0.033459,(((190:0.149322,240:0.075400):0.232433,679:0.160104):0.279131,((((234:0.320147,691:0.123022):0.012941,684:0.248214):0.004938,(681:0.266106,682:0.230514):0.052755):0.057521,722:0.064267):0.038212):0.019784):0.024543,(((177:0.394311,308:0.158970):0.022211,303:0.129162):0.250980,(((314:0.140470,675:0.025481):0.561084,((800:0.493322,802:0.230056):0.046511,801:0.439696):0.085141):0.002061,651:0.224606):0.010430):0.026759):0.014759,(236:0.165177,760:0.228147):0.245533):0.008385,170:0.380764):0.006270):0.001014,(241:0.241506,721:0.151157):0.105474):0.037271,(309:0.341772,639:0.333559):0.160207):0.272934,(((((4:0.187982,5:0.182506):0.006642,680:0.451981):0.091416,(((13:0.133836,715:0.100982):0.005668,253:0.388648):0.004272,(726:0.006446,728:0.011922):0.123640):0.082031):0.000817,(((((11:0.009685,285:0.581782):0.012911,12:0.019858):0.018049,((((741:0.125275,747:0.051353):0.047188,744:0.166988):0.068411,746:0.180642):0.102575,((743:0.180346,(745:0.045518,748:0.026353):0.025315):0.102613,749:0.110475):0.115247):0.255603):0.150905,((((((((((((((((((((((((((((((((((((((((((((((((58:0.016267,61:0.057334):0.014965,60:0.066824):0.066567,(59:0.012738,62:0.034640):0.098751):0.058901,64:0.216932):0.020145,(63:0.094317,(101:0.001665,102:0.004403):0.035157):0.118120):0.245792,124:0.266465):0.132209,((65:0.365638,(66:0.088475,67:0.082999):0.315493):0.002435,(((93:0.051965,95:0.041013):0.061349,(96:0.061603,(97:0.035199,98:0.002345):0.018191):0.040759):0.037883,(94:0.080428,99:0.028409):0.070769):0.230565):0.186772):0.023626,((223:0.083772,224:0.083772):0.058637,349:0.145147):0.028008):0.011451,120:0.463867):0.037726,225:0.219594):0.315926,(((((82:0.670637,((((83:0.524087,(85:0.516963,376:0.256753):0.029027):0.056273,(((86:0.055923,87:0.069612):0.560534,((111:0.494154,340:0.127168):0.008065,(112:0.122844,113:0.122844):0.382113):0.001986):0.003323,125:0.397900):0.007123):0.026049,352:0.346199):0.005273,(84:0.566146,122:0.478535):0.037323):0.001460):0.049483,(((((107:0.012578,108:0.001627):0.011186,109:0.004600):0.549075,333:0.323581):0.017978,((110:0.531830,342:0.274358):0.001354,353:0.251071):0.013828):0.007853,(123:0.422496,341:0.389641):0.020003):0.058479):0.010166,326:0.023806):0.010119,((((88:0.128400,((90:0.030907,91:0.025432):0.145577,114:0.047805):0.009411):0.022507,89:0.222092):0.300464,106:0.413042):0.136914,(92:0.356178,334:0.131560):0.251273):0.075459):0.223109,(343:0.239513,359:0.236775):0.242026):0.043031):0.083060,396:0.147784):0.018225,((((68:0.221975,81:0.221975):0.367249,(78:0.300881,(((79:0.087141,80:0.087141):0.019945,117:0.011261):0.009585,116:0.040011):0.214327):0.296557):0.048706,((((((69:0.262852,(103:0.086312,809:0.179399):0.088930):0.253442,105:0.442373):0.078469,361:0.101837):0.014767,366:0.212428):0.005307,360:0.119173):0.009110,(((70:0.091523,(71:0.015069,72:0.017806):0.021698):0.007816,73:0.047320):0.254006,((74:0.091833,76:0.053503):0.000558,(75:0.033543,77:0.033543):0.020519):0.255478):0.273341):0.055050):0.394201,395:0.295650):0.026417):0.031269,(((((362:0.062516,363:0.057040):0.122918,(371:0.148556,377:0.206051):0.121637):0.032150,(364:0.023007,372:0.033958):0.128868):0.057681,379:0.302643):0.023819,(378:0.253238,392:0.034324):0.155245):0.035088):0.014226,214:0.071874):0.010930,(((((126:0.254433,127:0.246219):0.161529,344:0.183245):0.012703,297:0.130240):0.486875,(197:0.267874,263:0.150147):0.026288):0.034361,((279:0.160848,338:0.149897):0.100969,382:0.278245):0.028375):0.022590):0.073209,(((100:1.069140,(254:0.121656,(335:0.228578,((370:0.079031,777:0.145304):0.030818,398:0.115325):0.028380):0.038184):0.027565):0.023295,(397:0.173591,399:0.151689):0.081061):0.027077,((115:0.739093,331:0.331039):0.243167,((322:0.183167,493:0.065439):0.026522,336:0.220641):0.000497):0.101659):0.016653):0.059081,428:0.113680):0.392556,505:0.339227):0.044938,((((259:0.088276,438:0.159460):0.031796,(((355:0.119010,420:0.056040):0.012495,356:0.142457):0.033156,419:0.126331):0.133370):0.167560,507:0.076703):0.274400,411:0.364792):0.016635):0.004805,(((212:0.065942,((386:0.076468,388:0.057303):0.073805,403:0.257050):0.110056):0.469289,(262:0.260751,((264:0.071311,278:0.257371):0.135778,776:0.311564):0.037235):0.471605):0.064020,485:0.046091):0.014338):0.055855,((((((((((((121:0.044642,755:0.124154):0.391046,771:0.381189):0.005287,323:0.134335):0.014725,(769:0.211314,772:0.089254):0.013221):0.468256,(756:0.165897,757:0.518757):0.477591):0.080305,187:0.081719):0.005749,((((((129:0.179850,131:0.163423):0.064744,130:0.258283):0.009673,229:0.152967):0.001339,((275:0.413059,(330:0.125307,400:0.128045):0.033132):0.098278,(327:0.169740,(346:0.103367,393:0.330609):0.008879):0.108879):0.338269):0.028147,((249:0.102841,347:0.373774):0.013740,(267:0.035892,369:0.575135):0.017719):0.013852):0.049351,((204:0.303135,281:0.174456):0.006821,((207:0.070487,770:0.173152):0.068687,765:0.160744):0.173520):0.056002):0.025410):0.049655,((((((208:0.172625,209:0.169887):0.334623,383:0.107635):0.094899,773:0.247093):0.020329,778:0.394729):0.004701,((((385:0.132476,(766:0.321182,774:0.004311):0.020567):0.077154,767:0.380054):0.016671,389:0.127739):0.008775,768:0.281085):0.022605):0.053016,775:0.939365):0.086522):0.122957,(186:0.105491,(387:0.156687,390:0.140260):0.110337):0.190180):0.087097,(((((167:0.255285,245:0.342896):0.000650,239:0.004053):0.063658,(276:0.112373,337:0.246528):0.021046):0.116842,391:0.340610):0.087755,((((171:0.230484,231:0.096444):0.139258,((304:0.237825,345:0.596369):0.012806,404:0.121952):0.023401):0.168517,211:0.491830):0.097071,((213:0.200866,365:0.154323):0.011102,(758:0.242410,761:0.254272):0.628356):0.283846):0.020162):0.058442):0.184818,460:0.060970):0.096329,497:0.223007):0.046596):0.026191,((315:0.298248,441:0.147667):0.071596,484:0.054991):0.021776):0.028905,((402:0.993674,462:0.188632):0.027936,(((408:0.039527,(414:0.228174,494:0.340426):0.178225):0.048538,486:0.096279):0.012472,(412:0.342386,424:0.402618):0.081218):0.014729):0.039686):0.011057,(((((((216:0.338569,280:0.215366):0.310592,443:0.057671):0.163885,(409:0.373469,((410:0.029965,416:0.547419):0.007105,470:0.042546):0.013332):0.045213):0.001791,(329:0.317856,476:0.186439):0.524360):0.001689,(((((((423:0.036289,426:0.003434):0.399215,487:0.008399):0.005168,445:0.013568):0.002657,481:0.158593):0.040424,427:0.029270):0.000169,458:0.013126):0.003366,444:0.383249):0.022485):0.004619,(((401:0.216487,(511:0.087538,512:0.084801):0.033124):0.626978,((425:0.401441,496:0.330257):0.004439,(463:0.109129,508:0.317205):0.033918):0.062385):0.002745,464:0.126041):0.007790):0.003469,471:0.120872):0.045138):0.014424,(((449:0.139614,506:0.457205):0.004410,461:0.198781):0.053362,465:0.022277):0.010428):0.029465,((((328:0.215950,((((367:0.185576,(384:0.222625,407:0.129538):0.012233):0.016116,406:0.182527):0.007307,374:0.200785):0.026744,(368:0.215472,(375:0.166208,405:0.297625):0.002721):0.020271):0.002110):0.527465,413:0.064314):0.065764,(483:0.036097,488:0.003243):0.003632):0.034234,(((380:0.281503,492:0.065213):0.001942,381:0.165718):0.663086,448:0.218148):0.011871):0.138675):0.291038,175:0.834955):0.283016,(205:0.188481,217:0.136462):0.362869):0.009958,533:0.093021):0.029018,(526:0.177846,532:0.013575):0.029066):0.240878,((141:0.114448,142:0.035051):0.558966,450:0.561163):0.218022):0.020659,577:0.287751):0.217390,(((133:0.543640,((((200:0.037794,256:0.199327):0.118035,230:0.037987):0.094550,277:0.151703):0.210691,587:0.247403):0.030551):0.075477,(((((((((134:0.400911,300:0.565182):0.001003,135:0.399177):0.045403,284:0.597899):0.292463,(550:0.212105,631:0.146396):0.012960):0.005077,((169:0.378547,301:0.600199):0.293979,172:0.280900):0.017688):0.001613,(((168:0.268855,188:0.011382):0.254416,((242:0.190628,243:0.190628):0.095876,248:0.281029):0.275096):0.010882,(436:0.455123,(621:0.160991,626:0.166466):0.009282):0.021534):0.007094):0.001506,813:0.161203):0.088972,(498:0.590822,515:0.459405):0.207911):0.008118,((((((((139:0.139340,140:0.284446):0.124878,((415:0.181021,596:0.022226):0.080548,459:0.417627):0.005386):0.062986,624:0.258758):0.056530,613:0.268744):0.154008,(((201:0.250279,453:0.200998):0.024495,(265:0.078861,567:0.056958):0.053545):0.305548,((((252:0.430303,811:0.047053):0.463612,455:0.212305):0.060259,457:0.442196):0.221658,(525:0.128213,564:0.067980):0.034615):0.064198):0.003963):0.001973,((185:0.258696,218:0.157395):0.320303,529:0.140829):0.020948):0.055084,(176:0.644759,210:0.288953):0.297632):0.001034,573:0.048148):0.054961):0.044984):0.130698,247:0.202131):0.226351):0.024555,(((((((((((((((((((((136:0.177509,233:0.379996):0.088599,(439:0.446173,762:0.206370):0.003257):0.021945,593:0.041532):0.016766,((269:0.095327,509:0.040570):0.347624,316:0.541514):0.108159):0.171986,((219:0.131008,(220:0.026151,571:0.050792):0.077479):0.026727,(451:0.226261,764:0.191919):0.079318):0.149323):0.039079,(((((179:0.324822,317:0.141386):0.002341,324:0.182057):0.046747,283:0.174047):0.011457,321:0.242999):0.544715,585:0.092300):0.114092):0.018807,((442:0.469539,517:0.023155):0.023766,559:0.055134):0.153638):0.007102,((138:0.106339,475:0.204901):0.108414,(429:0.863964,477:0.278178):0.087156):0.291447):0.004571,(137:0.183815,((456:0.228827,754:0.182283):0.154701,751:0.306868):0.292986):0.302315):0.004508,572:0.000448):0.004471,578:0.002182):0.003572,575:0.005754):0.006749,574:0.012503):0.027343,(258:0.227258,437:0.555914):0.056257):0.064423,((((180:0.122751,468:0.270594):0.081350,482:0.206839):0.074697,(295:0.095591,((296:0.015330,500:0.072825):0.216923,504:0.418427):0.189027):0.281770):0.254423,600:0.190876):0.102305):0.028732,576:0.133002):0.123720,193:0.029480):0.039981,(535:0.181322,(536:0.155460,537:0.177363):0.003959):0.068837):0.054882,579:0.348847):0.067432,(810:0.046431,818:0.095508):0.229185):0.001245,812:0.275374):0.109435):0.141503,(((((104:1.488010,358:0.688557):0.681923,((467:0.063175,514:0.131621):0.234726,(499:0.192070,503:0.320749):0.007268):0.045885):0.352318,((((184:0.343275,332:0.294108):0.587448,((339:0.155883,354:0.172310):0.170985,((350:0.144767,357:0.199524):0.086488,((734:0.072900,(735:0.008851,737:0.002627):0.082591):0.072958,736:0.258881):0.440206):0.087400):0.480766):0.824632,582:0.444039):0.004032,((418:0.150430,454:0.172333):0.167291,620:0.213683):0.250815):0.067335):0.501098,((((132:0.402683,501:0.254953):0.065119,(((((((((305:0.240533,(473:0.147138,474:0.119759):0.060540):0.005770,513:0.139526):0.519696,417:0.171771):0.028341,446:0.306888):0.030864,480:0.228238):0.037559,(421:0.510929,422:0.365822):0.014964):0.017717,479:0.039959):0.004543,(348:0.824148,478:0.109455):0.047185):0.259043,(373:0.873225,489:0.019016):0.287268):0.095925):0.012419,(((((182:0.311478,351:0.078874):0.273564,466:0.062112):0.508959,394:0.858659):0.071033,(433:0.043714,434:0.043714):0.135693):0.041494,(430:0.523588,((431:0.070438,432:0.034846):0.245592,502:0.713132):0.002220):0.099778):0.316815):0.226319,584:0.271222):0.613751):0.087913,(((((((226:0.278244,491:0.223487):0.051378,(228:0.046041,490:0.333516):0.020747):0.018733,814:0.383881):0.252380,246:0.181730):0.158143,(244:0.641232,524:0.252343):0.112171):0.377854,(311:0.356125,313:0.391717):0.515036):0.023600,568:0.065192):0.111094):0.018642):0.036611,((((((((((((((((118:0.106976,119:0.098762):1.913026,447:0.303369):0.290077,599:0.043024):0.059384,((540:0.021387,541:0.021387):0.197808,563:0.178128):0.003678):0.011308,(605:0.166113,817:0.171793):0.018788):0.009277,(543:0.405151,611:0.394200):0.041022):0.004269,556:0.264155):0.023352,530:0.167042):0.008620,((173:0.235393,561:0.194325):0.038060,558:0.226909):0.044577):0.019471,(557:0.219366,562:0.172822):0.096232):0.074493,606:0.036908):0.079034,((227:0.377439,610:0.043421):0.030919,((((472:0.229049,622:0.037399):0.266528,609:0.114901):0.053990,520:0.119610):0.079242,(((552:0.098073,553:0.054267):0.136604,604:0.168969):0.040768,(560:0.157142,565:0.099648):0.079973):0.046610):0.075350):0.090884):0.058321,((452:0.282124,495:0.221891):0.158492,601:0.073630):0.410011):0.165853,523:0.211437):0.010065,516:0.136743):0.002931,(((((510:0.842390,521:0.242801):0.152667,(602:0.070081,603:0.070081):0.103622):0.032022,608:0.033240):0.098435,(544:0.473967,589:0.252201):0.016367):0.025270,607:0.044807):0.051062):0.247922):0.056376,518:0.315293):0.035739,649:0.134742):0.027910,((((189:0.162355,440:0.529341):0.392305,594:0.007204):0.005242,198:0.045300):0.300154,542:0.279746):0.058128):0.018913,((539:0.308758,((((566:0.384126,((615:0.100093,697:0.037122):0.001120,654:0.019077):0.137807):0.000208,659:0.135189):0.020822,640:0.166962):0.056957,(581:0.324310,686:0.198369):0.000910):0.008178):0.017296,(752:0.147855,753:0.112263):0.555908):0.041685):0.048074,(((183:0.204971,(551:0.189903,((590:0.222186,617:0.022437):0.141682,669:0.057343):0.014832):0.149222):0.022265,((((((((320:0.103007,632:0.103007):0.246229,789:0.086390):0.022109,788:0.342850):0.007249,(628:0.325435,787:0.295825):0.075061):0.049376,((((546:0.490944,786:0.160475):0.022718,569:0.354867):0.057688,750:0.150040):0.192765,627:0.101668):0.006086):0.138762,((583:0.108276,(616:0.129968,623:0.072473):0.139841):0.015417,(((595:0.040047,816:0.083385):0.020042,618:0.060089):0.025427,612:0.088254):0.068293):0.081756):0.024372,((((435:0.788407,528:0.131209):0.357875,588:0.048403):0.005585,((522:0.087148,(790:0.241962,(((791:0.119352,793:0.174513):0.008355,794:0.120730):0.163307,(792:0.012411,804:0.002545):0.121082):0.116884):0.036263):0.128789,547:0.125702):0.095295):0.002032,(591:0.046287,763:1.044872):0.138411):0.154637):0.058327,(660:0.140428,661:0.121263):0.079274):0.015747):0.024894,(((538:0.082735,(((570:0.126559,805:0.210659):0.004864,807:0.015414):0.052323,(803:0.200143,806:0.284737):0.102260):0.175398):0.113156,652:0.119232):0.136930,808:0.294492):0.023346):0.087023):0.143963,554:0.576203):0.095847,((((519:0.411800,641:0.017435):0.057231,685:0.181556):0.030528,642:0.061388):0.091082,((527:0.305654,614:0.297440):0.082467,(674:0.152475,699:0.125096):0.142560):0.054675):0.237467):0.124099,(((((((143:0.033207,268:0.364601):0.046552,(203:0.199252,592:0.237582):0.050368):0.124809,293:0.623574):0.114535,(665:0.063645,687:0.099237):0.063810):0.035380,(580:0.397535,630:0.334565):0.252751):0.108501,629:0.219317):0.064661,676:0.012931):0.030195):0.157981,653:0.203844):0.282179,((286:0.298408,291:0.194370):0.015645,(289:0.267574,290:0.210079):0.002674):0.347193):0.059754,683:0.417212):0.012530):0.000661,(((((144:0.234523,645:0.127747):0.108835,(181:0.218597,270:0.224073):0.283670):0.403057,(((((((((178:0.392682,319:0.168178):0.366773,191:0.033924):0.015589,192:0.049514):0.041983,306:0.146254):0.130650,(((199:0.205647,255:0.164579):0.043903,310:0.233123):0.064442,(238:0.296227,658:0.252421):0.058833):0.072540):0.019309,(266:0.419857,643:0.217142):0.021576):0.033804,(619:0.003904,784:0.019673):0.662983):0.011157,(648:0.128181,663:0.037718):0.265127):0.054688,232:0.579413):0.451853):0.108302,(635:0.431438,(636:0.155452,((((637:0.268087,693:0.106554):0.050270,638:0.148611):0.017404,646:0.308383):0.017660,((694:0.082741,695:0.082741):0.051162,698:0.309126):0.019655):0.081291):0.160997):0.209726):0.052010,(((145:0.023103,(((206:0.480864,598:0.031971):0.360614,((548:1.049268,668:0.123988):0.047700,((785:0.068188,797:0.197647):0.152979,796:0.036663):0.290685):0.064839):0.002240,655:0.282572):0.003479):0.159440,(((165:0.152023,((174:0.070676,251:0.026871):0.126468,555:0.128698):0.020587):0.019735,(215:0.180695,307:0.046540):0.045820):0.045147,(((166:0.115848,(194:0.320484,531:0.413571):0.145695):0.022003,237:0.173444):0.056203,667:0.270714):0.003686):0.228585):0.077082,((((221:0.356543,((294:0.467190,549:0.270178):0.002180,586:0.748630):0.130728):0.003126,((282:0.113420,666:0.190080):0.057711,((795:0.012820,798:0.110279):0.008133,799:0.162934):0.449928):0.062597):0.209623,815:0.187744):0.025349,261:0.545360):0.001853):0.614247):0.071133):0.037151):0.185856,21:0.127629):0.091386):0.009454,((((((195:0.038265,644:0.035527):0.227634,634:0.074250):0.049131,288:0.074100):0.151372,(196:0.311602,678:0.133641):0.102782):0.186639,(689:0.120065,690:0.328142):0.231813):0.258362,(633:0.664354,688:0.697208):0.055400):0.368400):0.014752,302:0.952325):0.010282,(((6:0.373591,((14:0.118480,662:0.296440):0.102586,((((260:0.200383,656:0.126461):0.087803,274:0.178673):0.048150,((((469:0.513511,597:0.341026):0.145823,(534:0.032526,545:0.114661):0.437896):0.009289,625:0.342704):0.850611,657:0.046156):0.114958):0.113073,677:0.235857):0.603849):0.100506):0.057419,((7:0.174313,664:0.510955):0.049471,(17:0.102662,146:0.392874):0.041725):0.207226):0.072459,724:0.144696):0.084167):0.036647,727:0.542147):0.067210,((((8:0.134606,10:0.118179):0.481137,26:0.202214):0.014656,717:0.219608):0.015110,(((((((147:0.230464,149:0.107261):0.044278,(257:0.259449,((738:0.014793,739:0.230893):0.026232,740:0.008171):0.546852):0.042672):0.116421,((((148:0.171979,271:0.174717):0.119316,650:0.165354):0.023580,(272:0.131024,759:0.281606):0.079813):0.109173,(709:0.179622,(710:0.101677,742:0.205182):0.036877):0.052776):0.068415):0.199976,704:0.068095):0.042268,719:0.258208):0.072922,((((670:0.108217,696:0.091790):0.142655,671:0.245397):0.015415,673:0.222482):0.048823,672:0.298683):0.459666):0.037239,(716:0.221060,720:0.508648):0.002203):0.011455):0.032294):0.087570,24:0.395650):0.040636,705:0.584130):0.259239,150:1.267851):0.159510,((47:0.251522,((707:0.416610,711:0.405659):0.163018,(712:0.200207,713:0.014147):0.119325):0.131738):0.069730,(49:0.109955,714:0.101742):0.186656):1.665e-05):0.102127,(((((((22:0.308682,28:0.138935):0.002765,25:0.245738):0.266885,(730:0.234540,(731:0.227735,732:0.126434):0.069776):0.256180):0.110448,48:0.111207):0.059725,(50:0.063382,51:0.057907):0.088384):0.163012,30:0.654158):0.051125,57:0.341263):0.032851):0.273980,52:0.664521):1.042525,(((((((((((((2:0.347174,19:0.188379):0.330461,718:0.047815):0.366714,(38:0.034780,39:0.029305):0.174524):0.014583,56:0.067830):0.017895,((20:0.556645,701:0.479872):0.020878,(706:0.040336,729:0.155326):0.230434):0.335032):0.056551,37:0.312023):0.073760,(34:0.349261,163:1.069430):0.121281):0.105771,(((((9:0.253796,(((156:0.359291,(157:0.178322,(158:0.028936,202:0.184879):0.086416):0.142639):0.028156,647:0.261505):0.103796,161:0.316020):0.025387):0.000958,(159:0.171795,160:0.108938):0.414124):0.012111,250:0.516009):0.358700,162:0.765195):0.259256,164:0.723173):0.384282):0.037136,(((43:0.204048,54:0.130126):0.015069,723:0.279350):0.011853,703:0.783903):0.212844):0.106053,(((((((((23:0.231105,(299:0.912273,782:0.052878):0.392070):0.054893,27:0.168271):0.016008,29:0.088455):0.183008,(((154:0.318119,273:0.189440):0.451618,(292:1.068957,692:0.622801):0.001829):0.013941,155:0.663212):0.262712):0.243006,35:0.377576):0.052805,40:0.318243):0.063424,55:0.250251):0.122533,(779:0.279133,781:0.127575):0.260713):0.021495,((33:0.624461,((41:0.138819,46:0.105964):0.080490,42:0.219308):0.208142):0.026147,((36:0.350211,44:0.248911):0.143575,((45:0.171595,(53:0.015465,((700:0.045919,725:0.229355):0.280537,702:0.518105):0.189922):0.104110):0.169618,(708:0.114997,733:0.161540):0.341205):0.043060):0.041945):0.025556):0.078929):0.026443,(((31:0.072711,222:0.905131):0.005823,(((((152:0.229560,153:0.180278):0.034632,325:0.587144):0.018057,(298:0.266746,318:0.253056):0.294650):0.071446,780:0.152694):0.173386,(287:0.140368,312:0.230717):0.671336):0.364708):0.346262,783:1.311056):0.430662):0.489732,((16:0.549132,32:0.026088):0.193333,(18:0.140535,128:0.140535):0.549911):1.125769):0.274762,151:2.170375):0.434686):0;
tree PAUP_8 = [&R] (((((((((((((((((1:0.019721,3:0.014246):0.225608,(241:0.318913,721:0.228564):0.003076):0.000356,(800:0.459838,802:0.132914):0.142561):0.002615,(((177:0.468322,308:0.232981):0.000176,303:0.181137):0.168250,(314:0.150319,675:0.035329):0.532972):0.065922):0.016259,681:0.483587):0.040374,(((((15:0.147033,722:0.147033):0.001208,170:0.359055):0.004372,682:0.429135):0.013568,(309:0.343488,639:0.335274):0.110166):0.039109,(((((190:0.117332,240:0.043410):0.182786,(679:0.076042,760:0.051401):0.002425):0.008953,234:0.081944):0.375532,(((235:0.208575,801:0.142701):0.011031,684:0.178538):0.043424,691:0.109711):0.150640):0.070620,(236:0.351427,651:0.217272):0.094535):0.008472):0.006557):0.215868,((((4:0.174574,683:0.355272):0.051586,302:0.590180):0.012274,(5:0.219016,((((((144:0.154756,270:0.319141):0.024203,645:0.072183):0.163122,181:0.500990):0.338123,(((((((178:0.490926,319:0.266422):0.295039,191:0.060434):0.147931,(((199:0.215604,310:0.199177):0.002900,255:0.177437):0.032003,(238:0.251655,658:0.207849):0.039920):0.122242):0.072228,643:0.277854):0.032283,(192:0.054571,(266:0.243440,306:0.098219):0.011108):0.258304):0.104072,232:0.655254):0.096898,(((619:0.043386,784:0.079403):0.403322,648:0.161971):0.001074,663:0.072582):0.457691):0.212902):0.062585,(((((((635:0.018503,(638:0.012765,693:0.020979):0.000262):0.063462,698:0.221595):0.020322,637:0.266558):0.004299,694:0.070994):0.017759,695:0.088753):0.093170,636:0.102525):0.281817,646:0.636224):0.029906):0.012294,((((((145:0.000471,((206:0.460409,598:0.011516):0.340000,655:0.239264):0.024155):0.084254,((548:0.990859,668:0.065580):0.131117,(785:0.097464,(796:0.049326,797:0.138427):0.051536):0.326068):0.107170):0.049692,(((221:0.297970,(294:0.525094,666:0.232258):0.016430):0.004115,(((549:0.071148,795:0.019240):0.068757,(798:0.094288,799:0.101927):0.017498):0.191373,586:0.807550):0.017350):0.003282,282:0.179426):0.165920):0.055894,((((165:0.036161,(174:0.067209,667:0.058996):0.034660):0.044187,((194:0.246763,531:0.339850):0.132149,555:0.045008):0.032602):0.146166,(((166:0.101031,307:0.040798):0.073199,215:0.248152):0.007553,251:0.222851):0.025566):0.022139,237:0.265080):0.204605):0.333945,261:0.811844):0.146225,815:0.174054):0.051750):0.197562):0.013942):0.190333,21:0.083684):0.075607):0.119750,((((6:0.252920,(14:0.120026,((((260:0.349590,(274:0.167848,(((469:0.645544,((534:0.184310,545:0.266446):0.251702,597:0.452439):0.020621):0.001663,625:0.321289):0.861657,657:0.035787):0.066353):0.072228):0.076004,656:0.351672):0.086338,677:0.298379):0.245558,662:0.103258):0.194729):0.080875):0.190140,724:0.084288):0.018867,((7:0.214529,(17:0.109002,146:0.399214):0.026130):6.599e-05,664:0.551237):0.247332):0.142613,((11:0.220883,(((((12:0.071009,285:0.645843):0.087574,((286:0.437580,290:0.336279):0.050658,(289:0.406521,291:0.346289):0.037911):0.215063):0.010119,(((((((((((((((((((((((((((((((((((((((((((((((58:0.021626,(59:0.018508,62:0.040410):0.016808):0.014489,60:0.071708):0.000773,61:0.077957):0.021004,101:0.035990):0.048097,((63:0.003802,64:0.028443):0.096433,102:0.045478):0.041347):0.450189,(((65:0.155600,67:0.188454):0.097233,((((93:0.075953,95:0.065001):0.007626,94:0.083579):0.003274,(98:0.008554,99:0.008554):0.026280):0.005354,(96:0.018519,97:0.010306):0.062736):0.174316):0.022019,66:0.313182):0.281326):0.011855,((223:0.146239,224:0.146239):0.000673,349:0.149651):0.013067):0.003738,124:0.415600):0.008138,(120:0.427938,225:0.145940):0.025916):0.394687,(((((((((82:0.614334,352:0.296629):0.007688,((((88:0.086106,(89:0.054789,(90:0.016975,91:0.011500):0.024124):0.102501):0.038466,114:0.053387):0.235697,106:0.321939):0.079751,(92:0.239066,334:0.014448):0.220119):0.105342):0.004090,83:0.568617):0.001870,(84:0.557778,(111:0.488550,125:0.378922):0.011734):0.004495):0.001150,((85:0.581966,(112:0.000895,113:0.000895):0.496197):0.007233,(340:0.055457,376:0.249844):0.079145):0.004341):0.000553,122:0.476365):0.086732,326:0.009937):0.013944,((86:0.046359,87:0.060048):0.599488,((((107:0.054137,109:0.034972):0.010818,108:0.054004):0.390302,341:0.266232):0.120516,(((110:0.219988,333:0.014535):0.298783,353:0.236658):0.007008,(123:0.403688,342:0.258582):0.009725):0.006190):0.018054):0.073563):0.298317,(343:0.144164,359:0.141426):0.402538):0.008890):0.107624,(((115:0.874227,398:0.050134):0.014613,331:0.480786):0.049427,776:0.104964):0.070032):0.035595,(((((((((68:0.049678,81:0.049678):0.104520,((78:0.092920,(79:0.034298,80:0.034298):0.088739):0.064717,(116:0.046394,117:0.027229):0.064699):0.004775):0.420589,366:0.218752):0.000908,361:0.123835):0.007457,(((69:0.199899,(103:0.005540,809:0.098627):0.106747):0.277361,((((70:0.064625,71:0.009868):0.003649,73:0.016255):0.018267,72:0.034522):0.388226,((((74:0.044446,75:0.006117):0.001358,77:0.007475):0.001828,76:0.009303):0.387877,105:0.364325):0.033782):0.005231):0.141958,360:0.123553):0.005001):0.441891,370:0.107862):0.023883,254:0.076988):0.055510,396:0.211896):0.013939,((322:0.112241,335:0.145095):0.084939,493:0.079452):0.061510):0.013131):0.027848,338:0.346212):0.032529,(((362:0.006351,363:0.000876):0.262481,377:0.411087):0.102645,(((364:0.075742,392:0.031937):0.080216,372:0.166910):0.058306,((371:0.024571,378:0.049211):0.176344,379:0.143534):0.163817):0.091505):0.064757):0.119346,((((((100:0.845333,395:0.160871):0.155062,214:0.020245):0.000651,(336:0.182726,(397:0.101188,399:0.079285):0.040470):0.021605):0.021887,((((((126:0.305058,127:0.296844):0.123734,297:0.130366):0.006663,344:0.202737):0.432484,(197:0.199301,263:0.081573):0.047260):0.012462,777:0.216589):0.033073,279:0.253765):0.018997):0.126703,428:0.068070):0.003313,382:0.419204):0.106260):0.408681,(409:0.325985,410:0.002919):0.057738):0.019883,485:0.110657):0.018850,(458:0.000458,(481:0.087378,496:0.265338):0.099140):0.038814):0.017506,((216:0.254581,280:0.131378):0.365188,443:0.028279):0.214559):0.018269,465:0.001125):0.028915,(425:0.526093,471:0.164697):0.013073):0.038236,(((((328:0.183077,(374:0.192336,405:0.285423):0.004430):0.062540,(((367:0.058034,368:0.058034):0.138392,375:0.149882):0.004425,((384:0.183784,406:0.115338):0.065693,407:0.156390):0.000655):0.066669):0.577094,(483:0.045715,488:0.012861):0.007545):0.018523,((((380:0.261453,381:0.143725):0.037636,492:0.082798):0.565667,413:0.070665):0.064061,448:0.200434):0.027406):0.009825,(401:0.235375,(511:0.011129,512:0.008391):0.128421):0.580091):0.137136):0.164630,(((((((((((((((121:0.057842,755:0.137354):0.319326,771:0.089989):0.006773,772:0.008898):0.037663,769:0.206165):0.294321,323:0.409286):0.087334,(756:0.275327,757:0.547044):0.387473):0.206034,((((((129:0.221507,249:0.068188):0.031993,267:0.037210):0.003349,((130:0.180622,((((275:0.370828,346:0.080616):0.009812,(327:0.126494,400:0.107329):0.021429):0.002112,(330:0.119630,393:0.311280):0.008502):0.355282,369:0.466987):0.022898):0.054449,347:0.338996):0.035467):0.000976,(131:0.241007,229:0.156134):0.000391):0.079618,((207:0.108940,765:0.243585):0.011999,770:0.050961):0.252096):0.003289,(204:0.280130,281:0.151451):0.093456):0.017068):0.096329,187:0.183082):0.173089,(((((((167:0.164706,(365:0.086237,(758:0.341827,761:0.275432):0.528009):0.023711):0.146131,(213:0.297851,391:0.210240):0.004771):0.039776,((211:0.371833,239:0.035077):0.018079,276:0.118864):0.045574):0.019112,((304:0.265206,345:0.623750):0.043503,404:0.180030):0.096608):0.013354,(((((208:0.123156,209:0.120418):0.070069,775:0.547279):0.426265,(385:0.209738,((766:0.257353,768:0.053002):0.046020,767:0.319752):0.013290):0.040256):0.016182,389:0.167614):0.060220,(383:0.262092,((773:0.259630,778:0.144841):0.049740,774:0.117546):0.040785):0.034188):0.081323):0.104224,337:0.435283):0.046133,((171:0.272438,231:0.138398):0.285095,((186:0.030528,(387:0.100026,390:0.083599):0.092035):0.140738,245:0.458741):0.055101):0.107205):0.058191):0.260546,460:0.145693):0.015713,487:0.027251):0.000954,(315:0.308986,441:0.158404):0.014907):0.017670,((416:0.542656,((423:0.237947,426:0.205093):0.175821,449:0.044158):0.022112):0.020777,445:0.029552):0.016323):0.025752,(((386:0.082936,388:0.063771):0.089841,403:0.279553):0.636106,497:0.214655):0.056836):0.023512,(402:1.021593,484:0.065969):0.010006):0.255379):0.034262,(((((212:0.584424,(411:0.335105,(412:0.159293,424:0.219526):0.156647):0.021963):0.046320,462:0.162457):0.011601,((((((414:0.267250,494:0.379502):0.088092,505:0.333440):0.066226,470:0.046483):0.004277,(444:0.349137,463:0.154750):0.002786):2.699e-05,427:0.001505):0.011050,464:0.086478):0.002707):0.036119,(((((262:0.412669,(264:0.054694,278:0.240753):0.341548):0.160727,(329:0.336731,476:0.205314):0.201073):0.233219,408:0.039902):0.015021,506:0.399892):0.000125,508:0.361687):0.053829):0.051721,(((((259:0.033134,((356:0.136351,420:0.062429):0.003737,419:0.090807):0.081958):0.056730,438:0.161048):0.030723,355:0.298547):0.294682,507:0.204340):0.206602,(461:0.162591,486:0.088669):0.001944):0.078199):0.254299):0.556281,(((((176:0.667939,210:0.312133):0.216654,587:0.194655):0.004583,(498:0.470602,515:0.339186):0.227039):0.041284,613:0.467878):0.003308,(((((201:0.224888,453:0.175606):0.128563,(265:0.059656,567:0.037754):0.151426):0.052583,624:0.291044):0.068788,(415:0.275914,596:0.117119):0.155102):0.135730,532:0.032752):0.022167):0.135972):0.001457,(((141:0.251655,142:0.172258):0.297653,450:0.437056):0.246194,((185:0.437829,218:0.336529):0.172083,573:0.001995):0.169164):0.004762):0.011903,(529:0.261044,577:0.091297):0.096527):0.017847,247:0.129011):0.029097,535:0.188224):0.001149,576:0.235917):0.014752,((((((((136:0.171099,233:0.373586):0.075149,316:0.591103):0.005020,(((((137:0.002585,((456:0.386460,754:0.339917):0.027424,751:0.337225):0.081400):0.069433,(269:0.229154,762:0.122327):0.149390):0.047554,475:0.242776):0.028621,(138:0.150809,477:0.301391):0.022026):0.034042,(429:0.940355,(439:0.208854,(509:0.178184,764:0.078748):0.038884):0.214047):0.002889):0.008799):0.166164,(451:0.251679,593:0.027061):0.143850):0.172192,((219:0.116588,(220:0.027670,571:0.052310):0.061540):0.298530,574:0.031705):0.004759):0.042681,(((442:0.439785,559:0.001615):0.060811,517:0.054212):0.241026,578:0.076210):0.002935):0.118080,(((((((179:0.301881,324:0.156775):0.023643,317:0.142087):0.022337,283:0.147997):0.036158,321:0.241650):0.726782,585:0.273018):0.081055,572:0.113142):0.011119,575:0.121523):0.075701):0.039556,((((175:1.048165,258:0.161102):0.093174,((((205:0.195303,217:0.143284):0.071386,(252:0.920085,(455:0.219631,((457:0.210918,811:0.206974):0.124467,459:0.299907):0.053879):0.018843):0.036429):0.129771,525:0.073280):0.010391,526:0.023439):0.167866):0.009098,812:0.304183):0.125344,533:0.240873):0.091732):0.013889):0.000785,(133:0.467049,(810:0.005833,818:0.515738):0.168891):0.255430):0.005126,193:0.029339):0.007498,((((200:0.059175,256:0.220708):0.127632,277:0.088131):0.162597,230:0.231563):0.288199,579:0.215861):0.045479):0.036099,((((134:0.382521,(135:0.362369,(284:0.142804,300:0.156493):0.372885):0.017415):0.385654,(248:0.522286,631:0.114232):0.073519):0.137230,((139:0.544969,140:0.690075):0.149723,((((168:0.275040,436:0.217546):0.015379,188:0.032947):0.200613,550:0.181541):0.090506,(((((169:0.119368,301:0.341020):0.495156,813:0.335168):0.057958,(621:0.153320,626:0.158795):0.026235):0.009921,(242:0.166629,243:0.166629):0.403522):0.026677,172:0.317453):0.023041):0.102201):0.016442):0.030707,((((180:0.176962,468:0.324806):0.053278,482:0.232978):0.029222,(295:0.088579,((296:0.010431,500:0.067925):0.193455,504:0.390059):0.210384):0.269446):0.251875,600:0.168992):0.214075):0.106022):0.073582,(437:0.408256,564:0.016629):0.537828):0.072846,(536:0.221493,537:0.243396):0.156666):0.286664,((((((104:1.715269,358:0.915816):0.779802,(((467:0.174352,503:0.204469):0.070208,514:0.313007):0.021267,499:0.167264):0.403097):0.123612,((((184:0.226182,332:0.177015):0.250705,((339:0.178889,354:0.195316):0.068215,((350:0.056175,357:0.110932):0.152977,((734:0.026758,(735:0.015390,737:0.196643):0.093552):0.063232,736:0.080130):0.293050):0.029738):0.106694):1.324049,582:0.489619):0.009845,((418:0.125183,454:0.147086):0.118465,620:0.139610):0.376282):0.112373):0.323604,((((132:0.233610,501:0.085880):0.256945,(((182:0.407992,351:0.175389):0.174965,466:0.060028):0.536406,((394:0.824707,(433:0.022684,434:0.022684):0.051738):0.004152,((430:0.219275,502:0.411038):0.139680,(431:0.057472,432:0.021880):0.096145):0.122083):0.055162):0.414313):0.259129,(((((((305:0.228854,513:0.122078):0.198374,(473:0.134294,474:0.106915):0.260080):0.315545,348:0.729084):0.039522,478:0.053913):0.021920,(417:0.181095,480:0.178357):0.028892):0.065710,(((421:0.393406,422:0.248300):0.077975,446:0.320799):0.036381,479:0.004111):0.025294):0.142072,(373:0.869872,489:0.015663):0.158551):0.509876):0.000153,584:0.314520):0.489391):0.167621,((((((((((((((118:0.015689,119:0.007475):2.103539,((447:0.292632,611:0.054439):0.109188,543:0.174579):0.000775):0.175453,(173:0.166748,605:0.079137):0.019674):0.048754,(552:0.048129,553:0.004324):0.184309):0.015212,599:0.091593):0.010733,((556:0.063213,558:0.038573):0.008348,561:0.052397):0.167657):0.101794,((227:0.260858,(604:0.087602,609:0.079388):0.096597):0.004070,(557:0.068306,562:0.021763):0.166506):0.106200):0.003031,((520:0.071874,530:0.055447):0.103572,(560:0.231050,565:0.173556):0.029269):0.064559):0.032381,(472:0.202037,622:0.010387):0.500306):0.029417,((540:0.055931,541:0.055931):0.302244,563:0.317107):0.031239):0.011295,(((452:0.258290,495:0.198057):0.216824,601:0.108128):0.207864,(606:0.004695,610:0.053976):0.001919):0.057338):0.073045,817:0.020182):0.084836,523:0.093155):0.148183,((((((510:0.719752,521:0.120163):0.178043,(602:0.044969,603:0.044969):0.031471):0.202929,608:0.106884):0.002880,(544:0.369248,589:0.147482):0.099174):0.028793,607:0.026419):0.059724,516:0.129949):0.026629):0.174411):0.025998,((((((226:0.250262,491:0.195505):0.082147,228:0.069575):0.309969,(244:0.619280,246:0.205750):0.017623):0.283940,(311:0.390253,313:0.425845):0.270494):0.106139,((490:0.458065,524:0.039060):0.027794,814:0.383800):0.571239):0.202861,568:0.140178):0.060751):0.056067):0.068253,((((189:0.095581,440:0.462567):0.463362,594:0.011487):0.008483,198:0.052825):0.299086,518:0.327269):0.025359):0.004682,(542:0.310612,649:0.135390):0.005631):0.151490,(539:0.326077,((((566:0.253689,((581:0.073091,697:0.001907):0.038844,654:0.021586):0.004861):0.201941,(659:0.206047,686:0.192357):0.000439):0.003042,640:0.220479):0.002470,615:0.316036):0.026469):0.152607):0.016630,(((((183:0.055412,538:0.159451):0.067896,((((((320:0.067012,632:0.067012):0.159005,628:0.247920):0.016677,789:0.008596):0.026605,(787:0.023361,788:0.049959):0.070818):0.065041,((570:0.134349,807:0.006095):0.020734,(805:0.011092,806:0.195305):0.001309):0.121762):0.186766,((752:0.269609,753:0.234017):0.205588,(786:0.069837,803:0.295684):0.097141):0.062336):0.040144):0.108854,(((((435:0.670694,528:0.013496):0.426038,(522:0.239376,(((790:0.228534,((792:0.042742,804:0.065952):0.038347,794:0.267555):0.111691):0.002073,793:0.035517):0.000265,791:0.134555):0.242750):0.016722):0.006199,547:0.172062):0.037705,588:0.042758):0.079040,(591:0.119716,763:1.227253):0.130761):0.167859):0.018627,((546:1.007977,750:0.483186):0.017456,((((551:0.361717,627:0.345290):0.001255,652:0.256197):0.001688,(569:0.837504,((((583:0.003362,(595:0.030247,816:0.593678):0.003231):0.060653,(612:0.025731,616:0.154410):0.071139):0.008839,(618:0.027809,623:0.101731):0.075161):0.204082,(660:0.063117,661:0.043952):0.145373):0.015850):0.014380):0.002215,808:0.298430):0.012539):0.005529):0.099752,((590:0.320516,617:0.120767):0.008732,669:0.022723):0.344246):0.068114):0.220414,(((((519:0.354933,685:0.067459):0.145549,641:0.106118):0.006953,642:0.069265):0.106972,((527:0.310480,614:0.302267):0.064348,(674:0.281636,699:0.254257):0.000105):0.091735):0.147752,554:0.606102):0.126053):0.051402,676:0.030534):0.299159,((((((143:0.064556,268:0.395950):0.032719,(203:0.243912,592:0.282242):0.023223):0.245628,293:0.761907):0.059509,(((580:0.373882,630:0.310912):0.302075,665:0.188506):0.019293,629:0.155780):0.002962):0.020776,687:0.267129):0.359757,653:0.270966):0.061465):0.140145,680:0.420670):0.061674,715:0.131899):0.003949):0.002377,(13:0.135949,(((((741:0.044401,744:0.038925):0.048917,747:0.019396):0.046448,((743:0.130703,746:0.015714):0.054080,748:0.056105):0.009739):0.001881,745:0.086890):0.078168,749:0.102087):0.477280):0.035130):0.033232,253:0.453455):0.013834):0.335823,(((((((195:0.141080,644:0.138343):0.125410,634:0.074841):0.006834,288:0.032394):0.240793,(196:0.202197,678:0.024237):0.259901):0.200161,(689:0.195598,690:0.403675):0.217516):0.278396,(633:0.464501,688:0.497355):0.336523):0.318771,((726:0.152507,728:0.157983):0.372171,727:0.505513):0.006593):0.009008):0.001290):0.008634):0.043146,(24:0.264746,((26:0.200065,719:0.347909):0.001567,((((((((147:0.083799,148:0.185100):0.165013,650:0.224172):0.049339,(149:0.159709,((738:0.044278,740:0.011424):0.112604,739:0.022710):0.481837):0.015239):0.008939,271:0.411128):0.003253,710:0.178926):0.000833,(((257:0.334139,272:0.304022):0.003555,(742:0.200404,759:0.181714):0.276444):0.000210,709:0.220176):0.000651):0.368710,(717:0.032029,720:0.319617):0.127551):0.037843,(((((670:0.116794,671:0.111318):0.033839,(673:0.054646,696:0.082025):0.052181):0.006695,672:0.140901):0.623117,704:0.188955):0.004618,716:0.196310):0.001113):0.006946):0.019309):0.008160):0.001779,(8:0.305459,10:0.289032):0.338950):0.135762,705:0.558290):0.160420,150:1.143191):0.362913,(((22:0.309346,(25:0.212712,28:0.108674):0.030925):0.459405,(48:0.124369,(50:0.021935,(730:0.215581,(731:0.224089,732:0.122789):0.054462):0.315480):0.083269):0.066809):0.052745,51:0.219283):0.150613):0.020020,(49:0.206239,714:0.198025):0.189153):0.000259,(30:0.724660,((47:0.271365,((707:0.165395,711:0.154444):0.559390,(712:0.215637,713:0.029577):0.249052):0.006425):0.105949,57:0.328033):0.032608):0.010370):0.507774,52:0.895211):0.863314,(((((((((((2:1.058030,(20:0.505188,((701:0.420645,706:0.190666):0.006489,729:0.312145):0.001280):0.388571):0.038188,37:0.274863):0.105194,(38:0.138312,39:0.132837):0.228056):0.038707,(19:0.668321,718:0.197297):0.413003):0.020172,56:0.269190):0.066224,(((((9:0.184336,250:0.433480):0.010284,((156:0.414460,((157:0.195102,(158:0.036141,202:0.192084):0.095991):0.167288,647:0.274779):0.013740):0.036994,(159:0.263446,160:0.200589):0.256340):0.006000):0.000864,161:0.283095):0.415087,162:0.750201):0.593942,164:1.042866):0.078198):0.036681,((43:0.355585,54:0.281663):0.038158,(703:0.887293,723:0.394594):0.059381):0.063225):0.074391,((((((((23:0.259674,(299:0.689854,782:0.073658):0.643057):0.018177,27:0.160123):0.585293,(779:0.316868,781:0.183494):0.237774):0.082445,(((45:0.040489,(700:0.064222,(702:0.176879,725:0.168666):0.078992):0.425160):0.058592,53:0.047061):0.297663,(708:0.118599,733:0.165143):0.393134):0.012340):0.003177,(((35:0.258549,(((154:0.340579,273:0.211900):0.515520,155:0.735634):0.082334,692:0.793328):0.231934):0.004140,292:1.475557):0.333094,55:0.352228):0.002538):0.003720,(((29:0.590899,33:0.492336):0.114081,40:0.455949):0.023879,(36:0.452312,44:0.351011):0.063109):0.010074):0.018062,((41:0.100216,46:0.067362):0.234406,42:0.334622):0.126799):0.043815,(34:0.462879,163:1.183048):0.203775):0.034337):0.093092,(((31:0.023723,222:0.856144):0.328655,((((152:0.216589,153:0.167308):0.148730,(298:0.467782,318:0.454093):0.176684):0.058721,(325:0.726045,780:0.152561):0.020947):0.404155,(287:0.484790,312:0.575139):0.628028):0.337439):0.356384,783:1.595073):0.194834):0.513023,((16:0.610324,32:0.087280):0.642572,(18:0.529797,128:0.529797):0.671080):0.686767):0.497638,151:2.464680):0.191860):0;
tree PAUP_9 = [&R] ((((((((((((((((((((1:0.014669,3:0.009193):0.173960,241:0.265289):0.015088,721:0.190028):0.041545,(((177:0.374235,(303:0.076856,308:0.128875):0.010018):0.067102,760:0.205996):0.148123,801:0.210383):0.110172):0.000806,(15:0.145198,((170:0.283504,682:0.349212):0.032498,(639:0.369355,(800:0.439186,802:0.090425):0.225874):0.015093):0.040010):0.007784):0.002716,(651:0.204606,684:0.336022):0.066082):0.017932,(((234:0.386836,235:0.343030):0.091833,309:0.434863):0.019054,681:0.478558):0.007187):0.033922,((190:0.642904,(240:0.532245,(314:0.144367,675:0.029377):0.497392):0.036738):0.002635,691:0.221287):0.120420):0.001908,(236:0.429238,(679:0.457332,722:0.120576):0.059517):0.029366):0.163108,((11:0.103522,((12:0.045968,302:0.470221):0.034179,13:0.080147):0.020637):0.078497,(((((286:0.270241,290:0.168940):0.076841,291:0.243043):0.033370,289:0.336645):0.241385,683:0.318048):0.036756,((((741:0.045703,744:0.040227):0.052442,747:0.024223):0.085285,(((743:0.207021,745:0.097507):0.006928,749:0.041465):0.005889,748:0.091159):0.018348):0.169642,746:0.292838):0.321948):0.065407):0.209714):0.099694,((((4:0.076738,5:0.071262):0.101651,(726:0.009176,728:0.014651):0.095291):0.027415,((253:0.337670,715:0.055671):0.042769,680:0.448885):0.014276):0.032959,285:0.753364):0.310160):0.074617,((21:0.203844,(((((((144:0.131517,181:0.290426):0.065509,645:0.090250):0.003571,270:0.364982):0.431982,(((((((178:0.345853,319:0.121349):0.441104,(192:0.056974,306:0.111731):0.004453):0.069954,643:0.128643):0.015489,266:0.346847):0.010904,(((199:0.176166,255:0.135098):0.050467,310:0.210206):0.016263,(238:0.262711,658:0.218906):0.021253):0.079263):0.036605,191:0.194379):0.047690,((232:0.345383,648:0.213966):0.065251,((619:0.210178,784:0.144936):0.238262,663:0.073241):0.115513):0.069742):0.437054):0.136668,((((145:0.000826,(((206:0.564359,598:0.115466):0.257001,(548:1.135267,(668:0.136309,(785:0.126289,(796:0.106358,797:0.114080):0.274406):0.319437):0.073678):0.006422):0.000700,655:0.260915):0.002859):0.162859,((((221:0.314492,294:0.558047):0.001281,((549:0.067183,795:0.113343):0.019918,(798:0.295612,799:0.063616):0.033245):0.275216):0.000824,(282:0.176820,666:0.253480):0.013836):0.037872,586:0.877284):0.146087):0.044022,((((((165:0.229676,((194:0.159707,531:0.252794):0.304231,307:0.053374):0.096904):0.006008,237:0.252111):0.000999,555:0.233945):0.010517,667:0.304695):0.003029,(174:0.287993,215:0.277042):0.027944):0.005120,(166:0.223347,251:0.264414):0.012838):0.215306):0.175633,815:0.087817):0.353052):0.112201,261:1.136182):0.096102,((((635:0.194769,698:0.334399):0.141529,694:0.300706):0.047371,((636:0.040852,695:0.120250):0.034971,637:0.355084):0.192857):0.193614,((638:0.015450,693:0.023664):0.327408,646:0.485227):0.228949):0.186715):0.299531):0.043237,727:0.499077):0.031376):0.004384,(((((((((((((((((((((((((((((((((((((((((((((((((((((58:0.017198,61:0.058265):0.007699,(59:0.012354,62:0.034257):0.026232):0.009800,60:0.070289):0.025301,102:0.040832):0.061818,((63:0.031562,64:0.056203):0.071335,101:0.045402):0.054510):0.450458,((223:0.024127,224:0.024127):0.121150,349:0.148014):0.018943):0.003062,124:0.419164):0.004468,(120:0.403259,225:0.121260):0.050490):0.008727,(65:0.365614,((66:0.134824,67:0.129348):0.220139,((93:0.176714,95:0.165762):0.044833,(((94:0.058704,99:0.006685):0.029465,96:0.077217):0.012474,(97:0.072532,98:0.039678):0.008946):0.120904):0.108775):0.048981):0.222917):0.025204,343:0.194729):0.039313,359:0.231304):0.056736,((((((((82:0.307286,376:0.011484):0.222483,((86:0.021552,87:0.035242):0.277122,122:0.156306):0.220143):0.066676,111:0.473241):0.032288,84:0.563023):0.004464,(83:0.574921,(125:0.372960,352:0.288086):0.026625):0.000779):0.003233,(((85:0.330434,(112:0.107833,113:0.107833):0.137728):0.186387,340:0.062224):0.082799,(((88:0.196720,((89:0.069348,(90:0.021208,91:0.015732):0.034451):0.136924,114:0.063904):0.061631):0.083339,106:0.241729):0.096018,(92:0.240482,334:0.015864):0.154760):0.182475):0.001216):0.095602,(((((107:0.024509,108:0.013557):0.019183,109:0.024526):0.536183,123:0.423703):0.029386,((333:0.324595,342:0.272576):0.010035,353:0.257971):0.025372):0.034616,(110:0.503262,341:0.358042):0.096810):0.025182):0.002363,326:0.027913):0.038361):0.226533,331:0.454340):0.078136,395:0.291659):0.024348,(370:0.066786,((397:0.051173,399:0.029271):0.032546,777:0.082557):0.010445):0.068523):0.018003,((100:0.562393,(115:0.503386,776:0.175325):0.023415):0.286951,279:0.099173):0.169129):0.001573,398:0.160361):0.131623,(335:0.226199,((362:0.050739,363:0.045263):0.212263,((((364:0.007977,(371:0.047405,(377:0.055375,378:0.022521):0.049525):0.111040):0.056371,392:0.020543):0.026106,372:0.101406):0.017831,379:0.201373):0.089007):0.034382):0.150658):0.037539,428:0.107643):0.043812,(((((((((((68:0.084974,81:0.084974):0.010883,78:0.104071):0.016752,117:0.055114):0.385329,((79:0.101753,116:0.025094):0.009354,80:0.111107):0.425160):0.085577,(((69:0.154776,(103:0.018390,809:0.111477):0.048774):0.128323,((((70:0.065182,73:0.013163):0.004051,(71:0.007202,72:0.009940):0.007274):0.032476,77:0.057904):0.132415,(74:0.169694,(75:0.025113,76:0.025113):0.106251):0.058954):0.051713):0.309090,105:0.518267):0.032394):0.003742,366:0.231222):0.012652,360:0.145311):0.007532,361:0.155581):0.422782,322:0.170538):0.117609,(214:0.036030,((336:0.164158,338:0.199750):0.038089,(382:0.248425,396:0.141649):0.016793):0.017218):0.079633):0.098141,254:0.274036):0.039066):0.158560,((((126:0.202597,127:0.194383):0.233021,344:0.202901):0.002672,297:0.139864):0.676439,(197:0.473215,263:0.355487):0.020136):0.186388):0.197309,416:0.499110):0.026512,(((((((((((121:0.412425,755:0.491937):0.020351,323:0.126137):0.017132,(771:0.128681,772:0.084105):0.031269):0.011348,769:0.354462):0.446722,(756:0.306494,757:0.213963):0.406838):0.094642,((((129:0.252111,(229:0.147988,((275:0.404101,((330:0.120356,393:0.312006):0.017699,346:0.102463):0.011426):0.034233,(327:0.154683,400:0.135518):0.050934):0.404955):0.002822):0.010947,369:0.586011):0.012167,((((130:0.054096,131:0.023979):0.029909,347:0.187929):0.173866,249:0.090861):0.028125,267:0.056015):0.002920):0.047359,(204:0.341690,((207:0.137231,(765:0.108855,770:0.066584):0.100300):0.091880,281:0.097694):0.115316):0.013748):0.028542):0.048342,187:0.128420):0.094214,(387:0.102791,390:0.086364):0.316968):0.002227,186:0.260453):0.074740,(((167:0.239633,(211:0.281513,337:0.144621):0.042993):0.096518,((((((208:0.146646,209:0.143908):0.425508,(767:0.349629,768:0.328156):0.010691):0.030320,(766:0.178142,778:0.321237):0.029395):0.011916,(389:0.118647,774:0.228302):0.027685):0.018801,((383:0.172977,385:0.203094):0.034989,773:0.283913):0.025613):0.065710,775:0.388319):0.031385):0.136742,(((213:0.230801,(391:0.137817,(758:0.356706,761:0.265411):0.630676):0.005373):0.002797,245:0.329422):0.133445,(239:0.096619,276:0.162327):0.026755):0.097636):0.062163):0.034915,((171:0.278237,231:0.144196):0.256663,(((304:0.214274,404:0.085595):0.059790,345:0.632608):0.089655,365:0.273370):0.075471):0.166374):0.262403):0.016195,487:0.007935):0.017801,((((212:0.130420,493:0.228983):0.002250,(264:0.147772,278:0.333832):0.165596):0.000421,(329:0.235984,476:0.104567):0.058641):0.488767,((412:0.269518,424:0.329751):0.100625,((445:0.001558,462:0.132974):0.001307,496:0.323193):0.014095):0.005195):0.003581):0.014553,(409:0.345542,410:0.022476):0.034241):0.007583,(427:0.018878,(441:0.153037,461:0.120183):0.038325):0.001616):0.026145,471:0.104134):0.162494,(((((216:0.630209,443:0.038719):0.001786,280:0.508792):0.234409,(408:0.038089,(460:0.066873,463:0.061398):0.075254):0.124574):0.012802,465:0.027735):0.012307,((((315:0.366482,((((((386:0.072135,388:0.052970):0.145257,403:0.324168):0.528856,(423:0.192863,426:0.160009):0.186399):0.006079,411:0.330584):0.023009,(402:0.857530,425:0.312584):0.060174):0.081019,(((444:0.231532,481:0.050834):0.093300,486:0.040096):0.021927,497:0.223557):0.038570):0.008531):0.012773,((464:0.073244,506:0.401786):0.022479,485:0.095723):0.034389):0.056769,484:0.121172):0.000275,(((((((((((328:0.024798,384:0.095982):0.080062,374:0.118549):0.025196,368:0.151959):0.048356,405:0.285188):0.001436,407:0.157945):0.018995,(375:0.113444,406:0.140822):0.060759):0.001891,367:0.222636):0.475087,((380:0.207716,381:0.089989):0.085267,492:0.076693):0.497828):0.140011,((413:0.112745,(448:0.172842,483:0.016785):0.005612):0.011949,488:0.001491):0.012037):0.079822,(401:0.300933,(511:0.009530,512:0.006792):0.195578):0.559129):0.025502,(449:0.145854,470:0.110262):0.030493):0.021760):0.017044):0.078855):0.098228,(((((((259:0.084650,(355:0.145450,438:0.038674):0.117160):0.070255,(356:0.111967,(419:0.057988,420:0.033348):0.004698):0.231849):0.269459,507:0.213435):0.110881,508:0.302414):0.026841,((414:0.209673,494:0.321925):0.018324,505:0.206094):0.161491):0.012884,262:0.802212):0.066399,458:0.028091):0.262957):0.471098,812:0.150959):0.020814,((((201:0.331418,(265:0.096235,567:0.074332):0.092815):0.122108,453:0.404245):0.168808,587:0.233445):0.008373,((((205:0.195689,217:0.143670):0.268242,624:0.379057):0.092882,532:0.009129):0.038665,(457:0.745984,(498:0.357146,515:0.225729):0.350622):0.027341):0.005112):0.023574):0.080451,((136:0.258180,233:0.460667):0.333952,(((((((137:0.036506,((456:0.180543,754:0.133999):0.026353,751:0.130236):0.322310):0.129519,451:0.204355):0.066137,((((316:0.137889,764:0.167839):0.209530,762:0.026128):0.119426,509:0.313526):0.147799,((429:0.841462,439:0.324008):0.064418,475:0.268075):0.064685):0.022606):0.266480,575:0.005715):0.017059,574:0.022774):0.009129,572:0.034640):0.006286,(((((138:0.179186,269:0.461071):0.059363,593:0.027621):0.278158,((((179:0.352710,(283:0.108988,(317:0.121855,324:0.160184):0.003560):0.043859):0.027806,321:0.238148):0.501664,585:0.044397):0.198141,((442:0.459382,559:0.021212):0.061220,517:0.074218):0.143680):0.000269):0.011301,(219:0.223570,(220:0.051370,571:0.076010):0.144822):0.170283):0.020524,(477:0.688343,578:0.020193):0.010770):0.007225):0.000783):0.101533):0.004501,(((200:0.011048,256:0.172581):0.092534,277:0.004905):0.146241,230:0.131981):0.314188):0.041331,(573:0.100335,576:0.100335):0.086001):0.081411,(((((((((134:0.126370,(284:0.103000,300:0.116690):0.173952):0.134947,135:0.258580):0.322703,550:0.069305):0.011606,((168:0.260947,(248:0.280742,436:0.190393):0.013059):0.099640,626:0.023717):0.029815):0.178292,172:0.327649):0.044219,(((((139:0.096910,140:0.242016):0.142460,(242:0.043972,243:0.043972):0.222777):0.319708,(((175:1.069074,631:0.099875):0.025070,621:0.157799):0.033481,813:0.221072):0.014500):0.013767,(169:0.149954,301:0.371606):0.562521):0.010558,188:0.314980):0.040460):0.071269,(((180:0.253133,(468:0.302803,482:0.157697):0.098174):0.038733,(295:0.019546,((296:0.028908,500:0.086403):0.275908,504:0.490990):0.040420):0.370883):0.294932,600:0.244452):0.091908):0.015672,579:0.160383):0.000399,((141:0.235464,142:0.156066):0.380975,450:0.504187):0.171425):0.104227):0.170629,(((((((((133:0.188550,459:0.424005):0.094080,(((252:0.504324,811:0.194661):0.426624,596:0.068639):0.085014,525:0.002957):0.049579):0.041245,564:0.033549):0.145970,258:0.242490):0.041697,((((((185:0.361016,218:0.259716):0.160656,526:0.094453):0.057958,533:0.067538):0.054220,((415:0.097137,455:0.119040):0.467268,(577:0.013285,(810:0.076455,818:0.135899):0.146448):0.000698):0.011951):0.000518,(529:0.168199,613:0.431147):0.027999):0.006284,437:0.605060):0.007783):0.025214,(176:0.655905,210:0.300099):0.305104):0.229785,(535:0.121278,536:0.099375):0.127696):0.056381,(193:0.031684,537:0.212382):0.092972):0.084447,247:0.359685):0.002032):0.195035,(((((((((((((118:0.055799,119:0.047585):1.824622,447:0.163789):0.209903,611:0.135498):0.255649,(472:0.293825,622:0.102175):0.247905):0.050031,((520:0.147771,((556:0.117918,609:0.063161):0.033094,(557:0.113411,562:0.066868):0.037601):0.100797):0.007478,599:0.122394):0.006556):0.000304,530:0.145682):0.000794,605:0.201233):0.144588,610:0.107628):0.014414,606:0.072760):0.015686,(((((((173:0.096421,(558:0.035372,561:0.040848):0.014506):0.119287,543:0.380093):0.032216,((452:0.305151,495:0.244919):0.088058,601:0.026223):0.155992):0.001944,((552:0.072129,553:0.028323):0.166802,817:0.108084):0.008199):0.015727,(560:0.165346,565:0.107851):0.059181):0.017373,227:0.291181):0.019518,(((540:0.044236,541:0.044236):0.200260,563:0.203428):0.012775,604:0.227154):0.006885):0.161046):0.241245,(((510:0.729372,521:0.129783):0.208220,(602:0.026924,603:0.026924):0.089314):0.191630,(((544:0.404816,608:0.046157):0.020424,589:0.203474):0.050720,607:0.005163):0.018081):0.049202):0.009099,523:0.210111):0.004772,516:0.130124):0.183074):0.046476,((((((104:1.663309,((184:0.233603,332:0.184436):0.311209,((339:0.248946,((350:0.016377,357:0.071134):0.177841,(734:0.300498,((735:0.026429,737:0.097791):0.120484,736:0.104833):0.069350):0.412664):0.046514):0.004024,354:0.269397):0.168753):0.422969):0.830172,((418:0.054303,454:0.076206):0.111926,620:0.062191):0.440873):0.002880,582:0.489517):0.152937,(358:1.535380,(467:0.357885,((499:0.147531,514:0.314540):0.030740,503:0.306950):0.081051):0.150801):0.314466):0.343559,(((132:0.151240,501:0.003510):0.329943,((((182:0.364811,351:0.132208):0.198970,466:0.040852):0.555576,(394:0.823427,(((430:0.238956,502:0.430720):0.200912,(431:0.058463,432:0.022871):0.176067):0.033472,(433:0.048126,434:0.048126):0.022751):0.002265):0.060589):0.335375,(((((((305:0.322242,(473:0.136564,474:0.109186):0.152823):0.041615,513:0.257081):0.374305,478:0.009780):0.054244,(348:0.755265,(421:0.295177,480:0.035081):0.136908):0.023453):0.077680,(422:0.297241,446:0.291766):0.090869):0.057744,(417:0.256430,479:0.010138):0.077173):0.158862,(373:0.916847,489:0.062637):0.186273):0.097106):0.069571):0.114785,584:0.160649):0.693833):0.125268,((((((((226:0.276307,491:0.221550):0.006892,(228:0.013779,490:0.301254):0.006586):0.086104,814:0.432109):0.030178,524:0.005116):0.160164,244:0.554169):0.069906,(311:0.163581,313:0.199174):0.200398):0.012555,246:0.223100):0.525999,568:0.072965):0.110186):0.020465):0.124698,542:0.314624):0.010782,((((189:0.400645,440:0.767632):0.130384,198:0.016427):0.338694,(518:0.304572,594:0.296359):0.025909):0.018141,649:0.132332):0.017852):0.006484,(((183:0.250874,(((((435:0.734138,528:0.076940):0.367415,(((790:0.215151,((792:0.046076,804:0.039653):0.091955,794:0.252320):0.055194):0.076200,791:0.008484):0.021407,793:0.187887):0.235586):0.012817,((522:0.259517,547:0.169282):0.011560,588:0.013833):0.002659):0.008090,(591:0.056929,763:1.096207):0.096332):0.283687,(660:0.035054,661:0.015889):0.223934):0.000100):0.000856,((((((((320:0.008529,632:0.008529):0.287575,(788:0.333599,789:0.065815):0.022869):0.039325,(628:0.338083,787:0.026934):0.019249):0.021533,(805:0.145017,807:0.116969):0.138207):0.027787,(546:0.693758,786:0.035690):0.033222):0.030875,(569:0.556120,570:0.315190):0.042939):0.042267,(752:0.156136,753:0.120544):0.318182):0.210174,((538:0.153670,627:0.167359):0.094481,652:0.171491):0.086011):0.021607):0.002198,808:0.319636):0.012254):0.045928,(750:0.321045,(803:0.171190,806:0.091928):0.383110):0.063579):0.005027,(((((539:0.198315,581:0.222956):0.077021,615:0.291764):0.050864,(((566:0.308148,697:0.100071):0.157891,(654:0.211801,686:0.176208):0.026997):0.020453,659:0.237348):0.001241):0.001021,640:0.250562):0.042047,((551:0.280994,((590:0.278806,617:0.079057):0.068617,669:0.040898):0.122368):0.102371,((((583:0.014602,618:0.044718):0.017260,595:0.061979):0.003920,((616:0.118022,623:0.060527):0.001897,816:0.180082):0.077397):0.005078,612:0.073714):0.285010):0.043399):0.024529):0.042167,554:0.452392):0.091326,(((519:0.425228,685:0.137754):0.057536,(641:0.080051,642:0.036245):0.008348):0.032481,((527:0.348171,674:0.255084):0.001147,(614:0.339369,699:0.227117):0.001736):0.018083):0.184531):0.064333,(629:0.083714,687:0.171326):0.042361):0.001228,((((143:0.002905,268:0.334299):0.077704,592:0.288800):0.031953,203:0.282422):0.165017,293:0.696584):0.093394):0.038563,665:0.217885):0.063698,(580:0.388731,630:0.325760):0.380304):0.082576,676:0.041092):0.189026,653:0.232857):0.304414,(((((195:0.017821,644:0.015083):0.224660,634:0.050831):0.028204,288:0.029754):0.373435,((196:0.193574,678:0.015614):0.215767,(689:0.133954,690:0.342030):0.026242):0.182760):0.212991,(633:0.567470,688:0.600324):0.097991):0.077148):0.399916):0.078413,((((((6:0.452818,724:0.094045):0.011031,((((7:0.223520,664:0.560161):0.046439,(17:0.143575,146:0.433787):0.046986):0.052810,14:0.270750):0.136968,(((((260:0.143612,((((469:0.274645,597:0.102161):0.093102,625:0.041829):0.317344,(534:0.021395,545:0.103531):0.474784):0.707603,656:0.020916):0.048773):0.093378,657:0.061767):0.046322,274:0.173798):0.148475,677:0.218234):0.523019,662:0.300573):0.285104):0.004112):0.099134,((((((148:0.311217,272:0.207179):0.043751,271:0.357706):0.031052,149:0.161516):0.071242,709:0.265612):0.002586,((710:0.117522,(738:0.082079,(739:0.003564,740:0.036796):0.012428):0.522666):0.084240,759:0.481023):0.025368):0.052130,720:0.177960):0.248131):0.081226,((((8:0.224283,10:0.207856):0.107688,((((670:0.028342,671:0.022866):0.059710,673:0.044247):0.161851,696:0.233477):0.081446,672:0.314922):0.178582):0.150388,(24:0.059930,717:0.018862):0.052706):0.114810,(((((147:0.246021,650:0.221380):0.059176,742:0.278313):0.023572,257:0.356147):0.240510,716:0.048973):0.137083,719:0.331162):0.000323):0.033350):0.017229,704:0.234220):0.032019,26:0.266238):0.001928):0.180492,150:1.064788):0.001121,705:0.641428):0.552138,((((22:0.555408,((25:0.169388,28:0.065350):0.195794,(730:0.162171,(731:0.165753,732:0.064452):0.059389):0.181108):0.124517):0.262122,51:0.215317):0.062914,48:0.302872):0.036792,50:0.320498):0.166816):0.016470,(30:0.778772,(((47:0.326427,((707:0.216542,711:0.205591):0.409286,(712:0.204675,713:0.018615):0.161058):0.160443):0.025322,(49:0.271521,57:0.246880):0.055587):0.018591,714:0.337485):0.093694):0.064392):0.352756,52:0.848327):0.415700,((((((((((((2:0.288023,19:0.129227):0.411034,718:0.069237):0.458056,37:0.335757):0.013151,((38:0.123824,39:0.118348):0.186617,56:0.154384):0.024778):0.026073,(((20:0.420294,706:0.113541):0.007090,701:0.350610):0.086044,729:0.321665):0.518637):0.084458,((((9:0.156261,(159:0.404129,160:0.341272):0.083298):0.088016,(((156:0.286018,((157:0.200476,158:0.137506):0.006778,202:0.300227):0.040434):0.107711,647:0.267787):0.073240,(161:0.256545,250:0.418078):0.035201):0.040142):0.316006,162:0.699913):0.026117,164:0.424752):0.650589):0.027845,((43:0.354967,(703:0.585303,723:0.092603):0.322597):0.000395,54:0.281440):0.047049):0.085554,(34:0.434585,163:1.154754):0.223012):0.213282,(((((23:0.312473,(299:0.886081,782:0.188098):0.499630):0.125126,27:0.319871):0.501639,((41:0.093748,46:0.060894):0.153881,42:0.247629):0.182483):0.053160,(29:0.761480,(36:0.463267,44:0.361966):0.084775):0.017366):0.050221,(((33:0.535456,(708:0.048106,733:0.094649):0.377950):0.000428,(((45:0.101484,702:0.742027):0.047244,53:0.096709):0.036192,(700:0.168338,725:0.351774):0.465476):0.126573):0.045654,((((35:0.193114,(779:0.130457,781:0.091903):0.386583):0.052740,((((154:0.378383,273:0.249704):0.041299,155:0.299217):0.194591,692:0.469168):0.155870,292:1.071193):0.387529):0.163847,40:0.297563):0.058138,55:0.224284):0.075369):0.148968):0.175967):0.042705,(((31:0.058194,(((((152:0.154431,153:0.105149):0.185894,(287:0.273043,312:0.363393):0.351904):0.020075,(298:0.350582,318:0.336892):0.288965):0.011227,780:0.303279):0.027749,325:0.722329):0.472073):0.001296,222:0.891910):0.587347,783:1.437020):0.376263):0.148001,((16:0.534838,32:0.011794):0.289370,(18:0.398030,128:0.398030):0.374159):0.869936):0.147567,151:1.869089):0.292953):0;
tree PAUP_10 = [&R] ((((((((((((((((((((1:0.073712,3:0.068237):0.101760,721:0.161783):0.025794,(314:0.169645,675:0.054655):0.532534):0.002474,241:0.280400):0.057228,(15:0.034354,684:0.280761):0.133527):0.028031,(170:0.332963,235:0.409623):0.073764):0.004662,(((234:0.362812,(682:0.159616,691:0.017248):0.148439):0.012195,236:0.292871):0.141707,760:0.497548):0.015142):0.011183,((((651:0.070590,679:0.292356):0.082917,801:0.288281):0.086798,722:0.125315):0.040200,(800:0.281475,802:0.281507):0.186735):0.046242):0.007886,((190:0.087430,240:0.013508):0.657195,309:0.473692):0.033425):0.010820,((11:0.086425,((((741:0.037808,744:0.032332):0.066771,747:0.030658):0.178824,(((743:0.121974,746:0.006984):0.014951,748:0.008246):0.013730,745:0.041140):0.187506):0.008237,749:0.173913):0.353192):0.071986,13:0.155673):0.091217):0.006850,(((177:0.483871,308:0.248530):0.158929,303:0.355439):0.119482,639:0.494086):0.022487):0.013333,681:0.562761):0.318764,((((((4:0.098415,5:0.092939):0.100666,(302:0.480496,680:0.373834):0.082605):0.045703,((253:0.350827,((286:0.212199,291:0.108161):0.031773,(289:0.184706,290:0.127212):0.015461):0.402428):0.055065,683:0.397678):0.027803):0.041088,(12:0.122905,(726:0.016290,728:0.021765):0.092927):0.102733):0.026346,(((((((((((((((((((((((((((((((((((((((((((((((((((((58:0.028598,61:0.069666):0.016817,(59:0.011057,62:0.032960):0.048047):0.030075,60:0.111082):0.470629,(((63:0.000747,64:0.025388):0.071047,101:0.014300):0.021119,102:0.038157):0.488797):0.001847,((223:0.027434,224:0.027434):0.103944,349:0.134116):0.008534):0.019801,((120:0.422000,225:0.140001):0.009587,124:0.401471):0.010124):0.012665,(65:0.568808,((66:0.163791,67:0.158315):0.427252,((((93:0.027552,95:0.016601):0.162378,94:0.189930):0.015254,99:0.153165):0.109087,((96:0.028834,97:0.020621):0.014040,98:0.001807):0.260446):0.252130):0.016095):0.011624):0.155337,343:0.316763):0.247502,(((((((((82:0.627015,(86:0.333644,87:0.347334):0.282419):0.004851,84:0.566157):0.002626,((85:0.456793,122:0.339066):0.116881,340:0.119077):0.025226):0.007361,((112:0.017102,113:0.017102):0.454358,(125:0.307482,352:0.222609):0.051612):0.049927):0.005459,(83:0.432769,111:0.367061):0.157048):0.020016,376:0.371525):0.013735,((((((107:0.032087,109:0.012922):0.018728,108:0.039864):0.493436,333:0.294992):0.027500,((341:0.352460,342:0.240208):0.027709,353:0.243276):0.002557):0.000381,123:0.415960):0.002136,110:0.530463):0.043823):0.047218,326:0.021800):0.055379,(((((88:0.056564,89:0.127748):0.109061,114:0.094440):0.056614,(90:0.085466,91:0.079990):0.194267):0.338065,106:0.521973):0.022231,(92:0.244429,334:0.019811):0.357270):0.124465):0.262582):0.051238,((264:0.085574,278:0.271634):0.066295,279:0.244956):0.001052):0.008852,331:0.561385):0.145694,(((((((126:0.240132,127:0.231918):0.201228,344:0.208643):0.011483,297:0.154418):0.463143,(197:0.280071,263:0.162343):0.014537):0.061304,(((((362:0.032003,363:0.026527):0.202278,((371:0.246534,(378:0.209966,379:0.127944):0.061209):0.032334,372:0.139352):0.040172):0.011472,(377:0.291129,392:0.039361):0.096878):0.008935,364:0.188979):0.088490,395:0.362343):0.020948):0.007879,493:0.150238):0.027092,428:0.021159):0.048001):0.326557,((((((((((100:0.527427,115:0.491835):0.030040,777:0.103069):0.373360,776:0.053510):0.058310,(336:0.129670,370:0.061224):0.062752):0.005040,(((338:0.186414,398:0.087851):0.008971,396:0.115987):0.035870,382:0.258633):0.001799):0.013283,(214:0.020394,254:0.080627):0.006914):0.041641,359:0.665686):0.088374,(329:0.203702,476:0.072286):0.071348):0.060746,335:0.423409):0.211360,411:0.158269):0.067702):0.181206,486:0.073158):0.030400,((((((((((((68:0.130352,81:0.130352):0.113574,(((78:0.073139,(80:0.090797,116:0.014137):0.012459):0.056170,79:0.159425):0.103793,117:0.167393):0.019038):0.222096,((70:0.070512,73:0.018493):0.011584,(71:0.005898,72:0.008636):0.021441):0.427732):0.118930,366:0.228917):0.014571,((((69:0.265732,(103:0.130781,809:0.223868):0.047339):0.286749,360:0.056816):0.078894,(((74:0.108834,(75:0.040900,77:0.040900):0.029604):0.216332,76:0.286836):0.269966,361:0.104943):0.033506):0.002411,105:0.559865):0.006804):0.412762,322:0.152600):0.227910,(((380:0.218744,492:0.002454):0.069191,381:0.170207):0.074749,(397:0.090384,399:0.068481):0.140883):0.119126):0.249465,212:0.413685):0.006397,(((((((((121:0.128196,755:0.207708):0.273211,769:0.193722):0.062541,(771:0.105363,772:0.099970):0.049631):0.067962,323:0.225271):0.410280,(756:0.232640,757:0.212918):0.500627):0.054031,187:0.073679):0.071275,(((129:0.248894,((((130:0.051969,131:0.021853):0.138365,347:0.294258):0.018468,249:0.041793):0.048883,(229:0.116503,(((275:0.430272,((327:0.151432,400:0.132267):0.036280,(346:0.073018,393:0.300260):0.057199):0.009843):0.056425,330:0.232076):0.323308,369:0.538957):0.001799):0.026192):0.004899):0.047850,267:0.080453):0.109403,((204:0.250885,(207:0.047928,(765:0.158083,770:0.029051):0.159320):0.205695):0.001875,281:0.124080):0.186242):0.009854):0.103371,(186:0.009132,(387:0.136691,390:0.120264):0.033974):0.274784):0.047947,(((((((((167:0.173526,365:0.118769):0.005352,337:0.126859):0.068197,391:0.151250):0.054636,(758:0.394213,761:0.410687):0.553470):0.003989,(304:0.246022,(345:0.576505,404:0.089282):0.028061):0.095271):0.009213,(((171:0.277758,231:0.143717):0.062162,213:0.200403):0.105051,((211:0.345419,239:0.008663):0.019653,245:0.367810):0.033469):0.001246):0.045345,276:0.174084):0.019122,402:0.475204):0.120674,(((((208:0.041821,209:0.039083):0.098678,767:0.249882):0.006413,766:0.221664):0.457918,((383:0.175795,((385:0.152403,773:0.247516):0.018066,389:0.071906):0.035442):0.009079,775:0.165791):0.020344):0.020801,((768:0.379317,778:0.205399):0.009659,774:0.292439):0.012732):0.268557):0.031673):0.129286):0.010503,506:0.205966):0.171790,(412:0.180904,424:0.241137):0.174949):0.000951,444:0.326688):0.061607):0.015244,((449:0.079614,497:0.221983):0.048229,458:0.026657):0.010125):0.015041,(487:0.046479,508:0.383235):0.049034):0.008185,(441:0.159103,461:0.126248):0.089703):0.001416,((((414:0.202830,494:0.315082):0.020774,505:0.201701):0.175835,470:0.024354):0.058994,462:0.192862):0.043670):0.013419,((262:0.876612,471:0.109900):0.029751,484:0.090370):0.008999):0.004642,((((((328:0.124307,375:0.099666):0.003566,406:0.130611):0.006621,(405:0.238421,407:0.109742):0.002849):0.146776,((367:0.153122,374:0.144908):0.042758,(368:0.065471,384:0.114753):0.130408):0.107294):0.521535,413:0.123704):0.026148,((448:0.204499,483:0.048441):0.000224,488:0.015811):0.010838):0.096527):0.030896,(((((((216:0.152868,280:0.029665):0.448525,443:0.009903):0.161653,464:0.075731):0.025276,(460:0.039130,463:0.033654):0.149488):7.845e-05,((401:0.238650,(511:0.039911,512:0.037173):0.102915):0.572190,408:0.074244):0.010414):0.011343,(((((((259:0.034025,((355:0.193890,420:0.130919):0.006876,(419:0.149953,438:0.081507):0.012483):0.011219):0.074179,356:0.297115):0.281521,507:0.178796):0.184373,496:0.324839):0.031517,(409:0.358874,410:0.035807):0.016647):0.004292,((((386:0.129364,388:0.110199):0.114006,403:0.350146):0.566758,416:0.549919):0.021646,427:0.010305):0.002636):0.010612,485:0.097475):0.014953):0.071295,465:0.019566):0.016892):0.021347,((315:0.335673,445:0.039985):0.052436,((423:0.236261,426:0.203407):0.233666,(425:0.371186,481:0.122041):0.063149):0.049598):0.082998):0.453328,(((175:0.741112,624:0.089618):0.047527,459:0.364386):0.114080,(176:0.500418,210:0.144612):0.166845):0.090161):0.042549,((252:0.665878,811:0.121262):0.383785,525:0.036659):0.108968):0.126671,((185:0.377704,218:0.276404):0.243103,577:0.012890):0.018477):0.019555,((141:0.219473,142:0.140076):0.283230,450:0.390452):0.172562):0.120128,529:0.340797):0.060660,(((((133:0.263968,(((201:0.206061,453:0.156779):0.052178,(265:0.067077,567:0.045175):0.048793):0.114434,437:0.350770):0.014499):0.081710,(258:0.111009,613:0.300035):0.007313):0.124858,((((205:0.120110,217:0.068090):0.094903,596:0.042528):0.074596,(415:0.209480,457:0.401015):0.066439):0.259520,((455:0.399888,526:0.008262):0.056109,564:0.064371):0.101345):0.014494):0.168574,(587:0.302807,812:0.137096):0.070618):0.060953,(((((134:0.578122,(135:0.270343,(284:0.112188,300:0.125877):0.311475):0.305041):0.154951,(621:0.033704,626:0.039180):0.151798):0.001000,(((139:0.074625,140:0.219732):0.216771,436:0.222950):0.086672,188:0.109646):0.161731):0.031822,(((168:0.349256,(169:0.034115,301:0.255767):0.465723):0.071472,813:0.307233):0.061654,((172:0.199296,(242:0.184664,243:0.184664):0.294006):0.017635,550:0.148484):0.024407):0.078288):0.075229,(248:0.443488,631:0.035434):0.225266):0.129873):0.002670):0.012887,(((200:0.067122,256:0.228655):0.111125,230:0.060405):0.115223,277:0.194794):0.370131):0.056387,(193:0.015714,(((533:0.278679,(810:0.188359,818:0.141308):0.092550):0.010166,(573:0.045951,576:0.045951):0.147069):0.016462,579:0.206744):0.033473):0.058028):0.163697,(((((((((((136:0.210628,762:0.173509):0.016443,(475:0.282112,764:0.364619):0.007929):0.063596,(137:0.187312,(456:0.322779,(751:0.206716,754:0.236832):0.039403):0.357232):0.043121):0.057170,509:0.539372):0.138055,(((138:0.290607,233:0.528686):0.011905,((316:0.466100,477:0.236234):0.162696,(429:0.920470,451:0.197791):0.064247):0.054163):0.046359,(((179:0.360348,(283:0.129343,(317:0.132578,324:0.170908):0.013192):0.031142):0.514349,321:0.732328):0.022963,585:0.059877):0.015095):0.101429):0.184282,((219:0.081126,(269:0.086063,439:0.023092):0.411103):0.318481,578:0.016194):0.100820):0.051742,(((220:0.081884,571:0.106524):0.310790,574:0.036639):0.002761,(((442:0.453104,559:0.014934):0.010581,517:0.017302):0.237475,575:0.035748):0.003651):0.129356):0.005789,(572:0.056189,593:0.360091):0.121094):0.040933,(((180:0.181855,(468:0.281935,482:0.136829):0.047764):0.087885,(295:0.236527,((296:0.000615,500:0.058110):0.267099,504:0.453887):0.294504):0.131776):0.388698,(((498:0.503717,515:0.372300):0.186482,532:0.002884):0.065086,600:0.240454):0.075638):0.088297):0.034076,((535:0.120782,536:0.098879):0.043877,537:0.164660):0.038351):0.161967,247:0.334861):0.053159):0.255427,((((((((((((118:0.042415,119:0.034202):1.830461,447:0.156244):0.119009,611:0.037060):0.201512,609:0.008479):0.288382,(((227:0.202559,558:0.147802):0.161886,599:0.197436):0.001237,(557:0.128739,562:0.082196):0.206825):0.016053):0.061959,543:0.599865):0.028103,(((472:0.310802,622:0.119153):0.427847,561:0.393566):0.012801,(540:0.047350,541:0.047350):0.361755):0.016148):0.075068,(523:0.024504,(563:0.232843,604:0.243795):0.216027):0.010383):0.004640,(((173:0.342438,(520:0.171283,817:0.202555):0.045214):0.071805,(((452:0.205300,495:0.145067):0.402969,601:0.241283):0.102973,(552:0.068695,553:0.024890):0.338531):0.004279):0.050201,((530:0.150206,556:0.270671):0.080188,610:0.046958):0.091681):0.078848):0.088999,(((560:0.216769,565:0.159274):0.165068,606:0.047819):0.020349,605:0.355642):0.189037):0.060635,516:0.104402):0.045389,(((((510:0.621236,521:0.021646):0.355831,(602:0.016517,603:0.016517):0.139194):0.048731,(544:0.344041,589:0.122275):0.046575):0.137906,607:0.057726):0.000216,608:0.170080):0.048043):0.250102):0.004189,(((((226:0.015449,490:0.040090):0.391894,((228:0.064781,491:0.272858):0.028262,814:0.291825):0.051466):0.225523,(311:0.266782,313:0.302374):0.100513):0.044544,((244:0.501366,524:0.112477):0.037623,246:0.125459):0.132946):0.434080,568:0.016350):0.231675):0.028575,(((((104:2.201395,((418:0.095282,454:0.117185):0.104791,620:0.096034):0.114943):0.040505,582:0.235055):0.020957,((184:0.312372,332:0.263205):0.399157,((339:0.251782,354:0.268209):0.076586,((350:0.099898,357:0.154655):0.133563,((734:0.001411,736:0.235947):0.048870,(735:0.268794,737:0.109821):0.091470):0.399964):0.086694):0.260072):0.855800):0.111614,(358:1.440636,(((467:0.212214,514:0.280661):0.046548,503:0.288879):0.033959,499:0.194159):0.121220):0.134383):0.597788,(((132:0.385566,501:0.237837):0.087484,((((((182:0.348752,351:0.116149):0.264993,466:0.090816):0.468530,(433:0.050001,434:0.050001):0.046648):0.001907,394:0.848842):0.005356,((430:0.119965,502:0.311729):0.272029,(431:0.084172,432:0.048580):0.102484):0.114382):0.347242,((((((305:0.199325,(473:0.103999,474:0.076620):0.062472):0.375112,513:0.467660):0.194265,348:0.755012):0.049637,((417:0.171266,((422:0.101410,446:0.095935):0.088449,480:0.074869):0.093659):0.012285,(421:0.402667,478:0.011154):0.038243):0.040559):0.039942,479:0.017760):0.196037,(373:0.935187,489:0.080978):0.135557):0.111530):0.079391):0.088626,584:0.126358):0.707526):0.239317):0.040732,((189:0.196143,440:0.563129):0.388670,594:0.037356):0.299140):0.006887,198:0.376238):0.002727,649:0.138034):0.000456,(518:0.337940,542:0.296872):0.016840):0.009857,(803:0.222638,806:0.252260):0.310899):0.007824,(660:0.059215,661:0.040050):0.214683):7.059e-05,(((183:0.193266,808:0.258974):0.060216,750:0.377753):0.010382,((((546:0.429310,805:0.043370):0.023947,569:0.294462):0.030718,570:0.084249):0.069002,807:0.099232):0.491060):0.001892):0.026299,((583:0.009402,(595:0.027921,623:0.101843):0.011597):0.111760,(612:0.147049,((616:0.194621,618:0.063204):0.001228,816:0.012489):0.079879):0.006967):0.247553):0.019548,(((((((435:0.703592,528:0.046393):0.305304,547:0.078026):0.036493,(522:0.161886,(((790:0.154135,(793:0.359531,794:0.142310):0.038272):0.016527,791:0.216363):0.056225,(792:0.026118,804:0.060725):0.264566):0.259203):0.042868):0.098964,588:0.046475):0.185907,(591:0.016382,763:0.949649):0.344679):0.086425,786:0.316087):0.007690,((551:0.333421,((590:0.207445,617:0.007696):0.156942,669:0.057862):0.157832):0.043121,(652:0.182813,((752:0.235224,753:0.199632):0.239325,787:0.315164):0.135255):0.086953):0.026614):0.042601):0.017815,((((320:0.019674,632:0.019674):0.293824,((628:0.083664,788:0.344277):0.232286,789:0.052456):0.019450):0.073479,627:0.066762):0.299471,(538:0.262881,539:0.235503):0.089663):0.080912):0.048956,((566:0.485258,((581:0.175335,659:0.063083):0.167117,((640:0.115040,686:0.090399):0.113974,654:0.239965):0.012137):0.005914):0.001524,(615:0.241442,697:0.178471):0.100234):0.129785):0.021122,(((519:0.507060,((641:0.102007,685:0.208897):0.010285,642:0.068486):0.000404):0.007736,((527:0.349953,614:0.341739):0.014404,(674:0.270283,699:0.242905):0.000986):0.002596):0.126012,554:0.484751):0.007831):0.056236,629:0.066843):0.025645,(((((143:0.028503,268:0.359897):0.077096,592:0.313790):0.008975,203:0.284435):0.034014,293:0.567594):0.081414,(665:0.038122,687:0.073715):0.000230):0.106155):0.232273,(580:0.545034,630:0.482064):0.319198):0.080897,676:0.134611):0.135955,653:0.273304):0.311998,(((((((195:0.010112,644:0.007374):0.234914,634:0.053376):0.019829,288:0.023924):0.133706,(689:0.073537,690:0.281614):0.023860):0.009007,196:0.355549):0.091013,678:0.268602):0.342354,(633:0.279136,688:0.311990):0.370149):0.141355):0.036178):0.313935,((((((144:0.020252,181:0.179162):0.167056,645:0.080532):0.010664,270:0.362357):0.587240,((((((((178:0.276192,319:0.051688):0.506304,192:0.056965):0.011500,266:0.268442):0.008746,(191:0.075283,306:0.130040):0.001928):0.059455,643:0.133929):0.029045,(((199:0.210804,310:0.194377):0.009710,255:0.179446):0.054944,(238:0.267973,658:0.224167):0.048553):0.054638):0.007111,(((619:0.057103,784:0.037174):0.333865,648:0.106232):0.075010,663:0.090778):0.098471):0.164856,232:0.575986):0.494077):0.204666,(((((145:0.013366,((((206:0.744391,598:0.295497):0.055427,(548:1.111062,655:0.229588):0.009085):0.002884,668:0.197751):0.028521,((785:0.017652,796:0.125487):0.095065,797:0.147371):0.363368):0.006236):0.183455,666:0.484409):0.046455,(((((165:0.175581,(531:0.448554,555:0.021563):0.151280):0.056804,174:0.298094):0.019472,(((215:0.160601,251:0.127746):0.109288,307:0.135734):0.028486,237:0.260045):0.008240):0.053666,(166:0.283782,(194:0.570874,667:0.297203):0.063239):0.002576):0.140993,((221:0.337322,((((282:0.132767,((294:0.217620,798:0.209917):0.043641,799:0.045294):0.241001):0.003346,795:0.363723):0.051292,586:0.836162):0.000186,549:0.360076):0.023790):0.023671,261:0.311712):0.159445):0.059707):0.436299,815:0.107094):0.255301,((635:0.255643,(636:0.069368,646:0.321251):0.071285):0.229415,(((637:0.181024,(693:0.017455,698:0.154347):0.002036):0.029134,638:0.040411):0.128647,(694:0.033400,695:0.033400):0.105541):0.310524):0.269119):0.022149):0.350474,727:0.519111):0.013954):0.019917):0.004218,(21:0.149154,715:0.401150):0.156050):0.186233,(((((((6:0.280295,((((((260:0.192945,657:0.017722):0.011077,656:0.130100):0.062834,(((469:0.545282,597:0.372798):0.015663,625:0.235027):0.172412,(534:0.059134,545:0.141270):0.485311):0.831354):0.001605,274:0.158948):0.079470,677:0.134379):0.586072,662:0.279771):0.126465):0.319065,(((((7:0.189294,17:0.109896):0.070216,664:0.596151):0.001011,146:0.471335):0.011295,14:0.219797):0.248190,724:0.161233):0.079354):0.034088,((271:0.441013,272:0.334237):0.194697,717:0.011366):0.197601):0.011791,(24:0.182845,716:0.141778):0.078981):0.007716,704:0.225736):0.002551,(((8:0.125547,10:0.109119):0.133407,(((670:0.124683,(671:0.056040,673:0.017710):0.063167):0.030866,696:0.139122):0.112993,672:0.252115):0.168371):0.364445,(((147:0.290567,285:0.720296):0.071831,(((148:0.307261,((738:0.033704,739:0.005372):0.148926,740:0.149775):0.379137):0.018206,(709:0.112694,710:0.071626):0.021123):0.107306,(((257:0.209691,759:0.330157):0.011589,742:0.128575):0.073711,650:0.242972):0.063860):0.030926):0.059578,(149:0.193207,720:0.083693):0.105566):0.310936):0.018419):0.092936,(26:0.228163,719:0.376007):0.093060):0.077127):0.091782,705:0.681781):0.239969,150:1.346231):0.124706,((((((((((22:0.289338,28:0.119591):0.016374,25:0.240004):0.006435,(730:0.187467,(731:0.171612,732:0.070311):0.078826):0.037070):0.347080,50:0.062490):0.040001,51:0.097015):0.024565,48:0.146221):0.087966,30:0.554402):0.024204,((47:0.153752,(707:0.293318,711:0.282366):0.320279):0.059230,(712:0.226943,713:0.040883):0.185788):0.050885):0.015149,714:0.246162):0.000132,(49:0.235233,57:0.210592):0.019274):0.085698):0.416045,52:0.748036):0.744015,((((((((((((2:0.180453,19:0.021658):0.583255,718:0.133889):0.305898,(38:0.125645,39:0.120170):0.108917):0.011073,56:0.089578):0.055848,(((20:0.502074,706:0.195320):0.007826,(701:0.426613,729:0.311623):0.006512):0.420169,37:0.272985):0.042188):0.042443,((((((9:0.088987,(159:0.335513,160:0.272657):0.084640):0.043180,161:0.219779):0.069582,(156:0.385980,(((157:0.142019,158:0.079049):0.082343,202:0.317335):0.100713,647:0.237464):0.022574):0.078604):0.089219,250:0.540114):0.356739,162:0.787339):0.264718,164:0.750779):0.222739):0.030794,((43:0.171318,54:0.097396):0.014325,(703:0.610559,723:0.117860):0.128016):0.117893):0.020832,(34:0.364108,163:1.084277):0.129893):0.104129,((((((23:0.260059,27:0.142332):0.174097,29:0.220604):0.027004,(299:1.373390,782:0.057044):0.161008):0.357723,(((45:0.102992,53:0.050972):0.003877,(700:0.197432,(702:0.383109,725:0.374896):0.005972):0.358330):0.160532,(708:0.012928,733:0.059471):0.369462):0.014978):0.042338,40:0.398638):0.030118,((33:0.531557,(((41:0.088359,46:0.055504):0.126118,42:0.214476):0.100053,(779:0.157498,781:0.381563):0.436745):0.020017):0.002488,(((35:0.067874,(((154:0.315376,273:0.186697):0.142047,155:0.336957):0.020783,(292:0.713654,692:0.267499):0.065601):0.501486):0.420140,55:0.244459):0.004588,(36:0.209447,44:0.108147):0.206609):0.003114):0.045178):0.054499):0.052628,(((31:0.038772,((((152:0.247955,153:0.198674):0.178173,(325:0.726181,780:0.127487):0.022900):0.029256,(298:0.212519,318:0.198829):0.522012):0.032458,(287:0.198687,312:0.289036):0.573777):0.364186):0.229388,222:1.100580):0.281336,783:1.212135):0.210777):0.469544,((16:0.569930,32:0.046886):0.658428,(18:0.099824,128:0.099824):1.076515):0.524502):0.298528,151:2.078766):0.311300):0;
tree PAUP_11 = [&R] ((((((((((((((((((((1:0.031782,3:0.026307):0.138536,241:0.246978):0.068050,721:0.224679):0.011778,((177:0.387504,308:0.152163):0.033296,303:0.133440):0.283716):0.001960,((170:0.313903,(309:0.269204,639:0.260991):0.121359):0.053241,((235:0.389763,651:0.217278):0.052842,(679:0.490722,681:0.466082):0.001164):0.001199):0.002690):0.006163,(((((190:0.140253,240:0.066331):0.245057,684:0.073309):0.060310,(234:0.214186,236:0.132051):0.004307):0.019970,691:0.041337):0.256500,760:0.475797):0.001501):0.018802,((314:0.151545,675:0.036555):0.604049,722:0.161595):0.022390):0.006329,(682:0.448873,((800:0.212595,802:0.434348):0.070539,801:0.403594):0.019693):0.017963):0.095930,15:0.286243):0.216409,((((144:0.222373,645:0.115597):0.145885,(181:0.128526,270:0.134002):0.398642):0.582303,((((((178:0.294280,319:0.069776):0.529122,(191:0.077576,((192:0.041175,266:0.241152):0.023281,306:0.119213):0.013121):0.020295):0.136337,((199:0.221583,(255:0.175678,310:0.200318):0.004838):0.047876,(238:0.274774,658:0.230968):0.035753):0.129135):0.016789,643:0.248260):0.073838,(((619:0.139999,784:0.075679):0.292020,648:0.147283):0.017317,663:0.074136):0.267127):0.090399,232:0.653542):0.581870):0.033102,((((((145:0.028370,((((206:0.482728,598:0.033835):0.302710,548:1.105767):0.000909,668:0.181396):0.006589,(655:0.046579,(785:0.027475,(796:0.066671,797:0.262161):0.243091):0.259345):0.185212):0.059527):0.158824,((((221:0.277991,282:0.152049):0.022567,(((294:0.254402,799:0.064228):0.136864,549:0.194255):0.151165,(795:0.119476,798:0.430386):0.309075):0.001681):0.001541,586:0.824914):0.012914,666:0.265732):0.209051):0.084313,815:0.278224):0.081204,(((165:0.168231,531:0.592484):0.078167,((((166:0.137654,307:0.077421):0.050140,555:0.204221):0.021044,215:0.282760):0.017856,237:0.262286):0.000540):0.040360,(((174:0.125595,667:0.117382):0.163899,251:0.245689):0.000826,194:0.555778):0.062147):0.328899):0.223656,261:0.863955):0.364376,((635:0.204252,(637:0.353451,693:0.191917):0.015073):0.176262,((636:0.058273,(694:0.070518,698:0.245741):0.067152):0.205260,((638:0.049403,695:0.019287):0.309091,646:0.500863):0.014552):0.001992):0.379530):0.010068):0.323802):0.035076,((((4:0.172111,5:0.166635):0.041835,715:0.120859):0.069069,((11:0.175494,(((((((((((((((((((((((((((((((((((((((((((((((58:0.038784,(((59:0.001999,62:0.023902):0.038238,60:0.062140):0.007343,61:0.074959):0.004893):0.013205,(101:0.024648,102:0.027385):0.005438):0.041976,(63:0.048557,64:0.073197):0.081000):0.480963,((223:0.053181,224:0.053181):0.068118,349:0.124037):0.045575):0.000122,((120:0.400492,225:0.118493):0.029125,124:0.399501):0.019377):0.076913,(((65:0.086256,67:0.119110):0.019066,66:0.143652):0.286396,((93:0.073966,95:0.063015):0.081123,(94:0.128949,((96:0.016287,97:0.008073):0.085028,(98:0.050633,99:0.050633):0.009613):0.016683):0.026140):0.250318):0.260244):0.145750,343:0.378707):0.121509,(((((((((82:0.583626,85:0.548034):0.030998,84:0.548916):0.017022,340:0.141457):0.002882,(83:0.560202,(125:0.378058,352:0.293185):0.006807):0.016832):0.002203,(86:0.003550,87:0.017240):0.622229):0.021249,((((((107:0.047453,108:0.036502):0.016858,109:0.045147):0.474888,341:0.350174):0.007446,353:0.220728):0.025858,342:0.271227):0.019376,((110:0.500527,333:0.295075):0.006573,123:0.394734):0.040975):0.003129):0.027206,(111:0.509173,((112:0.066714,113:0.066714):0.402993,(122:0.416221,376:0.273739):0.020631):0.042204):0.052810):0.142734,(106:0.593175,326:0.001685):0.119756):0.066786,((((88:0.088401,89:0.159585):0.054884,(90:0.014794,91:0.009319):0.185986):0.021598,114:0.093699):0.199194,(92:0.233919,334:0.009302):0.149323):0.453969):0.087486):0.115007,((264:0.006092,278:0.192152):0.123056,(382:0.216511,395:0.265792):0.022152):0.023491):0.037617,(359:0.513396,396:0.056289):0.136706):0.074495,((329:0.207706,476:0.076289):0.027484,370:0.232452):0.010397):0.034218,335:0.367416):0.004381,((((((((100:0.469339,115:0.433747):0.168881,777:0.223949):0.210510,776:0.024005):0.101363,(336:0.147332,338:0.182924):0.006047):0.007298,((254:0.022797,398:0.083030):0.007380,493:0.024702):0.007296):0.034837,((279:0.063980,331:0.370505):0.152080,((((362:0.097982,363:0.092506):0.046723,392:0.035191):0.011557,378:0.265662):0.009317,(364:0.039323,((371:0.015806,377:0.073300):0.173884,(372:0.043794,379:0.125930):0.006379):0.000101):0.060547):0.097024):0.025997):0.125389,214:0.137467):0.027503,((((((126:0.265314,127:0.257101):0.149552,344:0.182149):0.017723,297:0.134163):0.367562,197:0.178773):0.052976,263:0.114022):0.198029,428:0.060055):0.003501):0.001488):0.295492,411:0.190789):0.201104,(((((((((((121:0.181574,755:0.261086):0.231794,323:0.106728):0.003762,771:0.277047):0.019604,772:0.009382):0.001813,769:0.272968):0.456486,(756:0.062174,757:0.287977):0.396282):0.213001,187:0.185492):0.012333,(((((((((129:0.144204,346:0.447991):0.060368,(((275:0.358152,327:0.125435):0.020278,(393:0.250365,400:0.061453):0.065095):0.004884,330:0.128695):0.415256):0.017458,369:0.544982):0.022484,249:0.091193):0.031694,229:0.174906):0.006888,(130:0.134940,131:0.104823):0.161844):0.004220,(267:0.067942,347:0.401845):0.003083):0.101336,(204:0.349992,((207:0.133237,765:0.188231):0.042679,770:0.015016):0.176814):0.071513):0.008429,281:0.301256):0.071791):0.224314,(((((167:0.201046,337:0.149027):0.084411,245:0.373068):0.001600,((186:0.078952,(387:0.124421,390:0.107994):0.116064):0.004672,365:0.228729):0.003570):0.063967,(((((((((208:0.143446,209:0.140708):0.170461,774:0.005184):0.129320,385:0.073731):0.010309,775:0.570483):0.026311,(766:0.106103,767:0.233812):0.057346):0.118590,((389:0.103211,773:0.461984):0.015339,778:0.164568):0.011829):0.006107,(383:0.170380,768:0.299215):0.034553):0.061208,402:0.367440):0.018548,(213:0.275410,(((276:0.059273,(758:0.563284,761:0.389450):0.518443):0.029078,391:0.178701):0.000904,(304:0.308384,(345:0.603371,404:0.116148):0.063558):0.002638):0.008193):0.006541):0.060860):0.057788,((171:0.447860,231:0.313819):0.073216,(211:0.358215,239:0.021460):0.116432):0.019038):0.248782):0.184247,315:0.296894):0.011888,(481:0.148281,508:0.342668):0.007182):0.006451):0.002964,470:0.044412):0.032523,458:0.011340):0.006945,427:0.034598):0.070409,(((((((((((((((68:0.106832,81:0.106832):0.199656,((78:0.199504,(79:0.104957,80:0.104957):0.124663):0.070615,(116:0.026166,117:0.007001):0.197409):0.044583):0.270823,361:0.125452):0.006216,((((70:0.065953,73:0.013934):0.014272,71:0.025468):0.009958,72:0.038164):0.497246,105:0.510769):0.039904):0.000312,360:0.129241):0.012936,(((69:0.110113,(74:0.095805,77:0.057475):0.011570):0.039359,(75:0.019470,76:0.019470):0.088934):0.433501,((103:0.155175,809:0.248262):0.242119,366:0.087803):0.098067):0.054870):0.406726,322:0.143816):0.504606,(((380:0.256041,381:0.138314):0.049016,492:0.088767):0.168610,(397:0.102830,399:0.080927):0.239421):0.276055):0.005740,444:0.161235):0.048008,(423:0.065115,426:0.032260):0.248167):0.092886,416:0.512944):0.042146,445:0.021209):0.001627,(462:0.141554,506:0.385223):0.012698):0.008175,212:0.630714):0.076768,((414:0.072168,494:0.184420):0.366995,425:0.433687):0.065604):0.024607):0.000407,((262:0.812069,471:0.045357):0.029467,484:0.025542):0.088086):0.022686,((((((((259:0.406965,507:0.196037):0.015465,((355:0.087250,419:0.048920):0.240442,((356:0.106961,420:0.033039):0.082583,438:0.071816):0.149099):0.272698):0.169613,487:0.022456):0.025365,(((386:0.053901,388:0.034736):0.268613,403:0.429290):0.448789,485:0.023756):0.070609):0.004430,505:0.427337):0.023536,486:0.114117):0.051201,(409:0.351147,410:0.028080):0.115336):0.015694,((((408:0.048812,461:0.130948):0.000201,441:0.164003):0.014745,496:0.353970):0.095117,(449:0.085516,497:0.227884):0.100737):0.013925):0.012796):0.021861,(((((216:0.234120,280:0.110917):0.446387,443:0.089018):0.111536,464:0.104729):0.071227,(460:0.008269,463:0.002794):0.255298):0.032617,((412:0.221640,424:0.281873):0.265253,465:0.016097):0.028319):0.015310):0.013646,(((((328:0.168819,375:0.144179):0.001181,(368:0.175260,374:0.167047):0.016643):0.048752,((367:0.058649,407:0.014843):0.099221,((384:0.094747,406:0.026301):0.001818,405:0.132157):0.110586):0.082785):0.635317,((413:0.152063,(448:0.211933,488:0.023021):0.005839):0.000697,483:0.062411):0.022208):0.092314,(401:0.293680,(511:0.041255,512:0.038517):0.156601):0.617111):0.046907):0.285082,(175:0.808327,(176:0.527477,210:0.171671):0.045395):0.031874):0.036316,437:0.318110):0.170269,(525:0.130056,526:0.069823):0.026929):0.098750,587:0.220143):0.062920,((133:0.131606,(252:0.515759,811:0.144572):0.398758):0.308752,564:0.150032):0.108390):0.011613,((141:0.131918,142:0.052520):0.399961,450:0.419627):0.181802):0.092256,(((((((185:0.305767,218:0.204467):0.207791,(((((201:0.326606,((265:0.069553,567:0.047650):0.110019,453:0.272659):0.004666):0.043190,(459:0.250055,624:0.022813):0.231993):0.015811,258:0.035047):0.002138,((205:0.234919,217:0.182900):0.009363,455:0.252496):0.113345):0.039532,((415:0.244973,596:0.086178):0.020636,(457:0.359551,613:0.050288):0.097594):0.117862):0.072592):0.031720,(498:0.449226,515:0.317810):0.191876):0.051064,532:0.004852):0.037271,(((200:0.091345,256:0.252878):0.122483,230:0.095986):0.018814,277:0.133965):0.212059):0.105801,(529:0.225988,533:0.152066):0.075255):0.030861,577:0.162357):0.019235):0.016827,(((180:0.219497,(468:0.316318,482:0.171212):0.051023):0.051651,(295:0.006511,((296:0.012513,500:0.070007):0.173633,504:0.372320):0.146056):0.363200):0.080176,600:0.008980):0.378351):0.016431,(810:0.057364,818:0.064474):0.190650):0.057032,812:0.174586):0.042899,(193:0.063893,579:0.288397):0.023647):0.119019,((((((((134:0.118194,284:0.268775):0.008280,300:0.290745):0.358278,135:0.482014):0.160312,(188:0.141160,626:0.061763):0.041206):0.087928,172:0.286722):0.027165,(((168:0.357142,((242:0.247099,243:0.247099):0.080445,248:0.322068):0.067928):0.135838,(169:0.490080,301:0.711732):0.153482):0.022817,550:0.206306):0.039134):0.150684,(((((139:0.149876,140:0.294982):0.316339,621:0.112919):0.117141,436:0.514910):0.015612,813:0.169004):0.103960,631:0.316778):0.013638):0.106028,((((((((((((136:0.179353,233:0.381840):0.071518,(451:0.202588,475:0.287461):0.026380):0.033076,(269:0.481513,429:0.935996):0.048727):0.002196,(762:0.227752,764:0.173207):0.063987):0.059889,593:0.099511):0.000159,((137:0.075455,(456:0.314546,(751:0.102070,754:0.132186):0.135816):0.253608):0.112172,439:0.431182):0.098332):0.007319,(138:0.313143,(477:0.352305,509:0.428851):0.111420):0.004775):0.016560,(((((179:0.315093,(283:0.112570,324:0.167327):0.002660):0.003875,317:0.135532):0.061446,321:0.238045):0.224619,316:0.421597):0.280624,585:0.047874):0.012706):0.184804,(219:0.141684,(220:0.028521,571:0.053162):0.085785):0.243444):0.059166,(((((442:0.461615,517:0.015231):0.099127,559:0.122571):0.110826,572:0.008894):0.021138,574:0.027294):0.017878,578:0.045171):0.015710):0.047966,575:0.108847):0.112131,(573:0.184644,576:0.184644):0.036334):0.053933):0.158890):0.149849,(247:0.332073,((535:0.121269,537:0.121269):0.198796,536:0.298162):0.042125):0.174917):0.141160,((((((104:2.130504,582:0.123659):0.013644,((184:0.216807,332:0.167640):0.218173,((339:0.158863,354:0.175290):0.040589,((350:0.005857,357:0.060614):0.082363,(734:0.151817,((735:0.203233,737:0.141830):0.007969,736:0.238433):0.045048):0.306719):0.103018):0.112439):1.013640):0.121077,((418:0.061185,454:0.083087):0.114516,620:0.071663):0.203145):0.051023,(358:1.417024,(467:0.304627,((499:0.132400,503:0.261079):0.026316,514:0.325726):0.047348):0.085702):0.099772):0.323185,((((132:0.252195,501:0.104465):0.245331,(((((((305:0.187674,(473:0.139560,474:0.112182):0.015259):0.098053,513:0.178951):0.537534,(348:0.682976,(421:0.244633,446:0.094051):0.115163):0.126595):0.030846,(422:0.252091,478:0.005685):0.120039):0.031736,479:0.045322):0.002930,(417:0.223194,480:0.220456):0.071350):0.248146,(373:0.872136,489:0.017926):0.281209):0.132795):0.053991,(((((182:0.459086,351:0.226483):0.081938,466:0.018095):0.512946,((430:0.278967,502:0.470730):0.137567,(431:0.096625,432:0.061033):0.114570):0.054275):0.050440,394:0.869069):0.054599,(433:0.065456,434:0.065456):0.107926):0.435629):0.005217,584:0.121416):0.379642):0.428074,(((((((226:0.011467,490:0.036108):0.275477,(228:0.002377,814:0.351486):0.021733):0.126893,491:0.359080):0.051295,524:0.070768):0.231065,(311:0.233635,313:0.269227):0.196991):0.078763,(244:0.712033,246:0.298503):0.057453):0.341036,568:0.020857):0.111675):0.116006):0.067825,(((((((((((((118:0.111442,119:0.103229):1.945153,543:0.112721):0.034483,(447:0.336631,611:0.098438):0.037815):0.081090,173:0.063909):0.237989,((520:0.165090,(560:0.130826,565:0.073331):0.119137):0.004583,(557:0.050761,562:0.004218):0.222950):0.006284):0.074318,606:0.001131):0.004164,(((452:0.280490,495:0.220258):0.098571,601:0.012075):0.227284,(472:0.305332,622:0.113682):0.303751):0.075313):0.005937,610:0.060514):0.034756,((227:0.215206,604:0.138546):0.072065,((552:0.056137,553:0.012331):0.216747,(556:0.247844,((558:0.097118,((561:0.050959,605:0.004415):0.025281,817:0.200082):0.026354):0.076595,609:0.143597):0.049489):0.005875):0.003435):0.142017):0.123109,((530:0.227369,599:0.210942):0.148959,((540:0.027090,541:0.027090):0.255510,563:0.241532):0.197767):0.025487):0.056424,523:0.096843):0.161734,516:0.173817):0.000457,((((510:0.926895,(521:0.302119,(602:0.003128,603:0.003128):0.077226):0.025186):0.122696,589:0.192643):0.062395,(544:0.377494,608:0.018836):0.099310):0.112306,607:0.118314):0.012154):0.298146):0.009964,(((((189:0.215033,440:0.582019):0.351545,198:0.051976):0.013925,594:0.033047):0.302012,649:0.126983):0.003271,(518:0.331893,542:0.290825):0.014650):0.007162):0.084135,(((183:0.233189,(660:0.074474,661:0.055309):0.166928):0.025177,(((((((435:0.746800,528:0.089602):0.334474,522:0.240640):0.007280,(547:0.151532,(((790:0.190466,791:0.048414):0.086720,((792:0.009835,804:0.003681):0.101012,793:0.157377):0.005794):0.086745,794:0.099314):0.381387):0.006153):0.180412,588:0.171088):0.034087,(591:0.010313,763:1.362353):0.323541):0.084616,539:0.308956):0.001073,(554:0.320732,652:0.255023):0.005724):0.024997):0.031503,(((((((320:0.006876,632:0.006876):0.238482,628:0.267261):0.001309,(788:0.043519,789:0.096187):0.017686):0.007733,787:0.583827):0.146566,(752:0.209955,753:0.174363):0.207439):0.284636,(((538:0.053423,786:0.143156):0.027707,(806:0.128780,807:0.013324):0.034610):0.051567,(((569:0.336103,570:0.095172):0.063266,(803:0.203112,805:0.085101):0.047097):0.124111,627:0.019830):0.126557):0.219002):0.020067,((((546:0.595267,750:0.086667):0.287552,(((583:0.005718,612:0.038572):0.018266,(618:0.048360,623:0.122282):0.005740):0.044183,(595:0.067026,(616:0.171840,816:0.108081):0.026602):0.031257):0.111139):0.130345,808:0.298699):0.015598,(551:0.361199,((590:0.280723,617:0.080974):0.031843,669:0.006041):0.237430):0.021545):0.019139):0.022141):0.041196):0.005761,((((566:0.472108,(654:0.242584,686:0.206992):0.002282):0.006062,(581:0.328057,615:0.319843):0.013221):0.002915,(640:0.186696,659:0.175745):0.056196):0.006344,697:0.279353):0.087589):0.182646,(((519:0.489904,(641:0.087206,642:0.043400):0.008333):0.002086,685:0.204515):0.007337,((527:0.340545,(674:0.245038,699:0.217659):0.002421):0.000349,614:0.332681):0.010588):0.269289):0.114650,665:0.297251):0.023753,(580:0.381123,630:0.318153):0.427331):0.148001,687:0.504596):0.030253,(((((143:0.087245,268:0.418639):0.014084,(203:0.178462,592:0.216792):0.092727):0.130845,293:0.651179):0.073192,629:0.061697):0.245522,676:0.036172):0.140019):0.032307,653:0.211236):0.331016):0.009215,((12:0.161866,(((741:0.104404,744:0.098928):0.048607,747:0.079089):0.249559,((743:0.285170,(745:0.052621,(746:0.016177,748:0.002488):0.030968):0.123036):0.104767,749:0.217452):0.067390):0.320442):0.013582,((13:0.095849,((286:0.350316,(289:0.293366,290:0.235871):0.013144):0.142894,291:0.389171):0.147358):0.075029,((((((((195:0.087570,644:0.084832):0.258804,288:0.105443):0.016656,634:0.171380):0.241831,((196:0.376161,678:0.198201):0.166046,(689:0.032563,690:0.240640):0.260500):0.010634):0.067920,(633:0.386988,688:0.419842):0.094143):0.250789,((253:0.121944,302:0.297052):0.024908,759:0.190657):0.259378):0.006448,680:0.481125):0.000711,(726:0.061653,728:0.067129):0.088903):0.006633):0.004571):0.006522):0.040811):0.120757,21:0.058688):0.210616):0.038607,(683:0.771743,727:0.497958):0.061950):0.039048,((((6:0.406685,14:0.354666):0.147775,(((7:0.208384,(17:0.084072,146:0.374284):0.044915):0.002757,664:0.547783):0.014303,((((260:0.342180,(274:0.140484,657:0.074775):0.092182):0.003687,(((469:0.457190,625:0.131272):0.218143,((534:0.069626,545:0.151762):0.312359,597:0.398413):0.104436):0.800819,656:0.104375):0.167570):0.232537,677:0.364852):0.240925,662:0.165097):0.186289):0.329016):0.048065,724:0.243753):0.056280,((((8:0.211554,10:0.195127):0.257721,((((670:0.042882,671:0.037406):0.006216,673:0.005292):0.002055,696:0.034726):0.107750,672:0.142476):0.488333):0.110824,(716:0.016213,717:0.016213):0.153095):0.051998,(((24:0.206921,(((147:0.264426,(149:0.126780,272:0.247245):0.014443):0.066194,(285:0.748688,650:0.294319):0.011660):0.248371,((148:0.413763,742:0.534528):0.010651,((257:0.326805,((738:0.054121,739:0.059848):0.027827,740:0.049094):0.573285):0.021206,709:0.230283):0.002481):0.255878):0.107168):0.013534,26:0.176650):0.015036,((((271:0.424011,710:0.188556):0.143626,720:0.230881):0.086855,719:0.175254):0.134072,704:0.161481):0.030204):0.026882):0.013019):0.022285):0.134207,705:0.579729):0.234172,150:1.238381):0.238639,(((22:0.433668,(28:0.257552,(730:0.214821,(731:0.221461,732:0.120160):0.056330):0.124867):0.006369):0.054377,25:0.422337):0.281026,((48:0.122728,50:0.103563):0.019973,51:0.118060):0.048798):0.173954):0.043748,(((47:0.277349,57:0.228068):0.093234,((707:0.123555,711:0.112604):0.488786,(712:0.267458,713:0.081398):0.084788):0.218086):0.026870,49:0.372813):0.017223):0.013618,(30:0.698428,714:0.350835):0.044606):0.258547,52:0.653988):0.748956,(((((((((((2:0.619313,19:0.460518):0.030882,718:0.020375):0.446880,(((20:0.091466,701:0.014692):0.431227,(706:0.162502,729:0.277492):0.053438):0.355094,37:0.220703):0.055017):0.068005,((38:0.071210,39:0.065735):0.236484,56:0.151636):0.022341):0.145960,(((43:0.191743,54:0.117821):0.002867,723:0.254842):0.027306,703:0.774847):0.182896):0.019500,(34:0.326874,163:1.047043):0.267070):0.035131,(((9:0.215169,(((((156:0.396299,((157:0.044757,202:0.137730):0.021901,158:0.003687):0.291311):0.024001,647:0.294359):0.039985,161:0.285063):0.008296,250:0.454892):0.005003,(159:0.521887,160:0.459030):0.020030):0.004418):0.418302,162:0.773101):0.048364,164:0.520187):0.640031):0.030540,(((((((((23:0.238439,29:0.024887):0.019987,(27:0.133355,(299:0.577815,782:0.045278):0.746505):0.007343):0.077512,((((154:0.485045,273:0.356366):0.297230,692:0.637169):0.012344,292:1.095668):0.028197,155:0.702350):0.074496):0.281997,40:0.155352):0.044640,35:0.312130):0.137036,(779:0.217612,781:0.245629):0.262667):0.025367,((41:0.062532,46:0.029678):0.020578,42:0.083109):0.232743):0.142435,55:0.373414):0.008395,((33:0.601047,(((45:0.112984,702:0.753527):0.046186,(53:0.009654,(700:0.187976,725:0.371412):0.322591):0.097497):0.171279,(708:0.065642,733:0.112186):0.379796):0.046208):0.012924,(36:0.432720,44:0.331419):0.066375):0.049724):0.031513):0.102708,((31:0.030879,((((152:0.078802,153:0.029520):0.259898,((287:0.112536,312:0.202885):0.508084,780:0.225756):0.002702):0.029632,((298:0.432321,318:0.418632):0.073150,325:0.549276):0.142007):0.162416,222:0.549912):0.313388):0.396680,783:1.306965):0.444279):0.291654,((16:0.554772,32:0.031729):0.448258,(18:0.092157,128:0.092157):0.858854):0.683505):0.320716,151:2.034630):0.266329):0;
tree PAUP_12 = [&R] ((((((((((((((((1:0.005534,3:5.803e-05):0.231051,721:0.222895):0.000935,241:0.314180):0.020620,(314:0.206298,675:0.091308):0.552755):0.345309,(((6:0.211666,14:0.159647):0.096046,((7:0.210278,664:0.546920):0.000188,(17:0.109177,146:0.399389):0.021892):0.097246):0.021605,((((((260:0.112507,(((469:0.544255,597:0.371770):0.101639,(534:0.161957,545:0.244093):0.295025):0.017919,625:0.337895):0.746549):0.092609,657:0.029894):0.005631,656:0.136826):0.077663,274:0.178896):0.285676,677:0.360534):0.415679,662:0.335533):0.119725):0.246753):0.032262,((((((11:0.057831,12:0.055093):0.106358,715:0.128596):0.085886,(683:0.426600,(((((741:0.008119,744:0.002644):0.225512,747:0.159709):0.103634,(745:0.166125,(746:0.157248,749:0.099754):0.003401):0.116384):0.008360,(743:0.194049,748:0.065370):0.206334):0.376739,759:0.454169):0.024450):0.061668):0.131245,13:0.378582):0.058449,(285:0.908409,720:0.245963):0.103456):0.070621,(253:0.410319,(286:0.570004,((289:0.393424,290:0.335929):0.024086,291:0.357278):0.108688):0.135889):0.346477):0.051399):0.028062,727:0.554258):0.000823,724:0.278445):0.004584,(((((4:0.186902,5:0.181426):0.139484,(((((((((((((((((((((((((((((((((((((((((((((((((((((58:0.001899,61:0.042967):0.121154,60:0.158646):0.006768,(59:0.030579,62:0.052482):0.112932):0.066828,(((63:0.027465,64:0.052105):0.029420,102:0.002127):0.031330,101:0.030719):0.144028):0.358822,((223:0.032262,224:0.032262):0.106690,349:0.141691):0.008466):0.016399,((65:0.428011,((66:0.109872,67:0.104397):0.315699,((93:0.125357,95:0.114405):0.012277,(((94:0.072436,99:0.020417):0.032625,(96:0.010046,97:0.001833):0.084064):0.024038,98:0.077080):0.008535):0.263297):0.040770):0.139205,124:0.411045):0.004655):0.007996,120:0.453813):0.006239,225:0.178053):0.300206,(((((((82:0.500958,(((86:0.055087,87:0.068776):0.403317,111:0.346152):0.016042,376:0.189595):0.015561):0.129073,83:0.572536):0.037321,((((84:0.364746,85:0.394862):0.130051,122:0.407186):0.061958,125:0.389632):0.008398,(((((88:0.048919,(90:0.041098,91:0.035622):0.065316):0.042440,89:0.162543):0.057098,114:0.077273):0.194657,106:0.304784):0.174701,(92:0.247639,334:0.023021):0.289341):0.036387):0.036491):0.045936,(((112:0.045364,113:0.045364):0.458918,352:0.307043):0.001331,340:0.135889):0.087210):0.025841,((((107:0.015697,108:0.004746):0.014695,109:0.011227):0.543728,((110:0.379317,342:0.121845):0.144176,(123:0.329742,(333:0.234972,341:0.295205):0.001682):0.081385):0.006822):0.011124,353:0.259326):0.090914):0.022475,326:0.055125):0.180985,(343:0.137362,359:0.134624):0.323251):0.006694):0.096352,((((100:0.503250,777:0.251007):0.001381,115:0.469039):0.134091,331:0.195076):0.305077,(279:0.185410,396:0.095061):0.008218):0.000535):0.004711,(397:0.089761,399:0.067858):0.021502):0.027596,370:0.111480):0.014679,(336:0.190336,(395:0.269678,776:0.093848):0.032910):0.004269):0.071478,254:0.142880):0.013329,((((((126:0.333106,127:0.324893):0.099001,344:0.199390):0.001880,297:0.135561):0.419617,197:0.232226):0.009560,263:0.124058):0.109313,(264:0.019547,278:0.205606):0.200135):0.013187):0.041122,(382:0.280465,398:0.154524):0.103039):0.234697,((329:0.214439,476:0.083022):0.091888,428:0.087185):0.183196):0.278147,315:0.302120):0.003846,(423:0.044894,426:0.012040):0.392489):0.002323,(445:0.010755,464:0.057299):0.001847):0.046643,485:0.105789):0.046653,((((((((((((((68:0.415469,81:0.415469):0.213015,(((69:0.537944,(103:0.022339,809:0.115426):0.427994):0.064109,((((((70:0.069146,(72:0.002213,73:0.002213):0.014914):0.044835,71:0.059224):0.430968,361:0.049283):0.001732,105:0.470021):0.006212,366:0.153053):0.011911,(((74:0.054590,76:0.016260):0.049845,(75:0.022962,77:0.022962):0.043143):0.389180,360:0.000687):0.065714):0.039987):0.023824,((((78:0.028761,79:0.058877):0.032365,116:0.014582):0.004666,80:0.095908):0.055957,117:0.056040):0.471274):0.043675):0.250603,322:0.019402):0.151350,((((362:0.035412,363:0.029936):0.073931,((371:0.004743,377:0.062238):2.610e-06,378:0.029387):0.189357):0.033113,392:0.032942):0.098709,((364:0.051167,379:0.144253):0.039668,372:0.101786):0.084622):0.033625):0.011580,214:0.009847):0.022369,335:0.237556):0.067608,338:0.318853):0.044483,493:0.199065):0.363031,((((((((121:0.458374,(323:0.124664,769:0.325448):0.027071):0.071161,(755:0.562056,771:0.128549):0.046991):0.052607,772:0.067693):0.176399,(756:0.338200,757:0.300983):0.241047):0.267424,(((((((129:0.114986,346:0.418773):0.080589,((((275:0.402642,330:0.148022):0.029152,(327:0.136776,393:0.306523):0.062301):0.001861,400:0.181772):0.241841,369:0.404448):0.114079):0.002078,130:0.211342):0.090291,(131:0.119926,347:0.253967):0.151590):0.027595,((229:0.168298,249:0.116278):0.043767,267:0.097075):0.002173):0.014638,((204:0.273214,((207:0.117958,770:0.193720):0.017990,765:0.199774):0.140003):0.039731,281:0.184266):0.050086):0.027071,187:0.086200):0.017224):0.068254,((167:0.220011,(211:0.185339,213:0.092253):0.119545):0.060414,((((((((208:0.127972,209:0.125234):0.372020,778:0.049273):0.016369,775:0.347907):0.044124,773:0.207891):0.045282,((389:0.085384,766:0.049617):0.006810,768:0.137287):0.045515):0.016469,((383:0.175574,767:0.355228):0.023477,774:0.163663):0.023573):0.026346,385:0.279086):0.016840,365:0.216529):0.009139):0.126708):0.034886,((186:0.078588,(387:0.053385,390:0.036958):0.186737):0.131801,276:0.224079):0.031766):0.058764,(((((171:0.242773,231:0.108732):0.162918,239:0.022506):0.005354,(391:0.153676,(758:0.500729,761:0.416377):0.495570):0.030242):0.028546,245:0.395899):0.031015,((((304:0.178885,404:0.050206):0.021991,345:0.559420):0.068065,337:0.181330):0.098891,402:0.428065):0.007063):0.161481):0.203681):0.094791,444:0.281687):0.045640,(412:0.230770,424:0.291003):0.126673):0.002831,((212:0.015753,((386:0.025445,388:0.006280):0.094422,403:0.226643):0.090274):0.590211,(401:0.185297,(511:0.058464,512:0.055726):0.031009):0.587675):0.000831):0.062222,((462:0.137959,481:0.148910):0.011826,(471:0.039996,487:0.009880):0.008488):0.050946):0.000210,(((((259:0.182527,438:0.253711):0.176808,507:0.148407):0.060482,(((355:0.062396,356:0.073347):0.058438,419:0.082504):0.008217,420:0.066080):0.468727):0.145779,416:0.529891):0.017846,425:0.405368):0.055669):0.036374):0.000166,(427:0.045244,(463:0.135552,486:0.045203):0.065750):0.033440):0.000814,(((449:0.066612,497:0.208980):0.088640,484:0.078592):0.009087,(458:0.005178,505:0.423955):0.057975):3.294e-05):0.008510,(((216:0.171190,280:0.047986):0.457083,443:0.036782):0.159575,(409:0.347720,410:0.024653):0.045763):0.061398):0.004241,465:0.002015):3.575e-05,(((((((380:0.290805,381:0.173078):0.014325,492:0.088840):0.614232,411:0.374416):0.021730,(496:0.323986,508:0.340413):0.020141):0.013312,(460:0.064695,506:0.305626):0.106570):0.030734,470:0.089747):0.008600,(414:0.235924,494:0.348176):0.237508):0.043220):0.001462,((262:0.772069,408:0.005357):0.122931,(441:0.154548,461:0.121693):0.088730):0.022956):0.245913,(((((328:0.057420,(367:0.062242,375:0.015698):0.017081):0.110971,(368:0.033264,(384:0.072712,405:0.108305):0.009833):0.157030):0.032741,((374:0.134749,407:0.099157):0.046959,406:0.170756):0.033114):0.519492,448:0.107231):0.204129,((413:0.130694,483:0.040345):0.061731,488:0.069221):0.053227):0.244591):0.476037,532:0.092905):0.019928,529:0.266152):0.032932,((((((((((133:0.138661,(201:0.227743,453:0.178462):0.034121):0.035571,(265:0.086139,567:0.064236):0.068927):0.050497,437:0.326029):0.002780,613:0.189178):0.023280,(175:0.800753,(252:0.492905,811:0.129680):0.431051):0.109743):0.010915,((205:0.190890,217:0.138871):0.025602,415:0.202803):0.138298):0.015006,(((455:0.317374,((((457:0.366145,596:0.015814):0.000524,624:0.103949):0.044042,459:0.375233):0.066011,812:0.403302):0.010285):0.012585,(498:0.234227,515:0.102810):0.227149):0.002314,525:0.000879):0.045736):0.125357,(176:0.479060,210:0.123253):0.347259):0.058615,533:0.085482):0.004190,((((180:0.182507,482:0.185245):0.022932,468:0.353283):0.057120,(295:0.051327,((296:0.038017,500:0.095512):0.320372,504:0.544563):0.018628):0.309795):0.166328,600:0.086542):0.096217):0.135491):0.026425,(573:0.114764,576:0.114764):0.040999):0.002654,((((((((136:0.337804,((((137:0.134478,((456:0.319132,751:0.242472):0.045585,754:0.318173):0.262461):0.066086,(316:0.569696,(509:0.380587,764:0.163718):0.035789):0.035956):0.038474,((439:0.425702,477:0.357369):0.019469,(451:0.184369,475:0.269242):0.055576):0.037422):0.022096,(((138:0.072599,269:0.354483):0.138958,233:0.449636):0.042685,593:0.043313):0.031533):0.016437):0.035854,(429:0.990350,762:0.231541):0.084083):0.082129,((219:0.137493,(220:0.031010,571:0.055650):0.079104):0.119958,((442:0.483514,559:0.045344):0.019585,517:0.056715):0.036351):0.028589):0.089685,((((179:0.263099,(317:0.042677,324:0.081006):0.036986):0.049782,283:0.113017):0.122617,321:0.293129):0.471779,585:0.069495):0.166485):0.009192,575:0.001504):0.110675,572:0.114916):0.019480,(574:0.098530,578:0.098530):0.033128):0.018149,(((((200:0.120059,256:0.281593):0.064353,(230:0.020703,277:0.039868):0.045868):0.311743,258:0.320819):0.046150,577:0.123301):0.010828,((526:0.122875,587:0.147515):0.058004,564:0.180879):0.133948):0.015680):0.008609):0.073516,(185:0.377723,218:0.276422):0.462127):0.101066,(247:0.247566,579:0.321488):0.008774):0.105940,(((((134:0.471224,(135:0.091910,(284:0.173512,300:0.187201):0.071718):0.376576):0.256741,(172:0.269849,621:0.168549):0.011846):0.005108,(((((139:0.184214,140:0.329320):0.085734,((242:0.171594,243:0.171594):0.076834,436:0.152604):0.048898):0.089694,(550:0.037296,626:0.009918):0.001903):0.154507,(169:0.054142,301:0.275794):0.599637):0.019957,631:0.147955):0.004695):0.085386,(168:0.527450,((188:0.017728,813:0.599423):0.057936,248:0.365990):0.194314):0.085785):0.225345,(((141:0.139781,142:0.060384):0.479969,450:0.507498):0.232253,193:0.000417):0.074188):0.137092):0.000383,(((535:0.176334,536:0.154431):0.059076,537:0.235409):0.036569,(810:0.012209,818:0.429554):0.077346):0.120800):0.216125,(((((104:1.696438,((184:0.218589,332:0.169421):0.217661,((339:0.225186,354:0.241613):0.009664,((350:0.086367,357:0.141124):0.105607,(734:0.070945,((735:0.010657,737:0.012144):0.454613,736:0.028608):0.156074):0.244420):0.034662):0.078310):0.564660):0.659132,582:0.348726):0.133858,((418:0.092433,454:0.114336):0.236500,620:0.224895):0.274115):0.094358,(358:1.494705,((467:0.177414,(503:0.112401,514:0.150731):0.095129):0.068788,499:0.147639):0.221809):0.289628):0.356909,(((132:0.221842,501:0.074112):0.269139,(((((182:0.395685,351:0.163082):0.231850,466:0.104606):0.458547,(394:0.811746,((430:0.137912,502:0.329676):0.311332,(431:0.154174,432:0.118582):0.089732):0.014680):0.038995):0.066466,(433:0.026538,434:0.026538):0.140384):0.375321,((((((305:0.239802,513:0.133026):0.017163,(473:0.129446,474:0.102068):0.094664):0.519372,478:0.047954):0.099844,479:0.035660):0.046139,(((((348:0.590497,480:0.007221):0.092575,421:0.359892):0.047959,422:0.262745):0.027459,417:0.177951):0.046575,446:0.331302):0.103566):0.254979,(373:0.881547,489:0.027337):0.312179):0.079638):0.006232):0.282986,584:0.338649):0.463670):0.173456):0.025993,((((((((226:0.128789,490:0.153429):0.172874,491:0.246905):0.144780,228:0.183609):0.279972,(311:0.184891,313:0.220483):0.275952):0.032309,(246:0.108618,524:0.133259):0.231100):0.024398,244:0.777646):0.037546,814:0.795367):0.321379,568:0.046907):0.158260):0.014234,(((((((((((((((((118:0.089449,119:0.081236):1.924224,611:0.058848):0.031484,543:0.101283):0.085629,(173:0.020515,447:0.412142):0.002013):0.031701,558:0.007685):0.083849,227:0.146291):0.026996,(552:0.061401,553:0.017596):0.100934):0.041948,609:0.130362):0.196229,(((452:0.237940,495:0.177707):0.213814,601:0.084767):0.108038,599:0.099718):0.144737):0.011689,(((520:0.261755,606:0.012611):0.010865,((556:0.080646,605:0.014938):0.294446,(560:0.129991,565:0.072496):0.225936):0.001566):0.005262,530:0.261455):0.011118):0.002675,610:0.091811):0.001222,((((472:0.379545,622:0.187896):0.270695,561:0.305157):0.028939,604:0.306718):0.031405,(557:0.239182,562:0.192638):0.145484):0.012269):0.122873,((540:0.037759,541:0.037759):0.194474,563:0.191165):0.271148):0.093239,523:0.131185):0.002261,817:0.062618):0.114826,((((510:0.738853,521:0.139264):0.229950,(602:0.057719,603:0.057719):0.089729):0.192878,607:0.055704):0.001894,((544:0.418239,608:0.059580):0.006494,589:0.202966):0.103662):0.062109):0.008889,516:0.172402):0.203056):0.094902,649:0.125391):0.011246,((((189:0.222600,440:0.589586):0.346558,594:0.021702):0.240085,518:0.270000):0.074043,(198:0.250435,542:0.184727):0.118248):0.008884):0.060462,(((((((183:0.176397,(750:0.220296,808:0.225370):0.016735):0.018385,((546:0.445747,763:0.815211):0.150382,591:0.002130):0.378826):0.026079,805:0.279180):0.015817,((551:0.268296,((590:0.250428,617:0.050679):0.082521,669:0.026424):0.124144):0.100738,(627:0.352235,(660:0.026291,661:0.007126):0.216430):0.000372):0.001801):8.342e-05,(((((((320:0.017022,632:0.017022):0.338859,(569:0.380123,(570:0.121148,786:0.098945):0.018044):0.159194):0.000882,807:0.073058):0.011430,538:0.034289):0.031384,((628:0.063914,(787:0.047904,(788:0.153439,789:0.009902):0.007393):0.024293):0.333774,(752:0.208842,753:0.173250):0.183371):0.023792):0.050983,652:0.039997):0.131555,(803:0.354181,806:0.067110):0.162438):0.092590):0.002750,(((((435:0.683552,528:0.026353):0.223943,522:0.066861):0.213312,547:0.189938):0.013575,(588:0.033910,((790:0.196435,(792:0.049560,804:0.002621):0.101687):0.032192,((791:0.069948,793:0.122580):0.020060,794:0.106687):0.001987):0.398772):0.002594):0.256091,(554:0.325492,((583:0.057225,(((612:0.053036,816:0.106716):0.032437,616:0.214153):0.000584,618:0.083319):0.004022):0.003695,(595:0.040635,623:0.114557):0.050402):0.248144):0.002695):0.004412):0.043305,539:0.359477):0.023796):0.000900,((((566:0.215384,615:0.070278):0.183558,(654:0.013146,697:0.032310):0.158554):0.075247,(581:0.315720,(659:0.161111,686:0.147422):0.042357):0.021576):0.001264,640:0.237259):0.070254):0.157561,((((519:0.429576,641:0.035211):0.051037,685:0.193138):0.014923,642:0.057365):0.016704,((527:0.346842,674:0.253755):0.000524,(614:0.331969,699:0.219718):0.007183):0.017029):0.201979):0.042136,(629:0.075091,665:0.127110):0.043231):0.056245,687:0.262177):0.014405,(((143:0.019277,268:0.350671):0.065686,(203:0.188283,592:0.226613):0.066541):0.160570,293:0.664539):0.187106):0.351897,((580:0.385553,630:0.322583):0.587049,676:0.162084):0.107737):0.120882,((((((((195:0.040029,644:0.037292):0.188012,634:0.036392):0.023755,288:0.010865):0.011444,678:0.033260):0.124181,196:0.335402):0.068314,(689:0.112364,690:0.320440):0.042208):0.169038,(633:0.136636,688:0.169490):0.296487):0.021331,653:0.249115):0.144327):0.104575,302:0.552774):0.036209,680:0.482321):0.101423):0.060765,((((((144:0.078793,181:0.237702):0.049129,645:0.021146):0.098579,270:0.390886):0.711709,(((((178:0.471380,319:0.246876):0.371257,(((191:0.045553,192:0.045553):0.010797,266:0.256328):0.005613,306:0.116720):0.055143):0.093421,643:0.207789):0.005244,((199:0.213984,(255:0.166850,310:0.191491):0.006066):0.157450,(238:0.251356,658:0.207550):0.161146):0.008722):0.157267,(232:0.485546,(((619:0.133202,784:0.003369):0.310484,648:0.158949):0.006518,663:0.075003):0.188662):0.125799):0.611715):0.008655,815:0.289151):0.000379,((((((145:0.022792,(((((206:0.673903,598:0.225010):0.068177,668:0.137129):0.042612,655:0.223547):0.004770,((785:0.018985,797:0.060674):0.018796,796:0.072596):0.673751):0.014736,548:1.124526):0.042688):0.034081,((221:0.302577,294:0.546131):0.008891,((282:0.064888,666:0.141548):0.041925,((549:0.201415,799:0.200299):0.047878,(795:0.042474,798:0.057960):0.154280):0.030005):0.078714):0.082275):0.116704,((((165:0.228390,307:0.148992):0.002818,(194:0.560617,667:0.286946):0.001757):0.006124,251:0.259235):0.057749,((((166:0.117613,531:0.561031):0.083702,237:0.236907):0.005709,555:0.223451):0.011189,(174:0.292016,215:0.281065):0.011069):0.057703):0.141445):0.007297,586:1.040560):0.253823,261:0.722286):0.451105,((((635:0.283833,694:0.248241):0.146275,(646:0.456854,(693:0.056105,695:0.017776):0.266594):0.110147):0.013697,(636:0.140727,(638:0.009290,698:0.154396):0.240951):0.188089):0.102360,637:0.710436):0.158939):0.028587):0.168061):0.237018,(21:0.261669,(726:0.147846,728:0.153322):0.384984):0.017416):0.010584,((((((15:0.117987,(682:0.326813,722:0.050290):0.067697):0.015916,(170:0.322491,684:0.358083):0.022227):0.010734,((234:0.456486,(236:0.222945,651:0.088790):0.151405):0.007262,(800:0.539615,(801:0.207150,802:0.301188):0.050610):0.212934):0.012170):0.001794,(((190:0.192857,240:0.118935):0.180173,235:0.102097):0.096765,760:0.223502):0.235044):0.032136,((679:0.241914,691:0.039313):0.003499,681:0.220772):0.269910):0.054539,(((177:0.382528,303:0.095168):0.176124,308:0.323311):0.134276,(309:0.365731,639:0.357518):0.067215):0.087634):0.324986):0.018001):0.005355,(((((8:0.184294,10:0.167867):0.132381,(((670:0.113673,(671:0.055100,673:0.016770):0.053098):0.046199,672:0.143445):0.180179,696:0.323624):0.154584):0.247392,149:0.550377):0.050438,((((147:0.563148,704:0.040104):0.048754,((148:0.407141,272:0.303103):0.000710,(((257:0.271165,710:0.112370):0.060643,(((271:0.164195,650:0.035516):0.027911,742:0.491244):0.193543,709:0.191261):0.022820):0.002072,((738:0.097636,740:0.064782):0.079698,739:0.060254):0.484974):4.929e-05):0.305351):0.010371,(716:0.021319,717:0.021319):0.080648):0.044362,719:0.291435):0.057385):0.010529,(24:0.229890,26:0.186085):0.025419):0.008434):0.102883,705:0.514470):0.153013,150:1.091965):0.377280,((((47:0.126168,((707:0.159987,711:0.149036):0.376640,(712:0.199829,713:0.013769):0.076702):0.049386):0.077207,714:0.170521):0.110488,57:0.264581):0.009135,49:0.298357):0.040155):0.090325,((((((22:0.258301,25:0.192592):0.026048,28:0.114602):0.044655,(730:0.204649,(731:0.203822,732:0.102522):0.063798):0.036744):0.390599,48:0.142030):0.158259,(50:0.261501,51:0.256025):0.019623):0.097496,30:0.717999):0.050217):0.366206,52:0.786830):0.559031,(((((((((2:0.334328,19:0.175533):0.423946,718:0.128455):0.531918,(((((20:0.416802,706:0.110049):0.084939,(701:0.274436,729:0.159446):0.150532):0.364718,56:0.039629):0.024841,(38:0.181188,39:0.175712):0.039340):0.114367,37:0.348584):0.120253):0.044770,((43:0.123175,(703:0.633811,723:0.141112):0.042296):0.137450,54:0.186703):0.168109):0.044884,(((((((9:0.182734,250:0.431879):0.007790,161:0.278136):0.001232,(159:0.400422,160:0.337565):0.122501):0.037477,((156:0.356305,(157:0.111853,(158:0.036206,202:0.192149):0.012676):0.206123):0.037884,647:0.268248):0.097879):0.386713,162:0.755578):0.395506,164:0.849806):0.280506,(34:0.458454,163:1.178623):0.140715):0.044081):0.046859,(((((((23:0.270885,(27:0.145982,(299:0.438085,782:0.013065):0.898862):0.007175):0.078972,29:0.136305):0.173439,(779:0.137471,781:0.024781):0.257242):0.275415,(40:0.308309,((41:0.080379,46:0.047524):0.042207,42:0.122585):0.139180):0.027820):0.147319,(33:0.604411,(35:0.159542,((154:0.395937,273:0.267258):0.435340,((155:0.297515,292:0.719030):0.055440,692:0.328315):0.357856):0.240083):0.406539):0.029505):0.023356,((36:0.175628,44:0.074328):0.343811,(((45:0.138185,((700:0.180152,725:0.363588):0.295113,702:0.666915):0.111813):0.119445,53:0.205611):0.096151,(708:0.142689,733:0.189232):0.326082):0.056144):0.022957):0.008899,55:0.384286):0.059531):0.087303,((31:0.015356,((((152:0.397411,153:0.348129):0.023726,780:0.101619):0.083122,((287:0.219781,312:0.310130):0.441582,((298:0.244472,318:0.230783):0.170134,325:0.458412):0.241282):0.127517):0.278714,222:0.802138):0.045640):0.564986,783:1.506440):0.306583):0.253764,((16:0.664280,32:0.141236):0.117646,(18:0.318754,128:0.318754):0.411153):0.881807):0.321450,151:2.012562):0.231314):0;
tree PAUP_13 = [&R] (((((((((((((((((((1:0.006713,3:0.001238):0.117646,241:0.201019):0.142835,721:0.253505):0.094480,(((((15:0.169567,681:0.481682):0.008169,(((170:0.373759,((190:0.140132,240:0.066210):0.552764,651:0.249478):0.028457):0.001246,(((235:0.394682,((800:0.366555,802:0.217102):0.190768,801:0.225703):0.283728):0.040798,691:0.282161):0.006242,(236:0.379596,(314:0.225752,675:0.110763):0.498699):0.023796):0.009943):7.288e-05,(682:0.383889,722:0.107366):0.056898):0.013472):0.005192,((177:0.371280,303:0.083920):0.028422,308:0.164361):0.330682):0.056916,((234:0.115733,684:0.030859):0.088016,679:0.209224):0.367375):0.002957,((309:0.205385,639:0.197171):0.166149,760:0.396175):0.158741):0.025787):0.042429,((((((((4:0.118987,5:0.113511):0.090080,((((((((((((((((((((((((((((((((((((58:0.002281,(59:0.009225,62:0.031128):0.006745):0.026228,(60:0.053133,61:0.058609):0.010967):0.087692,(((63:0.027951,64:0.052591):0.035177,102:0.008370):0.000138,101:0.005770):0.088527):0.464436,(((((65:0.144809,66:0.183139):0.051292,(((93:0.042362,95:0.031411):0.011606,99:0.001949):0.031461,((94:0.041278,(96:0.010143,97:0.001929):0.020183):0.019067,98:0.008326):0.025084):0.124361):0.011076,67:0.240031):0.370028,((223:0.061755,224:0.061755):0.013485,349:0.077978):0.093912):0.002854,124:0.423888):0.000576):0.044417,(120:0.477770,225:0.195772):0.021228):0.275472,((((((((82:0.609329,122:0.456009):0.021276,((((83:0.542658,340:0.109963):0.014124,111:0.491073):0.005118,84:0.553686):0.006411,((((85:0.220699,(112:0.007140,113:0.007140):0.128685):0.323283,125:0.346742):0.022349,((86:0.046545,87:0.060234):0.509792,352:0.249584):0.034633):0.020113,376:0.326233):0.003771):0.004798):0.092438,326:0.016563):0.009265,(((((107:0.028788,109:0.009623):0.023153,108:0.040989):0.438312,110:0.446448):0.052368,((123:0.369924,342:0.224818):0.002393,(333:0.116939,341:0.177171):0.162291):0.014133):0.059661,353:0.276364):0.067054):0.047171,(92:0.262181,334:0.037563):0.459802):0.006578,(((88:0.036902,(89:0.064327,(90:0.011305,91:0.005829):0.039333):0.043760):0.149446,114:0.115165):0.243840,106:0.391858):0.279208):0.029841,343:0.333922):0.046683,359:0.377867):0.100916):0.126665,382:0.255117):0.057146,(((100:0.586592,115:0.551000):0.311333,398:0.038240):0.137673,(((126:0.251882,127:0.243668):0.184958,(297:0.129552,344:0.195260):0.008862):0.460334,(197:0.271656,263:0.153929):0.004139):0.047962):0.010409):0.058883,((264:0.001568,278:0.187627):0.243929,((279:0.218946,331:0.525471):0.115229,(397:0.140286,399:0.118383):0.106278):0.004408):0.016136):0.007265,428:0.030590):0.097676,254:0.289914):0.448457,484:0.015465):0.040320,(((262:0.784327,(414:0.219268,494:0.331520):0.165219):0.005671,508:0.329925):0.043437,(((380:0.240966,381:0.123239):0.001744,492:0.026420):0.649586,481:0.117371):0.061604):0.038343):0.014891,(((216:0.207502,280:0.084299):0.486692,443:0.102704):0.101404,506:0.436826):0.028100):0.056198,458:0.102347):0.031598,(((((((((((((((68:0.197735,81:0.197735):0.167002,(((79:0.080143,116:0.003483):0.020821,117:0.005140):0.004025,80:0.104990):0.298077):0.005054,78:0.378005):0.290834,(((((69:0.151380,(103:0.032581,809:0.125668):0.031188):0.292640,(((74:0.084833,77:0.046504):0.034056,76:0.080559):0.021253,75:0.101812):0.301140):0.148704,361:0.099797):0.030149,((((70:0.056853,73:0.004834):0.015895,71:0.017991):0.000251,72:0.020980):0.549006,(105:0.427382,360:0.005638):0.117964):0.003606):0.040103,366:0.265874):0.038717):0.922278,411:0.279572):0.078219,(((214:0.083299,335:0.288638):0.025579,((322:0.160814,(336:0.137886,(338:0.087300,(395:0.120564,777:0.174735):0.043396):0.086178):0.033880):0.095813,776:0.322135):0.024736):0.144315,((329:0.221279,476:0.089862):0.127911,(((((362:0.059776,363:0.054300):0.210373,(((364:0.038711,((371:0.001887,377:0.059382):0.116308,378:0.142836):0.070984):0.041436,(372:0.087268,379:0.169404):0.003831):0.076485,392:0.112827):0.047808):0.045183,370:0.153799):0.028182,396:0.206622):0.019548,493:0.141296):0.144924):0.021731):0.375759):0.004814,408:0.020375):0.009747,(416:0.511220,485:0.023882):0.022666):0.015794,(((259:0.215832,(((355:0.123232,356:0.134183):0.081839,(419:0.108867,420:0.084226):0.057873):0.002457,438:0.100751):0.186265):0.032798,507:0.037701):0.309703,(((315:0.183801,505:0.263198):0.048290,463:0.065082):0.028560,460:0.099117):0.023783):0.027054):0.016668,(((212:0.077257,((386:0.020425,388:0.001260):0.102666,403:0.229867):0.148554):0.360111,425:0.229178):0.165814,464:0.050023):0.028988):0.049859,((427:0.004804,470:0.054086):0.004230,496:0.356741):0.045913):0.007610,486:0.128266):0.032176,((((((((((121:0.271877,755:0.351389):0.136233,769:0.360748):0.074934,771:0.138743):0.005456,772:0.031242):0.074949,323:0.256809):0.086091,(756:0.211959,757:0.322976):0.184760):0.332318,(((((((129:0.011634,346:0.315422):0.167448,(229:0.052102,((((275:0.384382,330:0.129762):0.022987,327:0.174652):0.026360,400:0.181847):0.020044,393:0.390803):0.293628):0.025680):0.020776,((131:0.139452,369:0.478832):0.011949,347:0.285442):0.032031):0.066498,(130:0.254138,249:0.087129):0.025908):0.025900,267:0.075967):0.025831,((204:0.247507,281:0.118828):0.062752,(207:0.062730,(765:0.521911,770:0.145682):0.196506):0.250268):0.040682):0.005023,187:0.052063):0.007252):0.107780,239:0.150669):0.036704,(186:0.108641,(387:0.084098,390:0.067671):0.186077):0.130750):0.048292,((((167:0.297625,((337:0.083531,(758:0.558637,761:0.464162):0.333834):0.137393,402:0.368768):0.024681):0.018987,391:0.220787):0.012205,((((211:0.200813,213:0.107727):0.097570,276:0.027336):0.085345,245:0.386466):0.018672,(((304:0.217876,404:0.089197):0.011390,345:0.587810):0.088045,365:0.226961):0.035808):0.011290):0.122250,((171:0.298158,231:0.164117):0.100926,((((((((208:0.106388,209:0.103650):0.082331,(766:0.069078,775:0.464647):0.073056):0.004960,773:0.112077):0.181724,768:0.203287):0.090570,385:0.096477):0.128073,(389:0.114184,767:0.189122):0.011804):0.003741,778:0.284028):0.017507,(383:0.145917,774:0.183455):0.069765):0.046624):0.183286):0.036480):0.475199):0.017633,((((409:0.341803,410:0.018737):0.008741,(441:0.137104,461:0.104249):0.019053):0.054800,471:0.095967):0.070564,465:0.018800):0.003330):0.017566,((((((((401:0.205348,511:0.109523):0.031993,512:0.138778):0.525893,462:0.127938):0.004889,444:0.324476):0.004011,487:0.005420):0.010342,445:0.015762):0.032592,((423:0.084281,426:0.051427):0.370340,(449:0.053709,497:0.196077):0.031303):0.020838):0.053810,(412:0.201479,424:0.261711):0.253868):0.055146):0.020326):0.273645,(((((((328:0.165479,374:0.179169):0.016503,(367:0.154259,368:0.154259):0.049626):0.022873,375:0.180215):0.004200,((384:0.158569,405:0.194161):0.028388,406:0.118511):0.093282):0.016820,407:0.203973):0.578193,483:0.034618):0.008018,((413:0.113461,448:0.179169):0.014405,488:0.004663):0.005119):0.441499):0.439906,(((((((175:0.788313,596:0.049207):0.009221,(252:0.503085,811:0.140998):0.417652):0.030140,437:0.269267):0.004165,455:0.273432):0.284438,((((180:0.215640,482:0.218378):0.004414,468:0.367898):0.054347,(295:0.316234,((296:0.024815,500:0.082310):0.614492,504:0.825481):0.002617):0.056730):0.237973,587:0.186456):0.004428):0.083942,533:0.165312):0.005564,577:0.075051):0.049539):0.017543,(((133:0.265622,258:0.038266):0.247039,((498:0.484766,515:0.353350):0.257450,529:0.208221):0.003163):0.077121,((((((((176:0.521916,210:0.166109):0.049330,459:0.382448):0.043363,((205:0.131161,217:0.079142):0.130920,(415:0.225817,624:0.154633):0.022574):0.021361):0.014536,613:0.166561):5.267e-05,457:0.475877):0.043140,525:0.017991):0.294234,(((200:0.029268,256:0.190801):0.309968,(230:0.044894,277:0.064059):0.176501):0.074287,(((201:0.322217,(265:0.163279,567:0.141376):0.016570):0.008449,453:0.281385):0.250998,526:0.168134):0.007081):0.076776):0.000901,812:0.178257):0.046564):0.023374):0.005815,(573:0.060898,576:0.060898):0.087049):0.042320,(((((141:0.095732,142:0.016334):0.455937,450:0.439417):0.085791,((185:0.292347,218:0.191046):0.327201,532:0.028058):0.001484):0.078626,(564:0.189074,600:0.197288):0.083366):0.079747,579:0.168751):0.018778):0.037169,193:0.000195):0.132852,(((((((((((136:0.204443,269:0.450735):0.013403,138:0.182254):0.002425,(137:0.075407,(456:0.263121,(751:0.127672,754:0.157789):0.058789):0.304985):0.084631):0.027546,509:0.439353):0.030418,((233:0.428266,(477:0.286708,762:0.165437):0.054061):0.002080,451:0.205956):0.050376):0.011475,((429:0.936756,475:0.298950):0.031697,593:0.021156):0.022034):0.135935,(316:0.245430,(439:0.041545,764:0.059125):0.042352):0.525071):0.195386,(((((((179:0.312425,317:0.128989):0.000500,324:0.167819):0.001941,283:0.115003):0.141419,321:0.313918):0.479964,585:0.098467):0.142796,((219:0.190400,(220:0.027607,571:0.052248):0.135414):0.177807,((442:0.448002,559:0.009831):0.074772,517:0.076389):0.127432):0.012801):0.019175,578:0.016769):0.051102):0.011036,((572:0.015469,575:0.012731):0.046359,574:0.059091):0.019817):0.204792,247:0.207040):0.000133,((535:0.130740,536:0.108837):0.015613,537:0.146353):0.090937):0.076456):0.136969,((((((134:0.246139,(284:0.292902,300:0.306591):0.103819):0.236666,135:0.480067):0.255677,(139:0.237900,140:0.383006):0.306307):0.098156,631:0.256213):0.012595,(((((((((168:0.229191,(242:0.143241,243:0.143241):0.124280):0.000909,436:0.172606):0.027499,188:0.000128):0.030182,248:0.320636):0.000564,813:0.357575):0.004814,(169:0.216081,301:0.437733):0.227660):0.052619,626:0.008908):0.060161,550:0.096448):0.116227,(172:0.166445,621:0.065145):0.114676):0.121840):0.280486,(810:0.049718,818:0.083897):0.099852):0.109498):0.091952,(((((((((((118:0.306808,119:0.298595):1.848912,561:0.006394):0.026532,((173:0.023489,543:0.187874):0.028567,(447:0.357105,611:0.118912):0.086578):0.021938):0.068073,(558:0.050628,(605:0.009152,609:0.020103):0.000409):0.044896):0.123781,520:0.139907):0.056198,((472:0.229868,622:0.038218):0.339878,599:0.106935):0.056316):0.070376,((227:0.324642,(((452:0.237949,495:0.177716):0.163937,601:0.034900):0.172794,530:0.131034):0.043027):0.067416,606:0.008759):0.008578):0.027973,610:0.094591):0.230619,817:0.145897):0.022983,(516:0.081337,(523:0.137690,(((540:0.047018,541:0.047018):0.268570,563:0.274520):0.149717,(((552:0.087113,553:0.043307):0.194261,((557:0.140873,562:0.094329):0.099359,604:0.193688):0.021977):0.068761,(556:0.304863,(560:0.102195,565:0.044700):0.183504):0.026106):0.150763):0.137819):0.028406):0.004136):0.063313,((((((510:0.780031,521:0.180442):0.115241,(602:0.004155,603:0.004155):0.069762):0.031354,544:0.291445):0.035125,589:0.104804):0.079822,608:0.047734):0.087633,607:0.023229):0.081752):0.120209):0.001337,((((104:2.441512,((418:0.022694,454:0.044597):0.211540,620:0.130195):0.320899):0.015121,(((184:0.159311,332:0.110144):0.306535,(339:0.234110,(((350:0.019953,357:0.074710):0.147729,((734:0.133175,736:0.007535):0.005335,(735:0.054666,737:0.116837):0.079485):0.340039):0.017152,354:0.209475):0.041063):0.108647):1.276984,582:0.431514):0.018274):0.087238,((358:1.343119,((467:0.010563,514:0.079009):0.297137,503:0.337816):0.008725):0.067921,499:0.285783):0.333379):0.419216,((((132:0.168859,501:0.021129):0.294793,((((182:0.404709,351:0.172106):0.159073,466:0.040852):0.582834,(433:0.051763,434:0.051763):0.109227):0.031141,(394:0.861968,((430:0.111239,502:0.303002):0.331950,(431:0.051957,432:0.016365):0.185893):0.070958):0.080447):0.329017):0.018751,((((((((305:0.234877,513:0.128101):0.056205,(473:0.150782,474:0.123404):0.107446):0.493541,422:0.302647):0.040194,478:0.096435):0.003544,421:0.491492):0.080534,(((348:0.738016,446:0.264254):0.011110,417:0.168588):0.084039,479:0.006335):0.062040):0.093654,480:0.405584):0.038451,(373:0.870370,489:0.016160):0.187057):0.213591):0.308819,584:0.355904):0.468806):0.086165):0.119532,(((((((((226:0.004185,490:0.028825):0.095012,491:0.044439):0.239578,814:0.300838):0.125522,246:0.045290):0.027420,228:0.228882):0.000824,524:0.098175):0.207956,(311:0.207946,313:0.243538):0.226977):0.015046,244:0.710065):0.395702,568:0.016103):0.217705):0.077360,(189:0.242801,440:0.609787):0.634988):0.029909,649:0.152165):0.013202,((198:0.051823,594:0.018969):0.239516,518:0.266699):0.114959):0.161027,((((((183:0.171364,(546:0.894523,805:0.236493):0.057014):0.054690,(539:0.249029,554:0.265456):0.053685):0.012417,(((((320:0.008483,632:0.008483):0.662049,(((627:0.136652,786:0.210254):0.001755,(803:0.233297,806:0.206673):0.175368):0.130238,(752:0.163783,753:0.128191):0.441504):0.081673):0.003319,(((569:0.171852,750:0.147154):0.279661,570:0.210582):0.038997,((628:0.122594,((787:0.161697,788:0.281301):0.052672,789:0.012878):0.113077):0.158348,807:0.061135):0.048033):0.366779):0.001228,((((((((435:0.670876,528:0.013678):0.295544,522:0.125786):0.012832,(((790:0.203506,(792:0.012950,804:0.002931):0.341753):0.030279,(793:0.153046,794:0.175645):0.363560):0.181565,791:0.058972):0.150156):0.038552,547:0.086936):0.169077,588:0.089004):0.095045,(591:0.086790,763:1.090703):0.225938):0.109470,((((542:0.095418,583:0.106370):0.030290,(612:0.129987,816:0.124803):0.039528):0.001802,618:0.168579):0.079475,(595:0.022884,(616:0.111394,623:0.053900):0.042907):0.225169):0.094747):0.000180,((538:0.270263,((590:0.207419,617:0.007670):0.153826,669:0.054720):0.127932):0.062498,551:0.362878):0.007482):0.000933):0.001056,652:0.265572):0.000277):0.048261,808:0.352440):0.016047,((((((566:0.307174,659:0.058030):0.049762,(686:0.041878,697:0.096635):0.052225):0.009934,654:0.139628):0.105508,581:0.335486):0.002775,615:0.330047):0.000114,640:0.237074):0.065705):0.032953,(660:0.056384,661:0.037219):0.287561):0.100177):0.016595,(((((519:0.477838,641:0.083474):0.007729,685:0.198093):0.001444,642:0.048841):0.025786,((614:0.329128,699:0.216876):0.005080,674:0.249335):0.022532):0.006700,527:0.371654):0.182150):0.118276,(((((143:0.038477,268:0.369871):0.053529,(203:0.261359,592:0.299689):0.000507):0.138895,293:0.649906):0.110079,629:0.097311):0.043616,(((580:0.150776,630:0.087806):0.360421,665:0.023746):0.164502,687:0.223840):0.004698):0.040965):0.104632,676:0.015476):0.269904,653:0.288117):0.060745,(((((((195:0.017170,644:0.014432):0.283615,288:0.059854):0.011144,634:0.120280):0.181008,678:0.262958):0.091026,(689:0.183684,690:0.391760):0.099116):0.035502,196:0.567446):0.027787,(633:0.332435,688:0.365289):0.123168):0.098598):0.169468):0.014882,(286:0.534753,(289:0.369992,(290:0.265795,291:0.263057):0.046702):0.120955):0.173682):0.014031,253:0.426892):0.003065,(11:0.180714,(13:0.175978,(302:0.569628,680:0.462966):0.030603):0.001999):0.002835):0.033398,(285:0.733929,720:0.071483):0.055116):0.036978,((((12:0.139706,((((741:0.040378,744:0.034902):0.076415,747:0.042871):0.203304,749:0.202369):0.015438,(743:0.161596,((745:0.025237,748:0.006073):0.010923,746:0.030685):0.015921):0.228696):0.365317):0.012619,715:0.119471):0.011051,683:0.404308):0.080344,(726:0.062851,728:0.068327):0.167180):0.007467):0.046265,21:0.012603):0.029989):0.090026,((((((144:0.037775,270:0.202160):0.006054,181:0.202738):0.160352,645:0.097405):0.610099,((((((178:0.422417,319:0.197913):0.368476,((191:0.049408,306:0.104165):0.011908,(192:0.040153,266:0.240130):0.021164):0.004046):0.085901,(((199:0.206702,255:0.165634):0.002575,310:0.192850):0.050429,(238:0.250616,658:0.206811):0.050158):0.055942):0.010372,643:0.158897):0.031422,(((619:0.085638,784:0.000138):0.345485,648:0.146387):0.002764,663:0.058687):0.150798):0.092388,232:0.523752):0.575379):0.138837,((((145:0.000304,(((206:0.493512,598:0.044618):0.291475,((655:0.003987,((785:0.061961,797:0.151355):0.117084,796:0.025270):0.400874):0.042916,668:0.003098):0.176938):0.011299,548:1.116614):0.028112):0.169502,(((165:0.228728,215:0.283485):0.024765,(((((166:0.079197,555:0.095625):0.127729,174:0.291800):0.002349,194:0.559606):0.005392,237:0.250259):0.015830,(251:0.129148,531:0.531498):0.142417):0.003831):0.003494,(307:0.156089,667:0.292982):0.021499):0.175768):0.006643,((221:0.299177,549:0.345721):0.000616,((282:0.052583,294:0.422079):0.033218,((795:0.081549,799:0.050568):0.067739,798:0.182316):0.242699):0.088050):0.213526):0.208205,(((261:0.415445,666:0.415445):0.151088,815:0.109999):0.005005,586:1.143635):0.100704):0.535609):0.031188,(635:0.679837,((((636:0.052893,694:0.132291):0.024099,(637:0.304029,(693:0.052550,695:0.014221):0.089945):0.052224):0.000398,(638:0.004372,698:0.149478):0.182532):0.275313,646:0.604586):0.212144):0.090915):0.221551):0.163577,((((6:0.208786,((((260:0.229368,657:0.054145):0.085238,((274:0.133876,656:0.169468):0.043214,(((469:0.370241,597:0.197757):0.254890,(534:0.027507,545:0.109643):0.408712):0.152041,625:0.451253):0.807288):0.028002):0.182743,677:0.283796):0.182710,662:0.025826):0.308901):0.030078,14:0.186845):0.258731,(((7:0.191436,664:0.528078):0.156891,17:0.268930):0.057283,146:0.616425):0.091985):0.120468,724:0.259290):0.012264):0.004477,727:0.552668):0.063957,((((((8:0.135375,10:0.118948):0.056417,((((670:0.059539,671:0.054063):0.004483,673:0.020216):0.003283,696:0.050878):0.116134,672:0.167012):0.186314):0.024668,(272:0.301552,(710:0.028004,((738:0.032274,739:0.033875):0.010730,740:0.010150):0.472223):0.144869):0.021684):0.074526,(709:0.239426,(742:0.384164,759:0.435401):0.042218):0.070725):0.007186,(147:0.306756,(271:0.299764,650:0.171085):0.111030):0.100931):0.372593,((26:0.189475,719:0.337319):0.038533,((149:0.195589,257:0.346171):0.403831,704:0.199580):0.028428):0.029228):0.014306):0.000836,(((24:0.169144,716:0.128076):0.057459,717:0.185535):0.026504,148:0.833645):0.063077):0.189482,705:0.653509):0.185564,150:1.263554):0.266228,(47:0.157010,((707:0.192500,711:0.181548):0.274709,(712:0.187347,713:0.001287):0.019766):0.149646):0.266680):0.027916,714:0.418752):0.021836,49:0.448802):0.062572,(((((((22:0.216595,25:0.150886):0.082466,28:0.129314):0.190548,(730:0.326477,(731:0.179108,732:0.077808):0.210340):0.075520):0.124475,51:0.011871):0.164244,(48:0.131886,50:0.112721):0.068869):0.041017,30:0.561987):0.257238,57:0.455204):0.031530):0.337969,52:0.841130):0.801870,151:2.541016):0.228728,(((((((((((2:0.261627,19:0.102831):0.500545,718:0.132352):0.280512,37:0.221329):0.016041,(38:0.079343,39:0.073867):0.144337):0.001442,(((20:0.080746,701:0.003972):0.449808,729:0.338790):0.010524,706:0.234325):0.354817):0.095403,56:0.164467):0.211896,((((((9:0.189879,(156:0.444506,((157:0.063577,202:0.156549):0.032231,158:0.032837):0.310368):0.008207):0.018620,((160:0.366143,161:0.185445):0.078635,250:0.425613):0.032031):0.082309,(159:0.563925,647:0.369652):0.058049):0.361920,162:0.792358):0.365916,164:0.856997):0.177439,(34:0.393210,163:1.113379):0.110083):0.127576):0.036770,((43:0.160919,723:0.221152):0.273303,(54:0.289500,703:0.916354):0.070799):0.063784):0.094803,((((((((23:0.461273,29:0.247721):0.094776,(27:0.131447,(299:1.172371,782:0.163978):0.150041):0.306875):0.354601,((154:0.427982,273:0.299303):0.355728,((155:0.274250,292:0.695765):0.206314,692:0.455923):0.182680):0.688315):0.007142,(36:0.448761,44:0.347461):0.042041):0.062178,55:0.385972):0.078639,(((45:0.295452,702:0.935995):0.024425,(53:0.027513,(700:0.166318,725:0.349754):0.362107):0.240345):0.127050,(708:0.029478,733:0.076021):0.532440):0.075177):0.009703,(((33:0.526993,40:0.376525):0.140093,35:0.628756):0.022461,((41:0.153338,46:0.120484):0.018553,42:0.171891):0.320645):0.066651):0.001832,(779:0.061295,781:0.013280):0.571237):0.040004):0.032853,(((31:0.086796,((((152:0.285083,153:0.235801):0.033654,(298:0.195055,318:0.181366):0.402828):0.028002,780:0.365748):0.074570,((287:0.353972,312:0.444321):0.308161,325:0.700463):0.043798):0.478743):0.018401,222:0.937618):0.215355,783:1.312381):0.584258):0.568565,((16:0.563109,32:0.040066):0.406093,(18:0.089598,128:0.089598):0.827585):1.027216):0.745947):0;
tree PAUP_14 = [&R] ((((((((((((((((((1:0.033177,3:0.027701):0.261973,721:0.281461):0.030955,(((((((15:0.126476,((190:0.187430,240:0.113508):0.474043,241:0.272812):0.023411):0.008870,((235:0.331258,681:0.355899):0.087309,682:0.407616):0.004253):0.003689,(236:0.376566,691:0.261576):0.011613):0.025355,((177:0.611044,303:0.323683):0.045112,308:0.420815):0.055690):0.009751,((234:0.444514,760:0.425349):0.051167,((314:0.205717,675:0.090727):0.536589,679:0.485062):0.016095):0.009740):0.017951,684:0.438498):0.004368,651:0.311449):0.036559):0.011271,(309:0.513570,639:0.505356):0.018193):0.000499,722:0.244787):0.015071,170:0.470673):0.185391,((((11:0.129445,680:0.444298):0.020490,((800:0.427496,802:0.191259):0.204497,801:0.181770):0.046550):0.072072,(((((((((((((((((((((((((((((((((((((((((58:0.047481,((59:0.007868,62:0.029771):0.051471,(60:0.052539,61:0.058015):0.028703):0.001832):0.295995,(((63:0.029367,64:0.054007):0.176081,102:0.150690):0.109198,101:0.257150):0.064423):0.111205,((65:0.284403,(66:0.097659,67:0.092184):0.225074):0.008160,(((93:0.075126,95:0.064175):0.110897,94:0.186023):0.012893,((96:0.034036,97:0.025822):0.027728,(98:0.012353,99:0.012353):0.008343):0.126202):0.107336):0.162118):0.091314,((223:0.026665,224:0.026665):0.052195,349:0.081598):0.059081):0.004477,124:0.394301):0.008917,(120:0.362405,225:0.080407):0.070929):0.033495,(100:0.499026,343:0.118351):0.055528):0.102962,(115:0.505516,359:0.157695):0.116408):0.118457,((((82:0.649455,(((86:0.006168,87:0.019858):0.614720,352:0.314135):0.011694,((((88:0.055673,(90:0.035353,91:0.029877):0.077815):0.110747,(89:0.165942,114:0.023573):0.071663):0.213554,106:0.341644):0.101253,(92:0.432978,334:0.208360):0.067414):0.085647):0.005920):0.047391,(((83:0.432216,125:0.256879):0.130543,((84:0.414234,85:0.444351):0.104472,(111:0.363862,(112:0.008055,113:0.008055):0.358545):0.097349):0.035839):0.017785,(340:0.143685,376:0.338072):0.004163):0.058807):0.059681,((((107:0.024424,108:0.013472):0.004438,109:0.009697):0.524938,123:0.397629):0.060392,(((110:0.433083,(122:0.359376,341:0.260699):0.027164):0.110613,(333:0.134378,342:0.082359):0.203866):0.012275,353:0.273858):0.014415):0.079364):0.036944,326:0.086991):0.083803):0.299263,254:0.155318):0.172570,((((((((126:0.171921,127:0.163707):0.313682,(297:0.145503,344:0.211211):0.041674):0.337549,197:0.201774):0.012808,263:0.096855):0.127318,382:0.319998):0.014274,776:0.327860):0.010439,((279:0.198912,(331:0.487831,398:0.071792):0.017606):0.126248,(397:0.092952,399:0.071049):0.144596):0.003124):0.010151,428:0.007041):0.159200):0.431112,484:0.036094):0.027848,((((((212:0.086879,((386:0.028844,388:0.009679):0.097256,403:0.232876):0.155166):0.483497,425:0.362185):0.015538,481:0.128579):0.006317,(412:0.183113,424:0.243346):0.162597):0.000759,485:0.039830):0.037622,(((((259:0.018067,((355:0.093964,419:0.055635):0.091335,356:0.196251):0.010727):0.002427,420:0.135484):0.012347,438:0.104025):0.488011,507:0.309924):0.063226,(408:0.020797,(414:0.146442,494:0.258694):0.241227):0.023810):0.016418):0.052197):0.003196,458:0.042610):0.004182,((409:0.367312,410:0.044246):0.058556,505:0.461460):0.004109):0.004201,(((((380:0.223239,492:0.006949):0.018116,381:0.123627):0.696088,((423:0.066191,426:0.033336):0.380939,445:0.020025):0.000123):0.002352,508:0.359257):0.031774,(464:0.067133,(486:0.021271,496:0.303270):0.037648):0.033686):0.040410):0.174286,(((((((((((68:0.155667,81:0.155667):0.180221,(78:0.104324,(((79:0.016510,80:0.016510):0.093806,116:0.033656):0.024019,117:0.038511):0.000105):0.239778):0.405115,(((((69:0.122389,(103:0.009691,809:0.102778):0.025087):0.146629,((74:0.072541,(75:0.000483,76:0.000483):0.033728):0.040516,77:0.074727):0.153223):0.236934,360:0.010287):0.115583,(105:0.446837,366:0.123656):0.100776):0.004798,(((70:0.076858,(71:0.008584,72:0.011322):0.013517):0.110601,73:0.135441):0.373087,361:0.064881):0.068524):0.155738):0.852628,460:0.052107):0.054908,315:0.268548):0.120761,(441:0.199382,461:0.166528):0.039345):0.012472,((((((((214:0.089080,(264:0.140564,278:0.326624):0.085408):0.000998,262:0.243397):0.016055,((((362:0.009965,363:0.004489):0.191424,((371:0.034317,377:0.091812):0.029786,378:0.088744):0.222045):0.039726,372:0.186358):0.006712,((364:0.134568,392:0.090763):0.016704,379:0.244359):0.030845):0.134829):0.017735,(((335:0.186527,(336:0.153342,(338:0.174978,493:0.010707):0.013956):0.011282):0.006559,370:0.102736):0.089246,777:0.250091):0.046875):0.344524,329:0.586119):0.059314,(((322:0.263415,(395:0.211924,396:0.055866):0.174695):0.001900,476:0.079142):0.314664,444:0.087052):0.120210):0.115593,(416:0.490150,506:0.331355):0.043520):0.091435,(449:0.132266,497:0.274634):0.016453):0.014869):0.006002,(((((328:0.150814,((367:0.162011,407:0.118206):0.002561,374:0.156358):0.008145):0.097567,(368:0.106136,405:0.191009):0.164148):0.016813,((375:0.104677,406:0.132056):0.117926,384:0.318428):0.017950):0.545490,((413:0.069758,448:0.135466):0.045511,483:0.024920):0.016313):0.038140,488:0.046519):0.065577):0.011995,(((((((((((121:0.050727,755:0.130239):0.386194,323:0.130282):0.004747,(771:0.222725,772:0.019553):0.029562):0.017759,769:0.360078):0.374492,(756:0.304918,757:0.307498):0.428480):0.141257,187:0.052635):0.042184,(((((((((129:0.020795,346:0.324582):0.139303,(130:0.007601,(((275:0.268962,330:0.014342):0.111089,400:0.128169):0.076515,(327:0.145069,393:0.314816):0.078779):0.131345):0.166186):0.042676,229:0.101474):0.002627,369:0.528354):0.005891,131:0.194865):0.009905,347:0.338811):0.052283,249:0.120161):0.031512,267:0.088702):0.017286,((204:0.341031,281:0.212352):0.007831,(207:0.211146,(765:0.067460,770:0.289789):0.003033):0.140453):0.006271):0.043588):0.357670,((((((167:0.272241,(186:0.007152,(387:0.128053,390:0.111626):0.040631):0.065226):0.027338,(276:0.106794,(758:0.294527,761:0.234416):0.720997):0.006611):0.006415,239:0.054111):0.014916,((211:0.252433,213:0.159346):0.135954,(365:0.128606,391:0.087538):0.120150):0.017396):0.014335,((171:0.280248,231:0.146208):0.159843,402:0.404613):0.026455):0.109052,((((((208:0.107052,209:0.104314):0.073156,((768:0.140419,775:0.502067):0.047681,(773:0.310234,774:0.084066):0.042292):0.009656):0.391274,389:0.103424):0.037788,(((383:0.158566,(385:0.158745,766:0.208126):0.029937):0.010758,767:0.248025):0.017056,778:0.280533):0.023278):0.089953,337:0.253067):0.101002,(245:0.459671,((304:0.186577,404:0.057898):0.012079,345:0.557201):0.208996):0.034028):0.038208):0.243649):0.144108,462:0.122835):0.017214,470:0.030535):0.082933,((401:0.163535,(511:0.006128,512:0.003390):0.061583):0.694596,411:0.463767):0.000146):0.032526):0.002934,465:0.009412):0.055223,((((216:0.196718,280:0.073514):0.418415,443:0.023643):0.196378,427:0.050274):0.008738,((463:0.153349,487:0.024670):0.003503,471:0.058289):0.058218):0.095857):0.086723):0.518499,529:0.190618):0.069836,((((((133:0.080657,624:0.088871):0.063941,457:0.415531):0.019311,(205:0.118052,217:0.066033):0.138943):0.054063,(185:0.261970,218:0.160670):0.092894):0.178807,((201:0.186999,453:0.137718):0.113710,(265:0.060121,567:0.038218):0.098220):0.219272):0.058160,415:0.534336):0.106794):0.001534,((459:0.421041,(498:0.399637,515:0.268220):0.018666):0.343800,532:0.074789):0.033880):0.058714,(((((((((175:0.803017,596:0.063911):0.008511,((437:0.227892,455:0.227892):0.012158,812:0.073735):0.013070):0.019333,(252:0.565194,811:0.079844):0.388870):0.107934,258:0.051730):0.095511,(525:0.074336,564:0.014103):0.070167):0.105002,(176:0.665485,210:0.309679):0.238366):0.018348,(((200:0.076068,256:0.237601):0.144148,(230:0.020413,277:0.039578):0.081961):0.210963,(526:0.108723,600:0.116937):0.084148):0.014750):0.006678,((180:0.212955,(468:0.192314,482:0.047208):0.168485):0.102543,(295:0.014435,((296:0.129802,500:0.187297):0.152194,504:0.468170):0.058129):0.399626):0.249359):0.052075,587:0.291015):0.065279):0.083245,((((((((134:0.303178,(135:0.289821,(284:0.204860,300:0.218550):0.238280):0.010619):0.291543,(139:0.022895,140:0.168001):0.377552):0.136689,172:0.285140):0.040110,(188:0.211686,626:0.132288):0.097136):0.047237,(((169:0.376808,301:0.598460):0.337815,550:0.254550):0.031150,631:0.219991):0.018340):0.003463,(((((168:0.206444,248:0.239298):0.006917,813:0.258017):0.019049,(242:0.213325,243:0.213325):0.057415):0.049112,436:0.224027):0.062306,621:0.001483):0.273167):0.070344,((141:0.306273,142:0.226875):0.340348,450:0.534369):0.128329):0.059507,((533:0.090711,613:0.427581):0.084544,577:0.079431):0.130682):0.024088):0.002245,193:0.009204):0.049230,579:0.282937):0.039272,(((((((((136:0.249410,233:0.451897):0.073750,451:0.301258):0.010591,((((137:0.154981,(456:0.491330,(751:0.161353,754:0.191469):0.253317):0.156351):0.011307,((269:0.135186,316:0.233748):0.249882,509:0.330311):0.087746):0.029726,138:0.220656):0.031236,((((429:0.910462,762:0.311025):0.034897,(475:0.268987,764:0.224227):0.038567):0.011751,439:0.439656):0.002027,593:0.011840):0.029123):0.046267):0.088600,(442:0.458121,(517:0.000168,559:0.008381):0.011570):0.076482):0.165069,572:0.036998):0.029173,(((((179:0.309092,283:0.109229):0.024056,(317:0.093948,324:0.132278):0.055763):0.144339,321:0.335118):0.592932,585:0.232636):0.041827,(575:0.012538,578:0.012538):0.018256):0.032639):0.020919,((219:0.161516,(220:0.013222,571:0.037862):0.120916):0.241696,477:0.687949):0.064553):0.006283,574:0.090635):0.212683,(573:0.155106,576:0.155106):0.148212):0.021629):0.026409,((535:0.179279,536:0.157376):0.008555,537:0.187834):0.116978):0.045262,247:0.319958):0.119964,(810:0.033844,818:0.032045):0.212774):0.228774,(((((104:1.537137,((184:0.242457,332:0.193290):0.221933,((339:0.202382,354:0.218809):0.049368,((350:0.045547,357:0.100304):0.150582,((734:0.007593,(735:0.032349,737:0.127623):0.125739):0.099836,736:0.052307):0.562700):0.047407):0.089551):0.377219):0.912161,((418:0.027856,454:0.049759):0.184597,620:0.108414):0.350467):0.104491,582:0.546945):0.109233,(358:1.525674,((467:0.102181,514:0.170627):0.206287,(499:0.200173,503:0.328852):0.009732):0.190512):0.337896):0.301562,((((132:0.152527,501:0.004797):0.321741,((((((305:0.307363,(473:0.198010,474:0.170631):0.076499):0.057880,513:0.258466):0.469023,480:0.237300):0.025526,(422:0.122392,446:0.116916):0.255424):0.278775,(((348:0.720761,478:0.006068):0.130489,417:0.270711):0.002409,479:0.026827):0.271219):0.072742,((373:0.883692,489:0.029483):0.264483,421:0.794878):0.079560):0.035147):0.357988,(((((182:0.314370,351:0.081767):0.315922,466:0.107362):0.393686,394:0.788637):0.049761,((430:0.088859,502:0.280623):0.319582,(431:0.071883,432:0.036290):0.131220):0.082135):0.050150,(433:0.068526,434:0.068526):0.069737):0.751489):0.111676,584:0.508614):0.317595):0.239475):0.016478,(((((((226:0.284955,(228:0.011993,814:0.233137):0.010129):0.002303,490:0.311899):0.004701,491:0.237202):0.119244,524:0.016839):0.158292,246:0.150490):0.132494,(244:0.645351,(311:0.298782,313:0.334374):0.086473):0.051162):0.420881,568:0.027729):0.257833):0.004265,((((((((118:0.284070,119:0.275856):1.780490,447:0.347927):0.031512,543:0.152197):0.359456,((((520:0.146129,(556:0.237785,817:0.140186):0.012382):0.025682,(560:0.133267,565:0.075772):0.123417):0.045613,(599:0.107177,604:0.197526):0.077393):0.000907,610:0.018468):0.002996):0.005210,((((173:0.051040,611:0.204474):0.093788,609:0.068169):0.024625,605:0.081843):0.120529,((227:0.174183,561:0.124901):0.122729,((472:0.260892,622:0.069242):0.325666,530:0.140174):0.006156):0.001284):0.062495):0.192777,(((((((452:0.180819,495:0.120586):0.326019,601:0.139852):0.090746,558:0.249763):0.042667,(552:0.057723,553:0.013917):0.278513):0.013093,(557:0.170863,562:0.124319):0.159301):0.051417,((540:0.094812,541:0.094812):0.195010,563:0.248754):0.075331):0.028725,606:0.057123):0.113046):0.211172,(((((((510:0.675145,521:0.075555):0.242097,(602:0.009731,603:0.009731):0.086156):0.153102,608:0.076504):0.010797,544:0.445960):0.132011,589:0.356205):0.000559,607:0.107733):0.013091,516:0.164630):0.003272):0.021308,523:0.273970):0.256674):0.083156,((((189:0.165796,440:0.532782):0.425132,594:0.043472):0.006835,198:0.083161):0.293606,(518:0.349002,649:0.132712):0.003125):0.048236):0.174475,((542:0.303562,((595:0.063576,612:0.066314):0.027653,(623:0.074599,816:0.025586):0.090553):0.253400):0.002119,((583:0.033665,616:0.195198):0.011125,618:0.074907):0.271842):0.228088):0.028087,((((((183:0.222391,(803:0.247448,806:0.457919):0.266753):0.001859,539:0.300910):0.015489,((((546:0.509955,786:0.162795):0.025920,807:0.014794):0.077198,570:0.213346):0.367819,(554:0.279727,(752:0.423150,753:0.387558):0.217859):0.014077):0.039022):0.018635,((((((((320:0.029519,632:0.029519):0.245354,787:0.089053):0.068807,788:0.115678):0.037365,(628:0.254910,789:0.230060):0.148039):0.070647,(538:0.065586,(569:0.381217,750:0.121893):0.201709):0.052203):0.136880,627:0.268359):0.082690,((551:0.346009,((590:0.287142,617:0.087393):0.021820,669:0.002436):0.225845):0.006002,(660:0.165692,661:0.146527):0.060378):0.015465):0.009311,((((((435:0.689310,528:0.032112):0.247271,547:0.005712):0.180241,((790:0.126283,((791:0.199508,794:0.202261):0.067247,793:0.072882):0.000431):0.008900,(792:0.138531,804:0.022092):0.014853):0.435577):0.000470,522:0.276658):0.051497,588:0.070911):0.142821,808:0.221946):0.086395):0.015741):0.007112,(((591:0.014355,763:0.905824):0.141964,805:0.078481):0.024141,652:0.021664):0.271201):0.051196,((((566:0.232067,654:0.004825):0.240541,697:0.264532):0.003846,(581:0.338315,(615:0.299063,640:0.205976):0.031039):0.001246):0.002767,(659:0.128149,686:0.114460):0.101928):0.075654):0.179465):0.051417,(((519:0.473925,(641:0.061955,685:0.168845):0.017605):0.008715,642:0.044470):0.047282,(((527:0.256605,614:0.248392):0.033892,674:0.197410):0.032785,699:0.202816):0.058796):0.266788):0.113331,676:0.000960):0.003927,(((((143:0.027668,268:0.359062):0.068986,(203:0.246036,592:0.284366):0.020479):0.086412,293:0.602071):0.150360,(665:0.081740,687:0.117332):0.060037):0.025659,629:0.115416):0.160518):0.049931,(580:0.413784,630:0.350814):0.451552):0.234259,653:0.291815):0.220815,((((((195:0.053990,644:0.051252):0.154479,634:0.016819):0.077579,288:0.045117):0.189795,(689:0.092395,690:0.300471):0.082284):0.040148,(196:0.407224,678:0.229263):0.056748):0.181288,(633:0.254256,688:0.287110):0.251373):0.212341):0.067163,683:0.451229):0.008970):0.084087,(((((144:0.068541,(181:0.141675,270:0.147151):0.085775):0.159639,645:0.121404):0.457930,((((((178:0.387768,319:0.163265):0.373929,306:0.090924):0.067725,191:0.103893):0.007774,(192:0.041910,266:0.241887):0.069757):0.171863,(((199:0.240134,(255:0.180625,310:0.205266):0.018441):0.015932,(238:0.260064,658:0.216258):0.037070):0.150192,643:0.239134):0.041658):0.187320,(232:0.521819,(((619:0.132950,784:0.266718):0.299302,648:0.147515):0.013193,663:0.070245):0.229694):0.187338):0.261803):0.226941,261:1.167785):0.015787,(((((145:0.026015,((((206:0.515808,598:0.066915):0.273095,668:0.183952):0.001447,(548:1.085704,((785:0.052742,797:0.012506):0.069609,796:0.031168):0.531794):0.024976):0.032957,655:0.262162):0.026801):0.040573,((221:0.321966,(795:0.346522,(798:0.147236,799:0.209953):0.173835):0.132430):0.049528,666:0.322213):0.031964):0.134511,(((282:0.154774,815:0.193460):0.000576,549:0.327834):0.253197,586:1.057304):0.003480):0.000490,((((((165:0.205884,555:0.203146):0.006409,((194:0.325571,251:0.016308):0.039459,(531:0.376917,667:0.010159):0.081200):0.178429):0.017021,237:0.245741):0.001300,307:0.151216):0.002461,(166:0.212347,(174:0.268481,215:0.257529):0.028739):0.001563):0.223483,294:0.774034):0.007979):0.673833,((((635:0.134322,695:0.098730):0.005128,694:0.103858):0.220137,636:0.244597):0.029003,((((637:0.162130,693:0.000597):0.103249,638:0.095632):0.138014,698:0.378752):0.105456,646:0.481470):0.044012):0.306135):0.020562):0.162904):0.158321):0.123851,((4:0.210915,5:0.205440):0.279098,(((((12:0.030834,13:0.030834):0.114941,285:0.720610):0.015639,(253:0.067452,((286:0.249496,291:0.145458):0.049645,(289:0.156964,290:0.099470):0.098371):0.063884):0.343107):0.030720,((302:0.406518,((((741:0.106543,744:0.101068):0.006966,747:0.039587):0.152877,(743:0.198587,(745:0.075202,(746:0.020255,748:0.006566):0.049471):0.013871):0.122557):0.062657,749:0.211316):0.214367):0.201353,(715:0.112292,(726:0.006807,728:0.012283):0.124650):0.038473):0.008515):0.101433,21:0.008716):0.136215):0.155746):0.006446,727:0.559119):0.091787,((((((6:0.255962,14:0.203943):0.166272,((((((260:0.268152,656:0.194230):0.001265,657:0.094194):0.008589,((469:0.265626,597:0.093142):0.504246,((534:0.139555,545:0.221690):0.347836,625:0.350385):0.093569):0.805989):0.208057,274:0.376549):0.105694,677:0.378204):0.386840,662:0.324365):0.223810):0.061987,724:0.125448):0.162067,((7:0.225783,664:0.562425):0.007322,(17:0.102897,146:0.393110):0.050810):0.413183):0.076605,(((((((((8:0.127070,10:0.110643):0.074067,(738:0.121785,(739:0.003681,740:0.018810):0.070121):0.544672):0.002353,257:0.340382):0.008123,272:0.318388):0.003838,(149:0.166146,((271:0.326431,709:0.132044):0.053493,720:0.043168):0.013464):0.035615):0.019255,759:0.492063):0.021114,(148:0.275153,710:0.042435):0.191481):0.006467,(147:0.371267,((650:0.288245,742:0.309185):0.000722,((((670:0.029909,671:0.024433):0.027052,673:0.013155):0.053015,696:0.093548):0.117297,672:0.210845):0.154782):0.057659):0.000533):0.222482,719:0.219083):0.224436):0.003943,((24:0.085226,717:0.044158):0.188161,(704:0.044881,716:0.047619):0.184700):0.070036):0.006205):0.011381,26:0.317204):0.086768,(150:0.867613,705:0.443132):0.152489):0.411606,((((((22:0.268326,25:0.202618):0.169868,28:0.268447):0.001976,(730:0.195614,(731:0.138529,732:0.037229):0.120055):0.156945):0.173221,51:0.011178):0.142011,50:0.158665):0.039700,48:0.217530):0.102611):0.134871,(30:0.760952,((47:0.280276,((707:0.142573,711:0.131622):0.461559,(712:0.239727,713:0.053667):0.104309):0.135988):0.146289,714:0.393710):0.019649):0.014275):0.015610,49:0.451458):0.066539,57:0.493356):0.530309,52:1.040092):1.107448,(((((((((((((2:0.249232,19:0.090437):0.436277,718:0.055690):0.382918,(38:0.220172,39:0.214696):0.013211):0.022615,37:0.269687):0.019213,(((20:0.097891,701:0.021117):0.358853,729:0.264980):0.036967,706:0.186958):0.452273):0.004441,56:0.123594):0.277045,(43:0.301665,(54:0.160922,(703:0.587706,723:0.095007):0.200069):0.066821):0.183849):0.005413,((((9:0.227387,(((159:0.328953,160:0.266097):0.085342,161:0.170741):0.089788,250:0.422062):0.054470):0.050053,((156:0.436201,647:0.310260):0.007473,((157:0.120485,158:0.057514):0.223651,202:0.437108):0.061208):0.096600):0.416209,162:0.833280):0.210559,164:0.742561):0.449141):0.167998,(((31:0.147747,(((152:0.333337,153:0.284056):0.069723,((298:0.357269,318:0.343580):0.288044,325:0.689119):0.036893):0.017074,((287:0.267171,312:0.357520):0.394935,780:0.117740):0.042651):0.540868):0.008781,222:0.988949):0.272454,783:1.170957):0.509088):0.030142,(((((((((((23:0.249229,29:0.035677):0.122499,(27:0.224928,(299:0.403633,782:0.042002):1.012260):0.029073):0.061296,35:0.082580):0.089722,(154:0.470099,273:0.341420):0.614021):0.067019,((155:0.496537,292:0.918051):0.321441,692:0.793337):0.212695):0.331372,55:0.327137):0.098296,((33:0.398663,(708:0.205075,733:0.251618):0.084188):0.301101,((41:0.162725,46:0.129870):0.161038,42:0.323762):0.178990):0.007553):0.004331,(779:0.184786,781:0.067423):0.677458):0.050030,(36:0.499267,44:0.397967):0.147536):0.045090,40:0.656301):0.025530,((45:0.054765,((700:0.245598,725:0.429034):0.052102,702:0.489349):0.205959):0.123386,53:0.126131):0.429759):0.061992):0.055946,(34:0.417571,163:1.137740):0.497073):1.225658,((16:0.615750,32:0.092706):0.474630,(18:0.099787,128:0.099787):0.938573):1.682480):0.209121,151:3.009359):0.036195):0;
tree PAUP_15 = [&R] (((((((((((((((((((1:0.037141,3:0.031665):0.139320,241:0.253121):0.000271,(314:0.174382,675:0.059392):0.503262):0.058835,721:0.221877):0.067625,(((190:0.248387,234:0.021260):0.017242,240:0.191707):0.181511,691:0.022887):0.321372):0.002160,((((((((15:0.101074,309:0.388549):0.025834,(235:0.396752,682:0.385801):0.017631):0.000305,760:0.439328):0.003682,(679:0.155706,681:0.131066):0.311944):0.000797,((170:0.300008,651:0.204183):0.018261,(639:0.366150,684:0.333296):0.020565):0.024237):0.011680,236:0.392516):0.031857,((177:0.613237,308:0.377896):0.037889,303:0.363767):0.071557):0.004546,(722:0.102764,((800:0.562586,802:0.121104):0.051062,801:0.558731):0.083560):0.077010):0.032490):0.085876,((4:0.182041,5:0.176565):0.056399,((11:0.112441,12:0.109703):0.024899,(302:0.544869,680:0.438207):0.013986):0.043606):0.136360):0.026045,(((13:0.150093,((253:0.375596,(((((741:0.048652,744:0.043177):0.074992,747:0.049722):0.056669,((743:0.132379,745:0.022865):0.047935,748:0.051635):0.054756):0.023706,749:0.086292):0.013943,746:0.157730):0.469634):0.005298,285:0.706584):0.018345):0.027410,715:0.144649):0.103646,(((((((((((((((((((((((((((((((((((((((((((((((((((((((58:0.029511,(59:0.014509,62:0.036411):0.028692):0.000156,61:0.070735):0.010302,60:0.075562):0.196865,101:0.214932):0.020783,((63:0.053415,64:0.078056):0.067767,102:0.066425):0.172028):0.266091,(223:0.103645,(224:0.072905,349:0.075643):0.030740):0.012010):0.023343,(120:0.333839,225:0.051840):0.087158):0.003223,124:0.394103):0.002399,(65:0.358543,((66:0.035701,67:0.030225):0.298604,(((93:0.043786,95:0.032835):0.028217,(96:0.043475,98:0.002407):0.017576):0.002133,((94:0.039297,97:0.020132):0.013167,99:0.000445):0.021672):0.235529):0.062567):0.194131):0.032153,100:0.546497):0.007140,343:0.172961):0.147869,(115:0.469991,359:0.122170):0.195923):0.427165,((((((((((126:0.201650,127:0.193437):0.129983,344:0.098916):0.090876,297:0.124083):0.389419,263:0.072822):0.023411,197:0.213961):0.078739,382:0.270796):0.029673,((264:0.060213,278:0.246273):0.029199,(322:0.084271,335:0.117125):0.040733):0.101543):0.057142,776:0.272507):0.003858,(254:0.130946,(397:0.121498,399:0.099595):0.091583):0.044349):0.000643,((331:0.509600,((362:0.009202,363:0.003726):0.206917,((364:0.123482,372:0.134433):0.019689,(((371:0.079972,377:0.137467):0.119771,378:0.224384):0.075465,(379:0.209283,392:0.072391):0.008544):0.018430):0.007239):0.033501):0.009265,336:0.165797):0.133345):0.032814):0.063341,((((((((((82:0.506061,85:0.470469):0.073196,122:0.425938):0.035190,83:0.556953):0.001238,((((86:0.037948,87:0.051637):0.286208,376:0.039305):0.213358,111:0.425262):0.058882,340:0.117158):0.008339):0.028931,((84:0.437903,((112:0.010200,113:0.010200):0.237184,352:0.050144):0.135762):0.024088,125:0.294867):0.116918):0.001710,(((107:0.044195,(108:0.029631,109:0.021418):0.003612):0.517700,342:0.260617):6.317e-05,((110:0.462139,(333:0.251905,353:0.175245):0.004781):0.028636,(123:0.311397,341:0.278542):0.067013):0.027377):0.021398):0.066705,326:0.006552):0.268593,(((((88:0.106824,(90:0.063431,91:0.057956):0.100888):0.002866,89:0.180875):0.027951,114:0.066457):0.205949,106:0.305260):0.072536,(92:0.245306,334:0.020688):0.189985):0.488839):0.228549,428:0.027309):0.083053,398:0.332242):8.403e-05):0.436020,(((214:0.088866,493:0.143623):0.011898,279:0.330743):0.521071,444:0.301392):0.026046):0.028296,315:0.328355):0.011810,(427:0.000604,(460:0.122286,485:0.034675):0.039852):0.016495):0.025514,(((259:0.119919,((355:0.024473,356:0.035425):0.186491,((419:0.160535,420:0.135894):0.010632,438:0.102720):0.001468):0.086914):0.306953,507:0.215943):0.186333,(412:0.303655,424:0.363888):0.093145):0.026373):0.005831,((212:0.109836,((386:0.062117,388:0.042952):0.099666,403:0.268559):0.142440):0.530129,(463:0.032089,481:0.045778):0.136852):0.035561):0.004577,(487:0.033260,506:0.408345):0.047139):0.015583,470:0.117885):0.005059,(416:0.557889,462:0.155425):0.077033):0.015232,(441:0.195927,461:0.163073):0.065452):0.004918,408:0.151307):0.038294,(((((((68:0.076238,81:0.076238):0.085714,(((78:0.043795,80:0.073911):0.019674,79:0.093586):0.001527,116:0.018452):0.105170):0.408250,(((((((69:0.104471,809:0.109947):0.039443,103:0.056303):0.284197,366:0.031009):0.098100,105:0.452289):0.009562,361:0.042845):0.069153,(((70:0.088180,73:0.036161):0.000754,(71:0.033389,72:0.036127):0.000788):0.108405,(((74:0.107548,77:0.069218):0.030782,76:0.100000):0.011203,(75:0.093463,117:0.035968):0.017741):0.042329):0.410325):0.003774,360:0.113034):0.002571):0.828707,411:0.095578):0.053694,(((((262:0.112564,777:0.235499):0.018385,(370:0.059090,396:0.083731):0.033528):0.113355,338:0.310012):0.116022,((380:0.240620,(381:0.104098,492:0.005535):0.018795):0.189782,395:0.452305):0.050389):0.081638,(329:0.287513,476:0.156097):0.118858):0.131789):0.309393,(((414:0.303019,494:0.415271):0.122446,505:0.403562):0.057255,486:0.124061):0.000586):0.010894,410:0.113638):0.062274):0.003168,(((((((((121:0.133984,755:0.213496):0.287996,(323:0.114063,772:0.327972):0.001278):0.009733,(769:0.160589,771:0.190685):0.114821):0.579384,(756:0.051396,757:0.224452):0.594919):0.056650,((((((((129:0.032240,346:0.336028):0.086688,(((275:0.345881,330:0.091261):0.046103,(327:0.128551,393:0.298298):0.030716):0.013657,400:0.153759):0.307286):0.066814,229:0.084441):0.009580,(131:0.039714,369:0.379094):0.139180):0.131794,((130:0.231006,347:0.334930):0.020424,249:0.084420):0.089375):0.001452,267:0.112277):0.030607,((204:0.222122,281:0.093443):0.071715,(207:0.105054,(765:0.171138,770:0.111277):0.116486):0.191520):0.098192):0.042639,187:0.130766):0.014441):0.071668,(239:0.046205,((304:0.252451,(345:0.525520,404:0.038297):0.085475):0.073317,(337:0.162496,(758:0.413595,761:0.322492):0.554469):0.075660):0.007911):0.154243):0.051499,(((((167:0.324019,245:0.411630):0.029897,391:0.258091):0.018336,(211:0.369345,213:0.276258):0.087780):0.008124,((171:0.280119,231:0.146079):0.172420,(((((208:0.125405,209:0.122667):0.005938,773:0.341362):0.454908,((385:0.147545,767:0.364965):0.000869,768:0.297654):0.068341):0.027292,(((383:0.107172,774:0.319734):0.059035,(389:0.066670,766:0.193782):0.031091):0.012887,(775:0.497847,778:0.064960):0.015755):0.034836):0.089078,276:0.122310):0.012753):0.059139):0.043824,(((186:0.040985,(387:0.126506,390:0.110078):0.076013):0.035192,365:0.221284):0.013556,402:0.385422):0.134603):0.079629):0.387185,(425:0.302167,508:0.247410):0.139726):0.057910,(((409:0.408144,471:0.098767):0.004238,(((423:0.065481,426:0.032626):0.421842,(445:0.059799,496:0.380127):0.000419):0.007194,(464:0.100653,484:0.034945):0.013303):0.005477):0.028645,((449:0.065641,497:0.208009):0.084767,458:0.049222):0.008622):0.006755):0.054363):0.006637,(((216:0.175849,280:0.052646):0.606782,443:0.191141):0.090402,465:0.021561):0.030114):0.030547,(401:0.202804,(511:0.007384,512:0.004646):0.099595):0.763744):0.018643,(((((328:0.224633,((367:0.146460,375:0.099917):0.055672,(374:0.187058,(384:0.164866,406:0.096420):0.079686):0.006861):0.044404):0.031884,407:0.234614):0.004924,(368:0.146099,405:0.230972):0.137245):0.574958,((413:0.119746,448:0.185454):0.030818,488:0.027361):0.006733):0.000826,483:0.067774):0.183560):0.330868,(((175:0.804330,((252:0.661872,811:0.168873):0.214698,457:0.364592):0.050963):0.040826,(455:0.276089,459:0.410243):0.010659):0.061030,(498:0.357684,515:0.226267):0.121511):0.007296):0.014485,(613:0.131507,624:0.178051):0.098422):0.009364,133:0.277623):0.144375,258:0.194642):0.043755,((176:0.528073,210:0.172266):0.160402,(415:0.270255,596:0.111459):0.073364):0.201531):0.017642,(532:0.010119,600:0.182604):0.018679):0.026732,((205:0.248835,217:0.196816):0.119170,525:0.044825):0.235209):0.005291,577:0.044394):0.047108,(437:0.471594,564:0.079967):0.192232):0.091018,(((((((((136:0.238899,233:0.441386):0.111240,((138:0.203116,477:0.353698):0.018479,(439:0.065037,762:0.027187):0.375472):0.092952):0.204730,575:0.001710):0.021527,574:0.023237):0.009246,(219:0.181746,(220:0.035338,571:0.059979):0.119029):0.234149):0.007439,(((((137:0.148300,(456:0.365307,(751:0.246391,754:0.276507):0.042256):0.275692):0.041273,(269:0.483526,316:0.582089):0.012571):0.147705,593:0.150990):0.014166,(((((179:0.348554,324:0.203448):0.004154,317:0.169272):0.023182,283:0.176027):0.027873,321:0.261395):0.465430,585:0.031412):0.070774):0.009358,(((429:0.933427,(451:0.189273,764:0.180689):0.021476):0.019568,475:0.315189):0.105092,509:0.548847):0.063724):0.172046):0.072607,578:0.112528):0.011279,((442:0.595651,(517:0.016421,559:0.024634):0.132846):0.110948,572:0.043925):0.082621):0.023581,(((((141:0.093385,142:0.013988):0.396570,450:0.377703):0.134297,((((200:0.032091,256:0.193624):0.080868,277:0.014282):0.007682,230:0.002799):0.296852,((((201:0.248300,453:0.199019):0.044522,(265:0.099781,567:0.077878):0.050673):0.270949,533:0.065369):0.026670,812:0.273013):0.002272):0.001421):0.040151,((526:0.123794,587:0.148435):0.085053,529:0.197896):0.011909):0.089368,(((((180:0.234525,(468:0.351216,482:0.206110):0.031153):0.002920,(295:0.105603,((296:0.036225,500:0.093720):0.256613,504:0.479012):0.138455):0.230405):0.396028,(573:0.019787,576:0.019787):0.082430):0.012956,579:0.112434):0.009704,(185:0.303068,218:0.201767):0.429725):0.004551):0.017962):0.035131):0.290296,247:0.396155):0.042881,((((((134:0.436503,(135:0.070769,(284:0.116385,300:0.130074):0.107704):0.362996):0.315725,631:0.171804):0.019518,(((242:0.021693,243:0.021693):0.249177,436:0.175045):0.103815,813:0.141975):0.230167):0.090398,(((((139:0.244111,140:0.389217):0.125801,248:0.391815):0.110833,((188:0.116706,550:0.064687):0.006937,621:0.038769):0.088678):0.037516,172:0.266264):0.086389,((168:0.370708,626:0.033838):0.220613,(169:0.251047,301:0.472698):0.490856):0.002376):0.063222):0.145570,193:0.038516):0.138594,((535:0.104327,536:0.082424):0.157859,537:0.262186):0.095622):0.111344):0.270084,(((((104:1.545608,((184:0.103181,332:0.054014):0.466321,((339:0.194530,354:0.210957):0.063472,((350:0.004581,357:0.059338):0.187728,(734:0.116148,((735:0.020526,737:0.092225):0.170073,736:0.007581):0.339870):0.364137):0.057480):0.188411):0.280578):0.575617,582:0.114380):0.326085,((418:0.027135,454:0.049038):0.204235,620:0.127332):0.329561):0.118934,(358:1.434779,((467:0.286278,(499:0.147550,503:0.276229):0.040165):0.050359,514:0.405083):0.071448):0.332013):0.373735,((((132:0.157943,501:0.010213):0.322457,(((((((((305:0.255802,(473:0.059917,474:0.032538):0.163031):0.145096,513:0.294121):0.316900,417:0.123569):0.099123,422:0.334944):0.032900,478:0.121438):0.001898,421:0.514849):0.074212,((446:0.338712,480:0.229198):0.031664,479:0.017307):0.068104):0.017466,348:0.929707):0.281733,(373:0.886166,489:0.031956):0.355391):0.027459):0.076896,584:0.121978):0.137723,((((182:0.323075,351:0.090472):0.437566,466:0.237711):0.371729,(((430:0.032566,502:0.224329):0.323789,(431:0.055869,432:0.020277):0.095148):0.157324,(433:0.007050,434:0.007050):0.104165):0.035528):0.043452,394:0.940480):0.562319):0.541903):0.304505):0.000176,((((((118:0.094867,119:0.086653):2.276830,(540:0.004519,541:0.004519):0.220589):0.131835,((((173:0.046513,227:0.054727):0.216320,(563:0.173726,604:0.184677):0.009710):0.056851,609:0.243025):0.072730,(((((((447:0.317485,543:0.090244):0.032174,611:0.111467):0.301395,((452:0.342584,495:0.282351):0.068825,601:0.044423):0.149296):0.003610,(557:0.193624,562:0.147080):0.047512):0.000504,((560:0.161398,565:0.103903):0.060173,599:0.103844):0.000904):0.022468,(530:0.058110,((558:0.017730,817:0.301970):0.068514,605:0.045177):0.067690):0.085533):0.019777,(472:0.285273,622:0.093624):0.324530):0.086626):0.002858):0.147175,(((((520:0.120803,(552:0.061264,553:0.017459):0.182742):0.007079,556:0.231920):0.017929,561:0.230684):0.090985,610:0.036932):0.018555,606:0.006206):0.161156):0.165786,(516:0.118171,523:0.202930):0.001538):0.008624,((((510:0.740248,521:0.140659):0.248881,(602:0.044542,603:0.044542):0.123232):0.141322,((544:0.384116,608:0.025457):0.063875,589:0.226225):0.047279):0.042413,607:0.066886):0.017642):0.337408):0.000177,(810:0.011693,818:0.185002):0.353038):0.002002,((((((226:0.264663,490:0.289303):0.100600,(491:0.229864,814:0.311817):0.080641):0.244543,(244:0.593743,524:0.204854):0.010587):0.046479,246:0.237279):0.004622,(228:0.361582,(311:0.268267,313:0.303859):0.090577):0.036490):0.512823,568:0.078588):0.233276):0.184320,(189:0.868874,(((198:0.110775,518:0.086134):0.006784,(440:0.987502,594:0.073059):0.011645):0.204683,649:0.081311):0.032030):0.193931):0.028426,((((183:0.231973,(((((542:0.028093,618:0.069161):0.007960,583:0.047005):0.006654,623:0.157698):0.004457,(595:0.085619,612:0.088357):0.002614):0.009582,(616:0.181289,816:0.365056):0.047944):0.240934):0.036695,((((((((320:0.006277,632:0.006277):0.396369,((628:0.319181,788:0.213319):0.046413,789:0.260607):0.058955):0.004424,787:0.125625):0.230809,((803:0.239434,806:0.129880):0.076640,805:0.057954):0.232435):0.016818,((((538:0.063947,569:0.581287):0.016379,(591:0.055254,763:0.983740):0.107208):0.002596,(546:0.638052,(570:0.168115,(786:0.092664,807:0.725753):0.027279):0.070211):0.121005):0.237246,(752:0.169904,753:0.134312):0.500595):0.000625):0.007956,808:0.290419):0.000392,((((435:0.667192,528:0.009994):0.372113,(522:0.167131,547:0.076896):0.031540):0.103336,((((790:0.188337,793:0.027553):0.001565,791:0.008943):0.023054,794:0.110943):0.054952,(792:0.019431,804:0.012397):0.149118):0.205375):0.001892,588:0.046655):0.235942):0.008023,627:0.350852):0.035543):0.026572,(652:0.259029,((660:0.104611,661:0.085446):0.129341,750:0.346276):0.005912):0.063589):0.137667,(539:0.359287,(((((566:0.288832,581:0.151940):0.107690,640:0.158329):0.065703,697:0.254148):0.007649,((615:0.241678,686:0.123951):0.070066,659:0.207706):0.013023):0.010104,654:0.252736):0.040842):0.150279):0.012306):0.004433,(551:0.413102,((590:0.213755,617:0.014006):0.094382,669:0.001611):0.293763):0.170697):0.150833,(((519:0.483542,642:0.045372):0.001913,(641:0.040350,685:0.147240):0.050741):0.029816,((527:0.327132,(614:0.278061,674:0.193188):0.040858):0.005834,699:0.212500):0.034462):0.334351):0.016534,554:0.710099):0.172668,((((((((143:0.040975,268:0.372369):0.041518,(203:0.183764,592:0.222094):0.068589):0.129054,293:0.630551):0.070312,687:0.125800):0.009256,665:0.099464):0.131495,629:0.178940):0.043647,(580:0.383672,630:0.320702):0.378386):0.105670,676:0.057211):0.072534):0.148755,653:0.281237):0.235679,(((((((195:0.008068,644:0.005330):0.250506,288:0.017643):0.017534,634:0.084459):0.064733,678:0.110862):0.003042,196:0.291864):0.275233,(689:0.146405,690:0.354482):0.171548):0.112602,(633:0.398435,688:0.431289):0.141634):0.182185):0.040096,(((286:0.133478,289:0.089672):0.120536,(290:0.128751,291:0.126013):0.023963):0.415356,683:0.365582):0.062864):0.013307,(726:0.072356,728:0.077831):0.114777):0.080328):0.059463):0.178803,21:0.234565):0.049101,727:0.535662):0.099361,((((6:0.179999,(((((260:0.213057,(((469:0.242853,597:0.070369):0.418112,625:0.335047):0.053110,(534:0.292289,545:0.374425):0.232873):0.796838):0.047495,(656:0.152563,657:0.051263):0.034067):0.001403,274:0.152441):0.106933,677:0.155336):0.410251,662:0.124907):0.181033):0.029853,14:0.157833):0.334660,((7:0.241286,((17:0.088931,146:0.379143):0.043801,664:0.548771):0.029157):0.296923,724:0.179437):0.006303):0.141788,((((144:0.200713,270:0.365098):0.017069,(181:0.370420,645:0.104734):0.006272):0.586819,((((((178:0.413205,319:0.188701):0.352682,191:0.040357):0.200240,(192:0.235043,266:0.435020):0.005554):0.011272,((((199:0.202962,255:0.161894):0.000594,310:0.187129):0.026995,(238:0.253360,658:0.209555):0.018259):0.180190,(306:0.242060,643:0.184565):0.059053):0.005513):0.117504,(((619:0.213950,784:0.314993):0.207929,663:0.046680):0.229381,648:0.366525):0.109739):0.089825,232:0.697505):0.391947):0.118815,((((((145:0.018009,((((206:0.529245,598:0.080352):0.216601,(655:0.070311,668:0.026505):0.114391):0.034150,548:1.100325):0.005698,((785:0.034774,796:0.151222):0.009914,797:0.006244):0.473237):0.056407):0.055706,((221:0.289867,282:0.163926):0.008053,(795:0.267818,((798:0.050268,799:0.072989):0.134803,815:0.148599):0.108637):0.029657):0.112665):0.088633,666:0.449936):0.024670,(((((((165:0.144516,(174:0.142347,215:0.131396):0.067877):0.063896,194:0.539578):0.012486,(237:0.224753,(531:0.389042,667:0.022284):0.243537):0.012572):0.003580,166:0.205314):3.519e-05,(251:0.241019,(307:0.138877,555:0.215537):0.000841):0.005398):0.121021,(294:0.521665,549:0.324653):0.141347):0.076918,586:1.019190):0.027512):0.284591,261:0.759197):0.404860,(((635:0.108922,((637:0.184139,638:0.014392):0.015201,693:0.037807):0.073853):0.060928,646:0.306742):0.116257,((636:0.037354,(694:0.042308,695:0.042308):0.074444):0.085244,698:0.377218):0.048520):0.409662):0.014095):0.501989):0.030859):0.022672,(((((((8:0.150324,10:0.133897):0.455225,24:0.235825):0.033038,719:0.372901):0.017903,(((147:0.363736,272:0.360998):0.030868,((((148:0.379456,(((271:0.087542,759:0.131348):0.169976,742:0.275157):0.120966,((650:0.220254,709:0.154545):0.029509,(710:0.135975,((738:0.095755,740:0.062901):0.043004,739:0.023984):0.484439):0.007012):4.176e-05):0.003710):0.064129,((((670:0.056778,671:0.051302):0.034174,673:0.047146):0.052970,672:0.127494):0.046526,696:0.174020):0.220284):0.003040,257:0.372704):0.017144,149:0.239266):0.032135):0.151110,704:0.022671):0.220290):0.022467,717:0.268165):0.017563,(716:0.177040,720:0.464628):0.108688):0.011116,26:0.294106):0.018506):0.259021,(150:0.865511,705:0.441030):0.322253):0.441334,((((((22:0.346952,25:0.281244):0.014970,28:0.192175):0.115673,(730:0.212133,(731:0.221770,732:0.120469):0.053334):0.177851):0.329876,50:0.210734):0.041129,(48:0.200917,51:0.176276):0.070111):0.098031,30:0.689274):0.148472):0.030731,57:0.504456):0.131283,((((47:0.141784,(712:0.245024,713:0.058965):0.096509):0.116118,(707:0.237587,711:0.226636):0.480160):0.076793,714:0.301841):0.079321,49:0.389376):0.271004):0.365971,52:1.018137):0.496911,(((((((((((2:0.285362,19:0.126566):0.409573,718:0.065114):0.436511,(20:0.554918,((701:0.280518,706:0.050538):0.023541,729:0.189069):0.174085):0.412256):0.153166,(38:0.175318,39:0.169843):0.274248):0.049081,(37:0.280800,56:0.111054):0.231537):0.036265,((43:0.200879,(703:0.539957,723:0.047258):0.213853):0.130191,54:0.257148):0.132659):0.025394,((((9:0.203194,(((159:0.216364,160:0.153508):0.253812,161:0.226621):0.055148,250:0.443302):0.009037):0.020703,((156:0.386030,((157:0.121688,158:0.058718):0.098973,202:0.313634):0.127039):0.044398,647:0.304487):0.056302):0.510200,162:0.873727):0.386273,164:0.958722):0.231177):0.019945,(34:0.340476,163:1.060645):0.338225):0.198019,((((((((((23:0.111966,(299:0.877552,782:0.045734):0.307652):0.042944,27:0.037182):0.241706,29:0.183063):0.285125,55:0.087741):0.077611,(708:0.050796,733:0.097340):0.287040):0.067399,33:0.514635):0.005663,(35:0.454015,(((154:0.387425,273:0.258746):0.044788,692:0.287107):0.007929,(155:0.310607,292:0.732121):0.009070):0.925691):0.027954):0.301722,((45:0.052758,702:0.693301):0.219702,(53:0.145896,(700:0.159898,725:0.343334):0.486910):0.074544):0.325171):0.008978,(40:0.373884,(779:0.212868,781:0.028536):0.204382):0.306647):0.001301,((36:0.554348,44:0.453048):0.154142,((41:0.081862,46:0.049008):0.101354,42:0.183216):0.443138):0.008934):0.080011):0.185947,(((31:0.144113,(((152:0.318890,153:0.269609):0.064347,(287:0.175959,312:0.266308):0.491901):0.037988,(((298:0.486565,318:0.472875):0.170792,780:0.270773):0.033250,325:0.734413):0.009765):0.536144):0.082953,222:1.059487):0.477710,783:1.489470):0.467404):0.204765,((16:0.631768,32:0.108724):0.485948,(18:0.045644,128:0.045644):1.020052):0.782273):0.485696):0.250554,151:2.663617):0;
tree PAUP_16 = [&R] (((((((((((((((((((1:0.069830,3:0.064354):0.125534,241:0.272024):0.022109,721:0.203784):0.038925,(((234:0.138308,684:0.053435):0.296689,(314:0.203024,675:0.088035):0.494693):0.024260,(236:0.104030,681:0.167000):0.273093):0.035333):0.042435,(((15:0.138560,(170:0.349076,679:0.475017):0.000298):0.000500,((177:0.343568,(303:0.043102,308:0.095121):0.013106):0.321205,(722:0.069142,760:0.381257):0.048175):0.021743):0.037693,(((190:0.081273,240:0.007351):0.590026,651:0.227881):0.037277,235:0.437643):0.026584):0.028994):0.019227,(309:0.402724,639:0.394510):0.109724):0.003183,((682:0.400593,691:0.258224):0.018672,((800:0.302694,802:0.166989):0.114760,801:0.049599):0.212102):0.085414):0.163950,((((4:0.200022,5:0.194546):0.109915,((11:0.157249,253:0.403656):0.015943,302:0.594707):0.079249):0.003329,(((12:0.068473,715:0.035619):0.089794,((13:0.113734,683:0.354665):0.010088,285:0.698657):0.034445):0.013241,((((((((((((((((((((((((((((((((((((((((((58:0.030481,60:0.066073):0.023710,61:0.095259):0.001634,(59:0.032586,62:0.054489):0.036928):0.123498,((63:0.067631,102:0.012874):0.029198,(64:0.113330,101:0.031195):0.008139):0.118086):0.311396,((223:0.043717,349:0.046455):0.018797,224:0.062514):0.020152):0.012877,(65:0.374900,((66:0.074972,67:0.069496):0.252025,(((((93:0.047742,95:0.036790):0.005972,96:0.042762):0.004252,98:0.005946):0.061925,94:0.119890):0.065600,(97:0.038544,99:0.005690):0.127781):0.116865):0.086234):0.128697):0.036099,124:0.383525):0.012150,120:0.425791):0.057869,225:0.201662):0.385004,(((((((((68:0.055541,81:0.055541):0.023870,80:0.117741):0.013424,(((78:0.034342,79:0.064458):0.015229,116:0.003028):0.016345,117:0.000208):0.035131):0.047102,(69:0.124902,((74:0.050999,77:0.012669):0.013260,(75:0.023819,76:0.023819):0.002110):0.057906):0.056102):0.011718,(70:0.102477,((71:0.008551,72:0.011289):0.026852,73:0.038141):0.012316):0.092983):0.365419,((103:0.100483,809:0.193569):0.255641,105:0.369813):0.114406):0.020683,361:0.085897):0.021777,360:0.104936):0.018865,366:0.222363):0.430011):0.118034,(((100:0.466721,343:0.086046):0.205971,359:0.289280):0.169500,331:0.398547):0.232231):0.003331,(((((((((82:0.577595,85:0.542003):0.075422,122:0.499697):0.015520,(111:0.472532,376:0.299933):0.072801):0.051668,326:0.013725):0.000951,(((83:0.546880,((84:0.499641,352:0.247644):0.005629,(86:0.095910,87:0.109599):0.464116):0.033397):0.004965,((112:0.006241,113:0.006241):0.471393,(125:0.364271,340:0.106913):0.000997):0.011241):0.098913,(((((107:0.034588,108:0.023637):0.009208,109:0.024631):0.321948,341:0.176718):0.144446,((110:0.413294,342:0.155822):0.005966,333:0.213808):0.047124):0.103170,(123:0.359319,353:0.189573):0.097869):0.031923):0.012901):0.047787,(((((88:0.033004,(90:0.040716,91:0.035241):0.049782):0.013162,89:0.117350):0.128304,114:0.103285):0.354784,(92:0.455913,334:0.231295):0.092505):0.034142,106:0.525066):0.128887):0.202039,776:0.061029):0.021215,336:0.094180):0.143617,(254:0.053590,382:0.239764):0.061004):0.043243):0.011984,(((((((126:0.208323,127:0.200110):0.208982,344:0.184588):0.044373,297:0.163253):0.355437,263:0.078010):0.033669,197:0.229406):0.109229,(397:0.093102,399:0.071199):0.119592):0.037911,428:0.006822):0.001352):0.023507,(((115:0.843754,322:0.071680):0.100934,(264:0.113248,278:0.299307):0.023775):0.103065,((335:0.176933,(338:0.145609,(370:0.039466,395:0.220164):0.002105):0.045013):0.021636,398:0.113696):0.109964):0.029901):0.572019,((315:0.299729,496:0.324369):0.050407,445:0.054447):0.007158):0.020489,(((262:0.413595,((380:0.241512,(381:0.099439,492:0.000877):0.024345):0.194634,396:0.301991):0.097914):0.245783,((329:0.487544,(((((((362:0.008880,363:0.003404):0.100381,364:0.043552):0.015094,392:0.014841):0.119835,379:0.271568):0.006027,372:0.195460):0.004683,(371:0.004792,(377:0.038397,378:0.005543):0.023890):0.334867):0.220464,(476:0.132398,777:0.485744):0.052754):0.170975):0.110131,425:0.227951):0.026111):0.159378,((412:0.288336,424:0.348569):0.047935,(444:0.283527,508:0.297216):0.022628):0.038839):0.060168):0.012024,((((((((((((((((121:0.273598,755:0.353110):0.136879,771:0.305826):0.038126,772:0.193905):0.044664,769:0.307101):0.058430,323:0.245058):0.196403,(756:0.397254,757:0.196347):0.269716):0.319508,(((((129:0.046990,346:0.350778):0.170003,(130:0.191959,347:0.295883):0.038724):0.031915,(131:0.194743,(((229:0.066247,(((275:0.364813,(327:0.084009,330:0.062106):0.048087):0.084490,400:0.197421):0.020295,393:0.406628):0.291948):0.036817,369:0.527316):0.000532,249:0.051576):0.006274):0.037738):0.075514,267:0.108132):0.028422,((204:0.281445,281:0.152766):0.073323,((207:0.230999,765:0.328035):0.009222,770:0.390436):0.117284):0.030930):0.063271):0.024379,187:0.169446):0.116120,((211:0.331007,213:0.237920):0.203440,(276:0.118072,(337:0.234664,391:0.190858):0.017563):0.145327):0.071448):0.019470,((167:0.153414,((171:0.265234,231:0.131193):0.004566,(758:0.420692,761:0.360499):0.440444):0.014917):0.328903,(((186:0.065822,(387:0.174916,390:0.158489):0.052439):0.065633,239:0.079436):0.083869,(((((((208:0.179550,209:0.176812):0.030961,766:0.003440):0.324684,(383:0.133293,775:0.493377):0.002290):0.003562,(389:0.068451,778:0.138616):0.002248):0.045694,(385:0.154736,773:0.260255):0.060219):0.028759,((767:0.289460,774:0.048240):0.000658,768:0.196988):0.115112):0.067066,((245:0.320483,402:0.328696):0.015681,(((304:0.169870,404:0.041191):0.030272,345:0.558686):0.045502,365:0.155294):0.038502):0.037587):0.129048):0.067129):0.058175):0.359201,(423:0.055568,426:0.022714):0.430594):0.006966,((216:0.363877,280:0.240674):0.308156,443:0.080543):0.127848):0.002082,(441:0.118060,461:0.085206):0.095151):0.017345,(((416:0.435057,481:0.043544):0.148334,484:0.030346):0.020038,458:0.025857):0.015902):0.001076,464:0.133070):0.001921,(427:0.055924,(449:0.036826,497:0.179194):0.103972):0.005145):0.005671):0.000237,(((((((259:0.101359,(355:0.223821,438:0.117045):0.055499):0.010002,((356:0.070655,419:0.021374):0.007688,420:0.004421):0.221930):0.400021,507:0.300454):0.040540,470:0.004238):0.006969,486:0.027634):0.042304,409:0.371101):0.055357,(((((401:0.349142,(511:0.027963,512:0.025225):0.225354):0.417276,((414:0.235788,505:0.213885):0.057139,494:0.405179):0.103767):0.051677,506:0.426468):0.022398,462:0.205198):0.005796,(408:0.104714,485:0.121141):0.004980):0.007388):0.007391):0.038611,410:0.149394):0.020047,465:0.035400):0.003238,(((212:0.422291,((214:0.075960,((386:0.059594,388:0.040429):0.079033,403:0.245403):0.087915):0.097488,(279:0.392257,493:0.217034):0.011172):0.292648):0.182347,((411:0.344596,(460:0.095928,463:0.090452):0.010476):0.008479,471:0.010844):0.024207):0.061375,487:0.066309):0.089943):0.052562,((((((328:0.103907,374:0.117597):0.034081,(384:0.178723,406:0.110277):0.030450):0.045483,367:0.205374):0.003404,(((368:0.146454,407:0.102649):0.025488,375:0.125399):0.031392,405:0.288208):0.005444):0.700478,(448:0.238109,483:0.082052):0.035852):0.001901,(413:0.145818,488:0.022615):0.064336):0.121863):0.462846,437:0.477387):0.040429,((498:0.342987,515:0.211570):0.171456,525:0.051633):0.134789):0.110037,(((201:0.326159,453:0.276877):0.036586,(265:0.024600,567:0.002697):0.195777):0.188851,(564:0.052465,587:0.077106):0.085601):0.098160):0.354724,247:0.333592):0.045649,((((((133:0.499602,((((175:0.863219,((252:0.461384,811:0.172726):0.505321,(415:0.227733,(455:0.247081,596:0.066383):0.002555):0.035457):0.019718):0.062386,((457:0.114312,459:0.078834):0.408071,613:0.213120):0.014447):0.162175,624:0.436286):0.025333,((205:0.223591,217:0.171572):0.292277,(529:0.117388,533:0.043466):0.004116):0.030623):0.046198):0.006552,258:0.278798):0.008421,526:0.224249):0.042697,((141:0.118450,142:0.039052):0.557670,(532:0.047794,577:0.031367):0.020409):0.034471):0.023165,(810:0.010256,818:0.135591):0.073237):0.332721,(((176:0.848782,210:0.492976):0.221104,((((180:0.218786,468:0.366630):0.001716,482:0.223239):0.078851,((295:0.089977,504:0.601842):0.037579,(296:0.010393,500:0.067888):0.442854):0.270358):0.187574,600:0.144581):0.218940):0.005166,(573:0.087220,576:0.087220):0.092555):0.262357):0.013769):0.203339,(((((((((((((((118:0.020747,119:0.012533):2.260754,605:0.085630):0.040581,((472:0.321838,622:0.130189):0.180325,817:0.188995):0.015675):0.008558,((452:0.268287,495:0.208055):0.102531,601:0.003832):0.152839):0.077702,520:0.174141):0.002797,(560:0.234048,565:0.176553):0.027763):0.004894,(227:0.309354,(563:0.109737,604:0.120689):0.112005):0.006633):0.062412,(((173:0.047642,561:0.006575):0.219122,(552:0.063899,553:0.020094):0.200127):0.068499,(557:0.242361,562:0.195817):0.071000):0.034922):0.014423,606:0.009523):0.016101,610:0.074905):0.077018,((((447:0.429693,611:0.191500):0.181976,609:0.143382):0.005779,((540:0.027480,541:0.027480):0.159434,((543:0.214059,558:0.003131):0.000187,556:0.027959):0.175383):0.000577):0.120940,(530:0.179103,599:0.162675):0.025291):0.130966):0.163492,523:0.137454):0.104784,516:0.157479):0.008096,((((510:0.742016,521:0.142426):0.179372,(602:0.009288,603:0.009288):0.090745):0.210522,((544:0.404335,608:0.045677):0.021554,589:0.204124):0.070839):0.006140,607:0.032073):0.089696):0.131780,(((226:0.406374,491:0.351617):0.252247,((228:0.306286,244:0.563644):0.053841,(246:0.190716,(((311:0.182383,313:0.217975):0.130548,490:0.603143):0.024325,(524:0.138509,814:0.543071):0.069954):0.006893):0.013240):0.035661):0.460072,568:0.023553):0.117745):0.041671):0.006577,(((((104:1.653802,((184:0.296247,332:0.247079):0.195086,((339:0.229309,((350:0.026692,357:0.081449):0.188668,((734:0.005668,(735:0.004626,737:0.066437):0.128990):0.062188,736:0.076060):0.454187):0.005735):0.016259,354:0.261995):0.122676):0.466940):0.766819,582:0.413776):0.001664,((418:0.142470,454:0.164372):0.074699,620:0.113131):0.318737):0.051844,(358:1.618676,((467:0.065180,514:0.133626):0.135772,(499:0.024473,503:0.153152):0.077915):0.391030):0.056001):0.450901,(((((134:0.528180,(135:0.140461,(284:0.111133,300:0.124822):0.182647):0.384981):0.244464,((436:0.430641,626:0.151267):0.014184,621:0.159975):0.065099):0.001945,(((((139:0.147364,140:0.292470):0.351467,248:0.520734):0.062611,(172:0.263247,631:0.129093):0.046199):0.001264,((168:0.318726,(188:0.008337,(242:0.069396,243:0.069396):0.234742):0.052917):0.213854,((169:0.019520,301:0.241172):0.601209,550:0.160657):0.062432):0.019175):0.013497,813:0.097188):0.004111):0.228501,((((((((((136:0.140956,233:0.343442):0.181333,(((((269:0.121516,316:0.220079):0.007846,(439:0.059063,764:0.069405):0.007328):0.354113,477:0.352172):0.006855,(((429:0.794677,762:0.066625):0.075556,509:0.360993):0.022248,475:0.254677):0.052332):0.023361,593:0.020878):0.054890):0.254745,((137:0.081130,(751:0.212767,754:0.242883):0.284402):0.026709,456:0.600538):0.408962):0.001517,((((((179:0.256812,317:0.073376):0.052292,(283:0.085936,324:0.140693):0.023305):0.096911,321:0.263647):0.485374,585:0.053607):0.144531,(219:0.186232,(220:0.055239,571:0.079879):0.103615):0.151650):0.052677,(572:0.006549,575:0.003811):0.003335):0.018245):0.008951,(138:0.548912,((442:0.521499,(517:0.017730,559:0.025943):0.057386):0.141297,451:0.528641):0.033960):0.002998):0.006053,574:0.040395):0.015696,578:0.056090):0.099601,(185:0.267009,218:0.165708):0.496600):0.012856,(((((200:0.147934,256:0.309468):0.049943,277:0.099201):0.039271,230:0.119307):0.215526,450:0.545761):0.078058,812:0.374859):0.056821):0.077407,579:0.243217):0.015178):0.143685,(193:0.164231,((535:0.144667,536:0.122764):0.114588,537:0.259256):0.085673):0.013345):0.061509):0.199491):0.081404,(((132:0.246636,((((((305:0.254586,((473:0.066362,474:0.038984):0.132992,513:0.125433):0.022376):0.548976,422:0.321586):0.058613,(373:0.856769,489:0.002559):0.021833):0.032433,((417:0.195976,((421:0.322809,446:0.172227):0.035800,480:0.098514):0.094725):0.091242,(478:0.129841,479:0.017703):0.023222):0.013161):0.005968,348:0.886886):0.055241,501:0.035899):0.063008):0.133883,((((182:0.344518,351:0.111915):0.408930,466:0.230519):0.288410,394:0.806517):0.115137,(((430:0.327242,502:0.519006):0.182503,(431:0.040055,432:0.004463):0.264351):0.027469,(433:0.088251,434:0.088251):0.046499):0.036619):0.266646):0.179819,584:0.125020):0.942530):0.032970,(((189:0.120367,440:0.487353):0.428691,594:0.001601):0.116490,198:0.150945):0.204993):0.004730,(518:0.335762,649:0.119471):0.000267):0.042597,((((((183:0.066718,((538:0.059262,(((546:0.664584,750:0.194700):0.009558,(803:0.462505,806:0.107602):0.040459):0.036067,(591:0.078125,(786:0.092189,807:0.017518):0.027795):0.038083):0.025189):0.018268,((569:0.408583,(763:0.743712,805:0.070184):0.166031):0.128330,570:0.295982):0.057958):0.093225):0.089189,((542:0.028368,616:0.200852):0.053180,((583:0.009821,612:0.042676):0.014202,(595:0.043371,((618:0.022752,816:0.194755):0.005477,623:0.102150):0.015143):0.010769):0.068475):0.140068):0.018374,(((435:0.687610,528:0.030411):0.443203,588:0.032935):0.090354,(522:0.265783,(547:0.082650,(((790:0.153771,791:0.300289):0.002645,(792:0.079257,804:0.098673):0.261439):0.127588,(793:0.040156,794:0.059673):0.090382):0.093332):0.092898):0.114749):0.108488):0.033041,652:0.234701):0.014537,(551:0.347599,((590:0.278327,617:0.078577):0.036026,669:0.007827):0.222044):0.008415):0.004056,((320:0.076821,632:0.076821):0.314067,(((628:0.339868,787:0.382832):0.020046,788:0.184432):0.011328,789:0.038966):0.041549):0.272970):0.045934):0.034086,(((539:0.289674,581:0.314314):0.009168,((615:0.194559,654:0.112424):0.099269,659:0.189790):0.021441):0.008918,((566:0.437131,(686:0.173549,697:0.228306):0.000749):0.029422,640:0.228360):0.002740):0.074835):0.032265,(627:0.342662,((660:0.055411,661:0.036246):0.173738,((752:0.116266,753:0.080674):0.522793,808:0.250398):0.036246):0.003999):0.113266):0.030552,554:0.461839):0.135968,((((519:0.469458,685:0.181984):0.004535,641:0.079628):0.003973,642:0.039795):0.055616,(((527:0.263864,699:0.143398):0.047344,614:0.302995):0.011524,674:0.229645):0.063005):0.220283):0.141996,((((((143:0.078201,268:0.409595):0.016933,203:0.264995):0.004360,592:0.307685):0.111670,293:0.630169):0.132748,(629:0.058915,(665:0.053264,687:0.088856):0.057670):0.041328):0.130853,(580:0.311400,630:0.248429):0.459166):0.026732):0.074763,676:0.061544):0.195969,653:0.260250):0.163434,(((286:0.378504,289:0.334699):0.010856,290:0.288060):0.073824,291:0.359146):0.135723):0.008034,(((((((195:0.133345,644:0.130607):0.169596,288:0.062010):0.000312,634:0.111603):0.074679,690:0.284845):0.066691,(196:0.328567,678:0.150607):0.064037):0.040344,689:0.183804):0.208206,(633:0.377749,688:0.410604):0.123774):0.135534):0.109286):0.081524):0.130086,(21:0.003854,(680:0.477591,((726:0.050018,728:0.055494):0.095267,(((741:0.013287,744:0.007811):0.061628,747:0.000993):0.159269,(((743:0.165364,745:0.055850):0.034735,(746:0.033110,748:0.019421):0.052000):0.087346,749:0.114962):0.001494):0.485937):0.001025):0.128704):0.094414):0.025414):0.049931,(((((144:0.091954,(181:0.148280,270:0.153755):0.102584):0.089177,645:0.074355):0.490838,(((((((178:0.434935,319:0.210431):0.320406,306:0.084567):0.057054,(191:0.044819,192:0.044819):0.042045):0.127835,(((199:0.192083,255:0.151015):0.013166,310:0.188822):0.141065,(238:0.240659,658:0.196853):0.146723):0.032769):0.013448,266:0.428123):0.007437,643:0.232845):0.155848,(232:0.508854,(((619:0.089599,784:0.077739):0.333231,648:0.138094):0.016896,663:0.064526):0.222448):0.120883):0.327082):0.290078,((((((145:0.001418,((548:1.097370,(668:0.146812,((785:0.038605,796:0.004049):0.000639,797:0.072130):0.543910):0.025278):0.001671,655:0.217567):0.046799):0.057589,(206:0.487817,598:0.038923):0.395283):0.139695,(((221:0.188535,282:0.062594):0.022197,(294:0.257600,795:0.049664):0.196687):0.074373,(549:0.063530,(((586:0.279615,815:0.090793):0.105672,799:0.038738):0.114642,798:0.196134):0.039874):0.268118):0.250467):0.023501,(((165:0.218318,((174:0.272901,307:0.127795):0.010442,667:0.275130):0.000683):0.002830,(166:0.171343,237:0.206936):0.030640):0.032087,(((194:0.255665,531:0.348752):0.222424,(251:0.114718,555:0.090078):0.054108):0.061379,215:0.263060):0.044933):0.231916):0.003314,666:0.513105):0.662074,(((((635:0.096233,(637:0.251952,(695:0.006683,698:0.181905):0.045406):0.008552):0.047229,(636:0.003082,638:0.112596):0.025391):0.102173,646:0.382528):0.022639,693:0.271012):0.179923,694:0.412605):0.258696):0.041602):0.009906,261:1.226688):0.274897):0.118739,727:0.544348):0.016126,((6:0.340347,(((7:0.187339,(146:0.393368,664:0.519195):0.004786):0.029834,17:0.137775):0.104597,(14:0.255410,((((260:0.351490,(274:0.221982,((469:0.504231,(597:0.329965,625:0.176532):0.001781):0.128994,(534:0.148309,545:0.230445):0.296004):0.996127):0.019993):0.009086,(656:0.281389,657:0.180088):0.005265):0.136678,677:0.283702):0.471971,662:0.314994):0.118377):0.014340):0.018577):0.099848,724:0.081422):0.202415):0.025099,720:0.530816):0.046255,(((((8:0.207603,10:0.191175):0.283588,716:0.080399):0.145458,24:0.266925):0.005825,(704:0.225596,719:0.373440):0.003348):0.043235,(26:0.257717,((((((147:0.312243,257:0.339622):0.007094,710:0.187920):0.043002,(((738:0.022078,739:0.130410):0.087031,740:0.076254):0.525648,759:0.426794):0.083388):0.217019,(((670:0.017790,671:0.012315):0.234011,(673:0.100890,696:0.128269):0.107105):0.080131,672:0.315505):0.315872):0.141773,((((148:0.396073,650:0.270132):0.031798,(271:0.385118,(272:0.277924,742:0.609711):0.000418):0.045491):0.157415,709:0.393636):0.038182,149:0.398964):0.198963):0.029652,717:0.230477):0.029978):0.014463):0.014565):0.236187,(150:1.036807,705:0.612326):0.102255):0.337598,((((22:0.271292,25:0.205583):0.151404,28:0.252949):0.261176,50:0.087134):0.192171,((48:0.122767,(730:0.251282,(731:0.239843,732:0.138543):0.074410):0.361446):0.010920,51:0.109046):0.164783):0.066623):0.216679,((((30:0.593677,714:0.246084):0.017222,((47:0.210068,(712:0.241076,713:0.055016):0.168741):0.001194,(707:0.226822,711:0.215871):0.444284):0.084899):0.077987,49:0.349507):0.013551,57:0.338418):0.199549):0.449624,52:1.004018):0.631791,(((((((((2:0.283467,19:0.124672):0.412287,718:0.065934):0.478607,56:0.183260):0.033071,((((20:0.518258,706:0.211505):0.131656,729:0.458150):0.168266,701:0.741406):0.214218,(37:0.336721,(38:0.054829,39:0.049354):0.268202):0.038593):0.010764):0.042035,(((((9:0.192397,((156:0.181211,(157:0.123163,(158:0.016982,202:0.172925):0.043211):0.019718):0.198140,647:0.253410):0.075880):0.010507,250:0.452048):0.078222,((159:0.254036,160:0.191180):0.247803,161:0.258285):0.110452):0.437543,162:0.858299):0.347090,164:0.904111):0.139903):0.088310,((43:0.081903,723:0.142136):0.137035,(54:0.136322,703:0.763176):0.008694):0.212611):0.127808,(((((((23:0.309900,(299:1.021022,782:0.070382):0.362116):0.065394,27:0.257566):0.047340,29:0.209081):0.368248,55:0.196882):0.093787,((33:0.516158,40:0.365690):0.014152,(708:0.023384,733:0.069928):0.397526):0.042244):0.059311,(((((35:0.039961,((((154:0.336356,273:0.207677):0.361113,155:0.577003):0.022993,292:1.021511):0.127665,692:0.703020):0.103653):0.445527,((41:0.082352,46:0.049498):0.101609,42:0.183962):0.142845):0.035896,(45:0.192016,(53:0.128709,((700:0.207442,725:0.390878):0.074891,702:0.473983):0.347289):0.011288):0.143308):0.042763,(36:0.436336,44:0.335036):0.051265):0.009892,(779:0.239937,781:0.168730):0.378599):0.019496):0.047202,(34:0.456521,163:1.176690):0.186954):0.085515):0.053871,(((31:0.021912,((((152:0.264355,153:0.215074):0.156072,(298:0.245687,318:0.231998):0.453887):0.013971,325:0.757351):0.009205,((287:0.298798,312:0.389147):0.392145,780:0.375604):0.037283):0.391564):0.033246,222:0.887578):0.596798,783:1.436312):0.240420):0.363805,((16:0.543786,32:0.020742):0.015222,(18:0.377097,128:0.377097):0.129891):1.220216):0.727221):0.333153,151:2.866977):0;
tree PAUP_17 = [&R] ((((((((((((((((1:0.050081,3:0.044605):0.203193,721:0.239585):0.033843,241:0.363777):0.052723,(234:0.144696,684:0.059822):0.433337):0.017475,((681:0.425681,760:0.425681):0.025340,682:0.415429):0.125322):0.032954,((15:0.234343,((177:0.533513,303:0.246152):0.000150,308:0.298322):0.248137):0.055489,((((170:0.174050,(((190:0.114242,240:0.040320):0.199509,679:0.092100):0.059759,((800:0.340623,802:0.067951):0.073738,801:0.033575):0.174281):0.148132):0.025355,(236:0.236798,(314:0.173519,675:0.058529):0.408135):0.000937):0.020274,651:0.123855):0.159104,(((235:0.241192,691:0.087872):0.153342,(309:0.332146,639:0.323933):0.062387):0.011613,722:0.118672):0.049297):0.121864):0.007350):0.210672,(((((4:0.208292,5:0.202816):0.038671,(726:0.020185,728:0.025661):0.152856):0.028430,(13:0.206708,((((144:0.152021,(181:0.134320,270:0.139796):0.176610):0.014934,645:0.060179):0.602876,((((145:0.004732,(((((206:0.472616,598:0.023723):0.263546,548:1.056490):0.027748,((785:0.010668,796:0.017974):0.184999,797:0.054694):0.272034):0.005273,655:0.208038):0.004551,668:0.168783):0.055092):0.162287,815:0.188019):0.029137,(((((((165:0.177596,667:0.235091):0.013951,237:0.207974):0.019716,166:0.192098):0.020969,(194:0.542617,((215:0.230740,555:0.173245):0.022740,251:0.220626):0.012728):0.020781):0.029302,((174:0.240582,307:0.095476):0.033446,531:0.632573):0.053214):0.104453,(((221:0.277798,(282:0.151645,(294:0.310592,(795:0.018268,799:0.005069):0.127803):0.210549):0.000212):0.001282,798:0.308328):0.006618,((549:0.077345,586:0.553617):0.242834,666:0.224354):0.012063):0.154211):0.092717,261:0.483344):0.000400):0.015684,((((((178:0.332530,319:0.108026):0.424519,(191:0.028587,(192:0.019219,306:0.073976):0.009368):0.002932):0.008291,266:0.239787):0.125999,643:0.163071):0.019445,(((199:0.192560,310:0.176133):0.009887,255:0.161379):0.066091,(238:0.214991,658:0.171185):0.094615):0.081101):0.034166,(232:0.424780,(((619:0.161592,784:0.122960):0.254190,648:0.131046):0.030533,663:0.071116):0.131784):0.032947):0.071819):0.525138):0.031007,((((635:0.116399,636:0.001410):0.073898,(637:0.265646,(638:0.087856,(694:0.014797,695:0.014797):0.042943):0.008043):0.088922):0.201742,646:0.528932):0.030092,(693:0.078230,698:0.215123):0.346638):0.165155):0.194257):0.008452):0.049429,(11:0.198495,((12:0.060517,253:0.309661):0.112373,(((286:0.212465,290:0.111164):0.143195,289:0.311854):0.032707,291:0.284328):0.329242):0.022868):0.068832):0.052085,((((((((((((((((((((((((((((((((((((((((((((((((((((58:0.079607,((59:0.011487,62:0.033390):0.032361,60:0.065751):0.049449):0.011392,61:0.132067):0.086422,(((63:0.037928,64:0.062569):0.100168,101:0.080601):0.013397,102:0.096736):0.061520):0.121225,(65:0.135852,(66:0.035076,67:0.029600):0.139106):0.162794):0.239268,(223:0.125283,(224:0.120279,349:0.123017):0.005004):0.004577):0.018870,124:0.400612):0.076989,(((93:0.050983,95:0.040032):0.079491,94:0.130474):0.008052,((96:0.066384,(97:0.032902,98:4.822e-05):0.025268):0.044494,99:0.069810):0.016697):0.508936):0.012331,(120:0.485883,225:0.203885):0.034165):0.324133,254:0.011989):0.051319,(115:0.807129,(331:0.364913,335:0.033748):0.034162):0.140505):0.112117,493:0.169950):0.000807,((((((126:0.140861,127:0.132647):0.261593,(297:0.101379,344:0.167087):0.002650):0.414251,263:0.077599):0.072161,197:0.267488):0.011809,(336:0.148074,776:0.140268):0.046349):0.001717,370:0.127694):0.103295):0.002150,(262:0.260728,((397:0.072375,399:0.050472):0.077908,398:0.128380):0.099494):0.010742):0.023227,(214:0.105702,428:0.004287):0.035675):0.015334,(((((((((((((82:0.452985,(86:0.082886,87:0.096575):0.359148):0.150795,(84:0.284662,376:0.054568):0.253409):9.236e-05,(85:0.558724,111:0.471113):0.009556):0.010075,((112:0.083442,113:0.083442):0.386754,(122:0.431672,340:0.094803):0.005669):0.023285):0.049342,(83:0.574337,125:0.399000):0.031457):0.006518,(((((107:0.023161,108:0.012209):0.043901,109:0.047897):0.320172,333:0.137975):0.143701,(123:0.373176,342:0.228070):0.001588):0.008087,((110:0.476117,341:0.330897):0.000767,353:0.194772):0.018332):0.067815):0.054212,326:0.017539):0.044631,352:0.450945):0.055737,((((88:0.110981,114:0.039797):0.116470,(89:0.245728,(90:0.070806,91:0.065331):0.161232):0.052908):0.258646,106:0.447768):0.036418,(92:0.302037,334:0.077419):0.239644):0.225211):0.027656,((100:0.506622,343:0.125946):0.048219,359:0.171427):0.195901):0.244935,338:0.234555):0.009606,(264:0.071251,278:0.257311):0.090774):0.064589,382:0.336128):0.066989):0.407646,444:0.243914):0.127024,410:0.064300):0.025259,(414:0.247678,494:0.359929):0.222442):0.001094,((((259:0.081335,((355:0.064429,356:0.075381):0.115245,419:0.141344):0.079621):0.010072,(420:0.145327,438:0.101521):0.061070):0.363197,507:0.243675):0.167590,427:0.025228):0.021618):0.036527,((423:0.231617,426:0.198763):0.262369,(484:0.027169,496:0.366663):0.020548):0.043870):0.005052,((((((((((((((68:0.109100,81:0.109100):0.019163,(((78:0.068048,80:0.098164):0.015355,117:0.017695):0.048196,(79:0.143010,116:0.066350):0.018706):0.004877):0.258135,((((69:0.064649,76:0.023582):0.025410,(74:0.047123,75:0.008793):0.040198):0.010768,77:0.059759):0.175755,(103:0.034733,809:0.127820):0.154238):0.150884):0.156829,((((((70:0.119048,73:0.067029):0.012961,72:0.079991):0.011839,71:0.089092):0.436290,366:0.180298):0.005285,360:0.087021):0.000767,105:0.509530):0.000842):0.005316,361:0.096684):0.397763,322:0.086621):0.113150,(279:0.223837,395:0.289545):0.033430):0.041909,((380:0.214165,381:0.096438):0.010318,492:0.008194):0.118497):0.069637,((((362:0.069799,363:0.064324):0.149307,(((371:0.005212,378:0.029853):0.030259,377:0.092967):0.193315,379:0.171406):0.075079):0.027658,((364:0.147905,392:0.104100):0.012349,372:0.171206):0.020801):0.149446,396:0.259318):0.019146):0.155677,(212:0.085817,((386:0.082408,388:0.063243):0.083811,403:0.272995):0.113986):0.164887):0.290835,(401:0.205642,(511:0.042955,512:0.040217):0.066862):0.502907):0.114295,(412:0.169475,424:0.229708):0.239839):0.026714,458:0.039153):0.001238,(411:0.302869,460:0.064676):0.153562):0.031721):0.004031,485:0.166378):0.022978,((((((((((((((((121:0.098599,755:0.178111):0.280047,771:0.149623):0.080571,(323:0.103159,(769:0.161385,772:0.109647):0.015781):0.049419):0.262747,(756:0.354757,757:0.478081):0.224125):0.268662,187:0.068085):0.031822,(((((((129:0.237317,(229:0.135013,369:0.559265):0.001004):0.007929,(((275:0.367694,327:0.134977):0.156262,(347:0.021496,393:0.434911):0.026074):0.010422,((330:0.138839,400:0.141577):0.067523,346:0.170770):0.073396):0.304868):0.003338,(130:0.108776,131:0.078660):0.153497):0.060937,(249:0.153499,267:0.090528):0.002703):0.009191,((207:0.078528,765:0.086564):0.160644,770:0.246119):0.115132):0.009122,204:0.360689):0.017105,281:0.249115):0.026015):0.133527,((((((167:0.300491,((((208:0.106927,209:0.104190):0.455675,767:0.160950):0.041408,389:0.135953):0.068287,(((((383:0.147128,773:0.227262):0.004708,774:0.126093):0.052918,768:0.235289):0.012667,(775:0.345109,778:0.084349):0.081505):0.000740,(385:0.229492,766:0.323803):0.018785):0.054525):0.022329):0.001811,(239:0.030722,365:0.227847):0.019698):0.000827,((186:0.044824,(387:0.111884,390:0.095457):0.094473):0.057802,((304:0.248463,(345:0.531381,404:0.044157):0.075627):0.074850,((337:0.040227,(758:0.241265,761:0.118843):0.635849):0.195136,391:0.191557):0.000340):0.014768):0.000640):0.005972,(171:0.338205,231:0.204164):0.102199):0.004285,(276:0.114703,402:0.396702):0.012508):0.007632,((211:0.293290,213:0.200203):0.091907,245:0.387934):0.020695):0.147872):0.137043,777:0.562030):0.126713,(409:0.205805,506:0.241397):0.025701):0.123446,(481:0.113176,486:0.009138):0.044650):0.036596,((449:0.046363,497:0.188732):0.017984,463:0.135532):0.045201):0.033993,((329:0.228148,476:0.096732):0.575561,505:0.417558):0.043574):0.013742,(408:0.057863,(445:0.022586,464:0.069130):0.005161):0.072042):0.012438,((441:0.167442,461:0.134588):0.029554,471:0.082006):0.060338):0.011062,((((216:0.311004,280:0.187801):0.354971,443:0.074485):0.094971,(((425:0.196732,508:0.141975):0.199700,462:0.136336):0.021816,487:0.026735):0.000352):0.019740,((315:0.155803,416:0.393996):0.182711,470:0.064729):0.004002):0.076461):0.011719,465:0.017395):0.007804):0.091026,(((((328:0.263787,(368:0.269043,(406:0.117488,407:0.092848):0.132390):0.016646):0.001472,(374:0.113040,375:0.074710):0.165907):0.025730,((367:0.050625,405:0.135498):0.064058,384:0.163964):0.198208):0.540395,448:0.217991):0.047226,((413:0.160928,483:0.070579):0.025188,488:0.062914):0.013392):0.157534):0.487314,((252:0.554582,811:0.265093):0.323018,596:0.015292):0.330890):0.001925,((((175:0.806143,455:0.247736):0.019497,(176:0.502443,210:0.146637):0.087741):0.037734,613:0.165336):0.057228,(498:0.439973,515:0.308556):0.053639):0.166610):0.047489,529:0.173715):0.026123,812:0.364946):0.016195,((((((180:0.256329,(468:0.341826,482:0.196720):0.062347):0.075877,(295:0.125222,((296:0.045041,500:0.102536):0.377250,504:0.608465):0.028621):0.305546):0.147843,600:0.137704):0.004689,((201:0.285255,(265:0.034643,567:0.012740):0.108243):0.201937,453:0.437910):0.060517):0.045981,(564:0.003601,(810:0.068271,818:0.082956):0.140028):0.176559):0.014571,((437:0.560409,525:0.229015):0.018854,577:0.006938):0.007094):0.032253):0.006378,258:0.296333):0.250262,((((((((136:0.253028,233:0.455515):0.129225,(((137:0.006237,(456:0.485061,(751:0.181837,754:0.211954):0.226564):0.013875):0.214210,429:0.981455):0.013086,477:0.408755):0.088488):0.171239,((((((179:0.212308,317:0.028872):0.073155,324:0.140357):0.064785,283:0.150385):0.063246,321:0.271126):0.562212,585:0.137924):0.101731,(219:0.102139,(220:0.015838,571:0.040479):0.058922):0.277260):0.004346):0.013499,578:0.013832):0.009583,(442:0.489564,(517:0.017822,559:0.026036):0.025358):0.199262):0.087413,(((((((138:0.055765,509:0.282893):0.052490,(((269:0.092136,764:0.147359):0.006010,316:0.196708):0.242311,439:0.277487):0.049683):0.053343,475:0.260162):0.036429,(451:0.165665,762:0.165211):0.046052):0.141599,593:0.128698):0.202581,575:0.024639):0.081508,572:0.108885):0.004679):0.037618,574:0.148445):0.143655,(573:0.148113,576:0.148113):0.143986):0.010828):0.067150,(((185:0.250528,218:0.149227):0.466665,(((((200:0.001510,256:0.163043):0.139053,277:0.041887):0.006072,230:0.028793):0.303735,450:0.543457):0.008621,(532:0.012911,587:0.201822):0.043503):0.069289):0.189794,193:0.071829):0.071007):0.055577,247:0.348994):0.020514,((535:0.134789,536:0.112886):0.157541,537:0.292330):0.107294):0.001395,579:0.444825):0.086414,((((104:2.170307,(((184:0.199148,332:0.149981):0.478681,((339:0.323997,((350:0.000900,357:0.055657):0.187257,((734:0.087469,736:0.089360):0.023079,(735:0.153941,737:0.075216):0.259087):0.430870):0.127626):0.006866,354:0.347290):0.223877):0.777208,582:0.143721):0.019742):0.224716,((418:0.144005,454:0.165908):0.157226,620:0.197192):0.207414):0.148797,(358:1.657912,(((467:0.138170,514:0.206616):0.137554,499:0.177161):0.078802,503:0.384642):0.276693):0.086455):0.310398,((((133:0.252499,(((141:0.183169,142:0.103771):0.169457,((205:0.205808,459:0.348176):0.056510,415:0.248629):0.030075):0.008344,(217:0.215557,624:0.182703):0.033160):0.044849):0.214789,533:0.092089):0.033204,(457:0.767464,526:0.206205):0.003961):0.133600,((((((134:0.445154,(135:0.048946,(284:0.187840,300:0.201529):0.014426):0.393470):0.165436,(139:0.067604,140:0.212710):0.348713):0.099796,(169:0.123215,301:0.344866):0.532528):0.007617,172:0.271732):0.003937,(((((168:0.268242,436:0.210747):0.035288,188:0.046057):0.042082,626:0.008742):0.022516,621:0.025782):0.031820,550:0.090456):0.116767):0.016832,((((242:0.288124,243:0.288124):0.056310,248:0.338959):0.222473,813:0.182224):0.000465,631:0.153842):0.004505):0.166254):0.232446):0.138463):0.206362,(((((((((((118:0.038423,119:0.030209):1.683663,447:0.005453):0.495162,605:0.021376):0.201981,((((((452:0.071966,495:0.011734):0.324525,601:0.029505):0.121153,(520:0.075064,(561:0.056475,611:0.250977):0.103463):0.015361):0.062334,((557:0.114673,562:0.068129):0.139121,(563:0.133003,604:0.143955):0.063296):0.003004):0.009147,599:0.129052):0.022097,((530:0.102941,(543:0.251836,556:0.065548):0.157858):0.014097,((560:0.150870,565:0.093375):0.064964,817:0.163061):0.002505):0.050538):0.001024):0.003676,(552:0.099592,553:0.055786):0.212316):0.055197,(((173:0.111482,609:0.034823):0.097322,558:0.162261):0.099490,((472:0.264306,622:0.072657):0.300877,(540:0.009738,541:0.009738):0.213099):0.047128):0.061547):0.052944,227:0.431000):0.052666,610:0.149648):0.167833,(523:0.071743,606:0.200422):0.067778):0.087640,516:0.142402):0.026207,((((510:0.681937,521:0.082347):0.354540,(602:0.070186,603:0.070186):0.144935):0.085036,544:0.486331):0.032419,((589:0.222339,608:0.085446):0.040130,607:0.013438):0.034515):0.076850):0.251516):0.001274,((((132:0.347541,501:0.199811):0.093770,((((((182:0.313584,351:0.080981):0.340937,466:0.131592):0.423212,(433:0.028235,434:0.028235):0.063872):0.040892,((430:0.063229,502:0.254993):0.353282,(431:0.037982,432:0.002390):0.173190):0.118952):0.051149,394:0.934434):0.224094,((((((305:0.226899,513:0.120123):0.021966,(473:0.109328,474:0.081949):0.106682):0.612453,479:0.020798):0.007961,(((348:0.735118,446:0.261356):0.068768,480:0.220610):0.029309,417:0.252657):0.022395):0.000894,((421:0.195539,422:0.050433):0.312899,478:0.116925):0.024865):0.096317,(373:0.855083,489:0.000873):0.127834):0.156445):0.090564):0.211951,584:0.217944):0.825444,((((((((226:0.014450,490:0.039091):0.149279,491:0.108972):0.128856,814:0.240860):0.060330,228:0.090082):0.247805,246:0.181716):0.036737,(244:0.601127,524:0.212238):0.030856):0.098408,(311:0.068623,313:0.104215):0.401672):0.380939,568:0.021665):0.225122):0.018554):0.021225,(518:0.289075,649:0.072785):0.024869):0.009371,(((189:0.304974,440:0.671961):0.258819,594:0.016338):0.032215,198:0.081407):0.266549):0.110523,((((((320:0.041356,632:0.041356):0.198173,789:0.012003):0.112458,(628:0.329206,788:0.029493):0.044683):0.034965,787:0.222116):0.362116,(((((((435:0.755674,528:0.098476):0.264477,((790:0.199058,(791:0.031790,(793:0.494171,794:0.082083):0.014105):0.060107):0.039448,(792:0.201138,804:0.068046):0.103626):0.051848):0.021137,547:0.110420):0.064802,522:0.265457):0.050026,588:0.058239):0.200647,((542:0.045849,(((570:0.181823,616:0.039569):0.131787,816:0.086818):0.021287,612:0.063964):0.025690):0.018361,(583:0.061296,((595:0.052638,618:0.052638):0.027438,623:0.153998):0.011336):0.013865):0.202890):0.063314,(538:0.315769,(((((((546:0.527441,750:0.042541):0.036647,(763:0.908069,786:0.053563):0.037664):0.154483,(591:0.077099,627:0.008653):0.047472):0.001412,569:0.561187):0.006534,(((752:0.186522,753:0.150930):0.190557,805:0.000950):0.014718,807:0.118771):0.008916):0.000872,(803:0.309182,806:0.161145):0.066012):0.263251,(660:0.038851,661:0.019686):0.179829):0.001264):0.052975):0.046420):0.005498,((((539:0.284131,(640:0.183887,(654:0.150620,659:0.128717):0.044218):0.023584):0.007031,686:0.189861):0.005001,(566:0.224973,697:0.016896):0.232723):0.004684,(581:0.283399,615:0.275186):0.042089):0.092436):0.010438):0.029642,(((183:0.174998,652:0.202377):0.033499,(551:0.232415,((590:0.227369,617:0.027620):0.105335,669:0.026179):0.088508):0.110237):0.006203,808:0.280408):0.142005):0.017205,((((519:0.432859,685:0.145385):0.031495,641:0.069990):0.007103,642:0.033288):0.086337,(((527:0.294364,614:0.286150):0.036173,674:0.237450):0.035852,699:0.245924):0.043562):0.065259):0.028472,554:0.495468):0.065363,(629:0.057864,687:0.145476):0.020990):0.013392,(((((143:0.027092,268:0.358486):0.042483,592:0.277765):0.029411,203:0.268846):0.106259,293:0.624250):0.022116,665:0.035711):0.108555):0.206095,(580:0.368370,630:0.305399):0.469443):0.184440,653:0.214472):0.007878,676:0.219612):0.201752,(((((195:0.028332,644:0.025594):0.275753,634:0.112436):0.016304,288:0.079459):0.240239,((196:0.339439,678:0.161479):0.162381,(689:0.086715,690:0.294791):0.165961):0.006789):0.191212,(633:0.346283,688:0.379138):0.213907):0.069250):0.155927,((285:0.488846,680:0.231602):0.262407,715:0.143564):0.034115):0.045464,302:0.680250):0.060678):0.207606):0.027183,((21:0.008384,683:0.534166):0.001009,((((741:0.008925,744:0.003449):0.121938,747:0.056941):0.113029,((743:0.183087,746:0.068098):0.065466,(745:0.081578,748:0.062413):0.057461):0.050095):0.074185,749:0.200349):0.537313):0.257220):0.020995,(((6:0.198019,((14:0.122156,662:0.300116):0.014806,((260:0.259834,(((274:0.106127,656:0.141719):0.001290,657:0.041709):0.029768,(((469:0.582772,625:0.256853):0.161644,(534:0.077795,545:0.159930):0.477710):0.018502,597:0.590433):0.781638):0.013134):0.347574,677:0.393856):0.361747):0.009038):0.268738,((7:0.225500,(17:0.130773,146:0.420985):0.015330):0.138222,664:0.700364):0.103035):0.039213,724:0.147198):0.115771):0.007498,727:0.547104):0.014425,(((((((((8:0.057798,10:0.041371):0.187735,(738:0.220709,(739:0.220995,740:0.167230):0.020625):0.490145):0.066201,((149:0.279312,((257:0.376247,759:0.496713):0.022905,272:0.369035):0.030742):0.008363,742:0.393516):0.010371):0.021642,(((148:0.427441,((670:0.054286,((671:0.034764,672:0.023812):0.008191,673:0.004625):0.005856):0.008459,696:0.046318):0.331841):0.018485,(271:0.421989,709:0.227601):0.026674):0.013159,(650:0.291780,710:0.185004):0.041363):0.085107):0.020600,720:0.230773):0.205387,(716:0.103094,719:0.248200):0.045478):0.052008,717:0.200580):0.001627,26:0.199469):0.002107,((24:0.067803,147:0.547041):0.024035,704:0.048032):0.153544):0.014869):0.099628,(150:0.852567,705:0.428086):0.079637):0.515423,((30:0.561426,57:0.197406):0.070031,(((47:0.187496,((707:0.160838,711:0.149887):0.378948,(712:0.223162,713:0.037102):0.056528):0.107555):0.099268,714:0.253909):0.019466,49:0.281589):0.010488):0.024817):0.011010,((22:0.467126,(25:0.212015,28:0.107977):0.189403):0.350699,(((48:0.116845,50:0.097681):0.044067,51:0.136272):0.073428,(730:0.178308,(731:0.228824,732:0.127524):0.012455):0.545994):0.005912):0.106816):0.445826,52:0.765516):0.504902,(((((((((((2:0.784063,19:0.625268):0.104766,718:0.259010):0.073582,((20:0.499741,(701:0.142687,729:0.027697):0.280280):0.254469,706:0.447456):0.043932):0.179116,(38:0.165031,39:0.159555):0.141453):0.137170,56:0.287596):0.013094,37:0.470437):0.032442,(((((((9:0.251802,161:0.339413):0.000410,((156:0.287682,(157:0.082003,(158:0.008532,202:0.164475):0.010501):0.167349):0.186339,647:0.348080):0.041025):0.015785,((159:0.162469,160:0.099613):0.250816,250:0.331264):0.185878):0.402770,162:0.810398):0.134355,164:0.643475):0.413956,(34:0.357543,163:1.077712):0.168745):0.031084,(43:0.290016,((54:0.110272,723:0.244427):0.020683,703:0.757809):0.085139):0.097724):0.030266):0.128290,(((((((23:0.260665,29:0.047113):0.027432,(299:0.859171,782:0.117953):0.502164):0.038824,27:0.209194):0.009054,(((154:0.253915,273:0.125236):0.207052,(292:0.722453,692:0.276297):0.039563):0.081238,155:0.421739):0.355145):0.515329,(36:0.297127,44:0.195827):0.127187):0.064035,40:0.452758):0.061536,((((33:0.383025,35:0.344695):0.138031,(((41:0.146781,46:0.113927):0.114026,42:0.260807):0.060296,55:0.236229):0.002943):0.096856,(((45:0.027407,((700:0.020649,725:0.204085):0.157515,702:0.369813):0.298136):0.234594,53:0.209982):0.073175,(708:0.178743,733:0.225287):0.271423):0.058347):0.035596,(779:0.292868,781:0.037730):0.406972):0.011252):0.086759):0.022928,(((31:0.055927,222:0.888348):0.050686,((((152:0.183371,153:0.134090):0.257642,(287:0.334032,312:0.424381):0.391603):0.091597,((298:0.220653,325:0.264458):0.065150,318:0.272114):0.525954):0.158693,780:0.177924):0.228566):0.403861,783:1.384187):0.337896):0.228701,((16:0.548558,32:0.025514):0.166938,(18:0.544493,128:0.544493):0.118984):0.884618):0.502459,151:2.129952):0.038481):0;
tree PAUP_18 = [&R] (((((((((((((((((((((((((1:0.006069,3:0.000593):0.140253,(241:0.220284,721:0.129935):0.002697):0.095479,((15:0.108200,(314:0.260485,675:0.145495):0.441715):0.034227,((177:0.448866,303:0.161505):0.148946,308:0.362471):0.092072):0.006286):0.004917,(((((((190:0.120412,240:0.046490):0.300561,235:0.150040):0.066318,682:0.205406):0.151168,681:0.392167):0.008251,236:0.337447):0.019006,679:0.444064):0.031697,(309:0.393947,639:0.385733):0.032532):0.014625):0.006254,(((170:0.321344,722:0.110529):0.018491,760:0.441135):0.022161,234:0.482461):0.008702):0.008720,691:0.302758):0.000814,((800:0.391157,802:0.255894):0.109534,801:0.272039):0.088035):0.003121,(651:0.173074,684:0.304491):0.114454):0.023878,(((((11:0.094314,680:0.409167):0.027880,(12:0.095110,683:0.336041):0.024347):0.003847,((((((195:0.005120,644:0.002382):0.187956,634:0.001426):0.118955,288:0.071100):0.177273,196:0.437285):0.022308,(678:0.262425,(689:0.058906,690:0.266983):0.132335):0.019208):0.029084,(633:0.315677,688:0.348531):0.033370):0.349091):0.014602,(253:0.355584,715:0.073586):0.031465):0.061999,((((((144:0.035092,270:0.199477):0.112178,(181:0.294024,645:0.028339):0.012154):0.737665,(((635:0.235008,((637:0.231605,638:0.061859):0.076014,694:0.107756):0.091660):0.041615,636:0.161633):0.019794,(646:0.427282,((693:0.014436,698:0.151328):0.077279,695:0.053384):0.201413):0.006027):0.374966):0.029560,(((145:0.010283,(((206:0.478019,598:0.029126):0.264976,668:0.138044):0.072978,((548:0.846456,(785:0.087826,(796:0.005316,797:0.240223):0.346301):0.349988):0.269583,655:0.234565):0.020263):0.018402):0.246552,(((((165:0.079882,215:0.134639):0.149848,((166:0.164326,((194:0.324053,531:0.417140):0.176972,237:0.186287):0.013632):0.001263,555:0.182016):0.044975):0.008299,((174:0.275701,667:0.267487):0.001473,(251:0.202694,307:0.101393):0.030674):0.026563):0.132023,(((221:0.326764,((282:0.130394,((294:0.223166,((795:0.013442,798:0.080007):0.002715,799:0.087993):0.006339):0.210183,549:0.236339):0.066540):0.065504,666:0.272558):0.004925):0.022576,586:0.872155):0.055122,815:0.059101):0.039512):0.099436,((((((((178:0.311318,319:0.086814):0.439905,306:0.080450):0.032255,266:0.257924):0.009233,191:0.067180):0.005390,192:0.072570):0.054052,(((199:0.220015,310:0.203588):0.000635,255:0.179583):0.036797,(238:0.270379,658:0.226574):0.028136):0.033560):0.010152,643:0.134037):0.127521,(232:0.401610,(((619:0.157539,784:0.053124):0.224022,648:0.096824):0.066077,663:0.072438):0.107292):0.100992):0.021642):0.050295):0.040855,261:0.585278):0.583951):0.036217,((286:0.259395,289:0.215589):0.079549,(290:0.233704,291:0.230966):0.003940):0.368098):0.018093,302:0.604670):0.019488):0.012940):0.049186,(13:0.201712,(726:0.042381,728:0.047857):0.145642):0.060318):0.005593,(4:0.164388,5:0.158912):0.163468):0.092531,21:0.075303):0.072725,(((((((((((((((((((((((((((((((((((((((((((((((((((58:0.050462,60:0.086054):0.021234,((59:0.006307,62:0.028210):0.017964,61:0.051649):0.061114):0.011272,101:0.061065):0.056380,((63:0.062075,102:0.007318):0.022752,64:0.109468):0.090113):0.292727,124:0.275904):0.088070,((65:0.169742,66:0.208072):0.135544,(67:0.287399,((93:0.090439,95:0.079487):0.037716,(((94:0.063597,97:0.044432):0.029124,98:0.040702):0.026959,(96:0.057080,99:0.016012):0.051649):0.008474):0.140079):0.050742):0.214859):0.019387,((223:0.035186,224:0.035186):0.062294,349:0.100218):0.033998):0.072781,225:0.204260):0.005145,120:0.491403):0.333199,370:0.047167):0.106265,(397:0.079069,399:0.057166):0.101741):0.026302,336:0.248180):0.018233,493:0.137733):0.018902,382:0.348285):0.016192,(((((((126:0.162306,127:0.154092):0.232534,297:0.096414):0.036489,344:0.198612):0.434915,(197:0.242695,263:0.124968):0.002171):0.109589,254:0.146379):0.002886,335:0.294371):0.028068,((331:0.546905,776:0.115242):0.070420,398:0.201286):0.036279):0.000970):0.027833,((((((((82:0.342087,((85:0.279819,125:0.082580):0.010505,(112:0.036462,113:0.036462):0.168989):0.016171):0.277751,340:0.129649):0.089142,((((((107:0.050680,(108:0.015458,109:0.007245):0.024270):0.299828,110:0.306703):0.035005,341:0.196487):0.152782,342:0.237017):0.000545,(123:0.365342,353:0.195595):0.017327):0.090324,333:0.379906):0.016846):0.005611,((((((83:0.288909,(84:0.188391,(86:0.026147,87:0.039836):0.217001):0.092305):0.035344,376:0.085947):0.064895,111:0.323441):0.190879,122:0.484204):0.042326,352:0.362144):0.031922,326:0.005292):0.002820):0.038433,((((88:0.116113,(89:0.143619,(90:0.040137,91:0.034661):0.089793):0.043678):0.123707,114:0.168635):0.177889,106:0.379378):0.130781,(92:0.314904,334:0.090286):0.252750):0.127876):0.022322,((100:0.456909,343:0.076233):0.185832,359:0.259328):0.031306):0.193910,115:0.832364):0.250695,(428:0.014064,777:0.373715):0.023022):0.007402):0.135379,(((214:0.018168,338:0.237196):0.072056,395:0.385912):0.111817,262:0.355361):0.079241):0.385436,508:0.359965):0.021533,((((259:0.033501,419:0.173131):0.050065,(((355:0.092087,356:0.103038):0.029495,420:0.058612):0.103801,438:0.118607):0.036142):0.258164,507:0.130801):0.212694,(416:0.488493,425:0.346125):0.030225):0.059905):0.033886,496:0.398956):0.033519,(((((401:0.229564,(511:0.040176,512:0.037438):0.093563):0.564817,462:0.159086):0.008150,(449:0.008183,497:0.150551):0.085131):0.006019,(423:0.089267,426:0.056413):0.379675):0.009168,410:0.067433):0.061142):0.011475,506:0.498707):0.007186,((216:0.398999,280:0.275796):0.208274,443:0.015783):0.257392):0.081780,(((((((((((((((((((68:0.051099,81:0.051099):0.007952,116:0.020722):0.008569,78:0.075834):0.024003,((79:0.079718,80:0.079718):0.050004,117:0.033897):0.000231):0.377024,360:0.014049):0.071857,(((69:0.168404,(103:0.034457,809:0.127544):0.046337):0.231412,(((74:0.049395,76:0.011065):0.071496,75:0.082560):0.043634,77:0.126194):0.232554):0.026218,((((70:0.053555,73:0.001536):0.001422,71:0.000220):0.040399,72:0.043357):0.273793,105:0.292509):0.059603):0.155537):0.106071,361:0.194715):0.049446,366:0.339986):0.249128,322:0.085464):0.092292,396:0.144902):0.006089,(264:0.072353,278:0.258413):0.075900):0.123013,(279:0.266897,(((362:0.060600,363:0.055125):0.151150,364:0.146042):0.001680,((((371:0.146020,379:0.088640):0.058282,(377:0.164632,378:0.131778):0.097165):0.047461,392:0.057490):0.024953,372:0.137200):0.021474):0.100010):0.097456):0.329238,(329:0.528715,476:0.397299):0.052624):0.029214,411:0.221664):0.106022,((212:0.050754,((386:0.084209,388:0.065044):0.060095,403:0.251080):0.100838):0.405278,((380:0.249295,381:0.131567):0.009779,492:0.042784):0.514549):0.099009):0.125884,464:0.127765):0.014694,((((((((328:0.104442,375:0.079801):0.066576,368:0.192920):0.015468,405:0.293262):0.059314,406:0.248537):0.004118,(367:0.088745,407:0.044939):0.183075):0.041138,(374:0.172076,384:0.229571):0.132668):0.507862,(413:0.035212,448:0.100921):0.084603):0.049573,(483:0.034642,488:0.001788):0.044398):0.049731):0.060695,((((412:0.223943,424:0.284176):0.236588,445:0.107349):0.016914,((414:0.231567,494:0.343819):0.167579,505:0.377243):0.122105):0.005373,427:0.102257):0.026976):0.001314,((((((((((((((121:0.017251,755:0.096763):0.066169,(769:0.098720,771:0.085131):0.156546):0.264185,772:0.106559):0.208920,323:0.249886):0.337538,(756:0.350120,757:0.192560):0.397663):0.145393,187:0.116915):0.037600,(((((((129:0.206287,(((275:0.372123,346:0.081910):0.008430,(327:0.138456,(330:0.098121,400:0.100859):0.018432):0.009379):0.334911,369:0.444416):0.084823):0.078138,(347:0.060760,393:0.474176):0.341278):0.010341,(((130:0.061078,131:0.030961):0.161394,229:0.107482):0.032834,249:0.088297):0.053149):0.012488,267:0.090964):0.057111,281:0.268541):0.034857,((207:0.244656,765:0.202333):0.029794,770:0.338634):0.160364):0.009773,204:0.441850):0.016566):0.091863,(((167:0.189679,(211:0.256335,213:0.163248):0.018217):0.150044,((186:0.029201,(387:0.131348,390:0.114921):0.059386):0.102736,((239:0.039595,(276:0.053158,337:0.187312):0.052145):0.032408,391:0.228060):0.007915):0.007922):0.013155,((171:0.304963,231:0.170922):0.174409,((((((((((208:0.105513,209:0.102775):0.019092,774:0.008693):0.033107,(775:0.325239,778:0.226427):0.047456):0.079523,768:0.353575):0.170775,766:0.063859):0.183801,389:0.123752):0.009109,(383:0.197231,767:0.229615):0.004076):0.008350,(385:0.124309,773:0.215172):0.115464):0.045947,365:0.206323):0.058903,(245:0.392322,((304:0.260979,(345:0.558020,404:0.070797):0.061503):0.055960,(402:0.315124,(758:0.238686,761:0.112588):0.769157):0.062048):0.023364):0.015272):0.028086):0.004808):0.128955):0.366484,(408:0.023761,461:0.105897):0.014038):0.061506,458:0.025497):0.024257,(((315:0.332331,441:0.181750):0.028970,484:0.046449):0.007507,(463:0.177149,481:0.190838):0.024651):0.020325):0.005445,((409:0.216433,460:0.011094):0.177841,487:0.054780):0.044111):0.032005,((444:0.310206,486:0.025469):0.089518,(470:0.097814,(471:0.051743,485:0.068170):0.054284):0.000746):0.054239):0.024655,465:0.037938):0.002374):0.054662):0.555942,((201:0.353607,(265:0.038934,567:0.017031):0.172305):0.032625,453:0.336950):0.209927):0.021236,((((133:0.233963,(141:0.095747,142:0.016349):0.291536):0.009389,(205:0.165735,217:0.113716):0.170704):0.071026,((415:0.257918,624:0.186734):0.038393,459:0.452368):0.097465):0.170669,(437:0.526689,564:0.135062):0.059659):0.009144):0.025291,577:0.048458):0.009497,((525:0.160636,529:0.089452):0.100490,533:0.116020):0.037760):0.006540,((((104:1.984740,((184:0.277502,332:0.228335):0.226416,((339:0.269925,354:0.286352):0.004143,((350:0.041672,357:0.096429):0.188561,((734:0.008749,736:0.041999):0.113410,(735:0.058949,737:0.006406):0.021342):0.338878):0.035622):0.106761):0.785293):0.242635,582:0.220530):0.028588,((418:0.036707,454:0.058610):0.122967,620:0.055636):0.209910):0.097893,(358:1.544524,(((467:0.019992,514:0.088438):0.158825,499:0.080255):0.066379,503:0.275313):0.272633):0.009879):0.169344):0.103498,600:0.356905):0.035529,(573:0.134425,576:0.134425):0.069097):0.065989,(((((((134:0.343639,(284:0.056638,300:0.070327):0.437583):0.024461,135:0.365362):0.114821,248:0.310550):0.054242,550:0.022447):0.050196,626:0.045264):0.177401,((((139:0.105679,140:0.250785):0.182565,188:0.019821):0.158706,(172:0.139719,621:0.038419):0.055235):0.112152,((168:0.174310,(242:0.078218,243:0.078218):0.134421):0.189280,436:0.306095):0.184562):0.011383):1.372e-05,((169:0.367933,301:0.589585):0.322190,(631:0.155627,813:0.505625):0.008715):0.020006):0.246696):0.128478,((((((((175:0.838092,457:0.449318):0.139537,(176:0.470393,210:0.114587):0.271781):0.001077,455:0.420298):0.147314,((((180:0.240097,(468:0.148272,482:0.003165):0.239669):0.078503,((295:0.078559,(296:0.050169,500:0.107663):0.354080):0.006863,504:0.597285):0.331742):0.169470,((((252:0.473673,811:0.193668):0.534451,(498:0.335808,515:0.204391):0.122121):0.000866,596:0.146680):0.128864,(810:0.013202,818:0.149257):0.200016):0.072895):0.035629,532:0.008869):0.002846):0.063508,(185:0.371222,218:0.269921):0.295491):0.027379,(((((200:0.004149,256:0.165682):0.160776,277:0.066248):0.046514,230:0.093597):0.218402,450:0.522928):0.028271,((258:0.168020,526:0.105050):0.070053,587:0.199744):0.044701):0.047068):0.037459,613:0.556328):0.105653,193:0.002045):0.168702):0.048646,247:0.369974):0.043963,(((((((((((136:0.039132,233:0.241619):0.075963,764:0.284909):0.177456,762:0.279939):0.045764,(138:0.296953,593:0.086025):0.005771):0.000912,(((((137:0.023254,(456:0.352550,751:0.275890):0.163403):0.016650,754:0.486060):0.084288,429:0.885200):0.037367,(439:0.216379,475:0.096027):0.188734):0.031137,((269:0.313727,316:0.412289):0.115931,509:0.374901):0.069564):0.086300):0.004683,451:0.322009):0.148984,(((((179:0.318233,283:0.118370):0.006566,317:0.141363):0.051192,324:0.230885):0.040643,321:0.274266):0.577565,585:0.156416):0.026989):0.093873,578:0.033609):0.008986,(219:0.146536,(220:0.009579,571:0.034220):0.109578):0.279473):0.059818,477:0.770563):0.021316,(((((442:0.465847,517:0.019463):0.002594,559:0.030270):0.205293,575:0.008321):0.007486,572:0.018545):0.054415,574:0.070222):0.053507):0.366868):0.035655,((535:0.203905,(536:0.134342,537:0.156245):0.047660):0.256016,812:0.137341):0.019788):0.137162,(((132:0.219506,501:0.071777):0.263363,((((182:0.329481,351:0.096878):0.266998,466:0.073550):0.549601,((394:0.855972,(433:0.021747,434:0.021747):0.083940):0.053372,((430:0.095602,502:0.287365):0.400846,(431:0.078810,432:0.043218):0.212298):0.065076):0.001395):0.159887,((((((305:0.223105,513:0.116328):0.175877,(473:0.066563,474:0.039184):0.299564):0.315364,348:0.700656):0.127408,479:0.001232):0.126212,(373:0.859481,489:0.005272):0.124911):0.013199,(((417:0.163717,478:0.029562):0.015752,422:0.291721):0.033403,((421:0.168095,446:0.017513):0.151854,480:0.059854):0.150280):0.174064):0.053870):0.220024):0.318064,584:0.365615):0.618128):0.027594,(((((((((((((((118:0.036696,119:0.028483):1.834837,447:0.154901):0.249711,543:0.177371):0.157912,530:0.028529):0.124425,(((452:0.322308,495:0.262076):0.180947,601:0.136269):0.083182,(540:0.021178,541:0.021178):0.225652):0.010162):0.003037,((227:0.247602,817:0.046592):0.037477,(560:0.170801,565:0.113306):0.064996):0.021494):0.014661,(561:0.249140,605:0.202596):0.022813):0.006728,(472:0.207283,622:0.015633):0.416480):0.008815,(((520:0.113998,556:0.218037):0.042543,((552:0.044559,553:0.000753):0.180038,(558:0.032755,609:0.002639):0.148036):0.055147):0.003445,(557:0.149354,562:0.102811):0.114670):0.042636):0.048956,(563:0.214887,604:0.225838):0.083234):0.078011,173:0.455530):0.017776,((599:0.120099,611:0.432328):0.050428,610:0.003518):0.143984):0.001179,606:0.099400):0.279895,(516:0.122502,523:0.207261):0.043355):0.022989,((((((510:0.760277,521:0.160688):0.146792,(602:0.009731,603:0.009731):0.075983):0.166035,608:0.079264):0.040473,544:0.478395):0.011958,589:0.268587):0.028150,607:0.047706):0.097333):0.181948):0.010827,((((((((((226:0.057763,490:0.082404):0.222279,491:0.225285):0.117626,524:0.003303):0.020978,228:0.155812):0.177848,814:0.592775):0.021430,246:0.198918):0.043963,(311:0.204145,313:0.239737):0.192170):0.027858,244:0.684269):0.428436,568:0.023040):0.146510,579:0.643084):0.056013):0.011126,((((189:0.123592,440:0.490578):0.475169,594:0.051305):0.011254,198:0.095413):0.186526,518:0.257298):0.006769):0.036370,649:0.084148):0.060178,((((((183:0.014460,((((((569:0.179396,763:1.387990):0.161895,807:0.054221):0.190426,786:0.150195):0.043618,(((591:0.107240,750:0.252710):0.003743,627:0.042537):0.026346,805:0.012378):0.002802):4.954e-05,(752:0.285937,753:0.250345):0.122439):0.009211,(803:0.226495,806:0.252104):0.062781):0.051243):0.131347,808:0.211516):0.013648,652:0.186834):0.001983,(660:0.066986,661:0.047821):0.102666):0.023146,(((((320:0.011251,632:0.011251):0.366910,((628:0.202423,789:0.097292):0.181744,(787:0.051588,788:0.180017):0.044153):0.015898):0.168444,538:0.212702):0.007706,546:0.896542):0.063033,(((542:0.018155,595:0.059223):0.011181,((570:0.321964,(612:0.049398,(618:0.010056,816:0.108497):0.036603):0.001634):0.005268,623:0.127483):0.016842):0.165078,(583:0.179771,616:0.341304):0.025594):0.050697):0.005183):0.051098,((((435:0.714537,528:0.057339):0.412526,(588:0.024731,((((790:0.175487,794:0.141070):0.026079,791:0.054928):0.006926,793:0.120102):0.066060,(792:0.095656,804:0.107293):0.239460):0.298034):0.004454):0.013355,(522:0.168247,547:0.078012):0.131537):0.216464,554:0.294597):0.034172):0.018157):0.023430,(551:0.273023,((590:0.219551,617:0.019802):0.106304,669:0.019330):0.135965):0.138401):0.066802,(((539:0.246932,640:0.170272):0.046620,((581:0.239820,615:0.231606):0.066231,686:0.180110):0.012142):0.013469,((566:0.353227,659:0.104082):0.030031,(654:0.003153,697:0.022318):0.152863):0.085296):0.113710):0.036046,(((519:0.299858,685:0.012383):0.194892,(641:0.090593,642:0.046787):0.009793):0.029486,((527:0.304697,699:0.184232):0.043824,(614:0.292948,674:0.208075):0.047359):0.027871):0.105026):0.044967,629:0.036196):0.043484,((((((143:0.020631,268:0.352025):0.012908,592:0.241730):0.010850,203:0.214250):0.077323,293:0.540718):0.153613,687:0.119268):0.019750,665:0.103426):0.028273):0.150722,(580:0.399907,630:0.336937):0.369965):0.075611,676:0.034966):0.064490,653:0.102194):0.439461,(285:0.672466,(((((741:0.080887,744:0.075411):0.032546,747:0.039511):0.089713,748:0.129224):0.100634,((743:0.124514,745:0.015000):0.014390,746:0.023915):0.219632):0.108254,749:0.294307):0.246743):0.074528):0.260720):0.118984,727:0.519009):0.011433,(((6:0.251529,(14:0.144381,((((260:0.320341,(((((469:0.292015,597:0.119530):0.217585,(534:0.102960,545:0.185096):0.217727):0.112677,625:0.296358):0.940909,656:0.191408):0.032750,657:0.122857):0.022261):0.021737,274:0.232564):0.235292,677:0.363817):0.369126,662:0.292263):0.030078):0.055129):0.132715,((7:0.180939,(17:0.060324,146:0.350536):0.041217):0.008830,664:0.526410):0.194475):0.132610,724:0.158081):0.095724):0.055216,((((147:0.305651,((148:0.253365,271:0.256103):0.124235,650:0.251659):0.029351):0.082006,(((149:0.123853,710:0.115640):0.020536,(257:0.197726,272:0.167610):0.097245):0.072735,720:0.107610):0.047329):0.012288,(((709:0.185510,((738:0.027088,739:0.006408):0.060258,740:0.054492):0.544320):0.024146,759:0.447850):0.024477,742:0.307849):0.075461):0.154438,717:0.034077):0.209236):0.025384,(((8:0.161476,10:0.145049):0.081521,(((670:0.115457,(671:0.093566,673:0.055237):0.016415):0.154976,696:0.254006):0.037715,672:0.291721):0.112809):0.366289,(((24:0.106350,716:0.065282):0.045433,719:0.255822):0.063344,704:0.171322):0.024434):0.070203):0.036865,26:0.302824):0.076223,(150:0.975528,705:0.551047):0.019650):0.497745,((((22:0.355620,28:0.185873):0.107974,(730:0.125986,(731:0.161638,732:0.060337):0.027318):0.249996):0.200949,(50:0.046299,51:0.040823):0.021506):0.051315,(25:0.647260,48:0.135396):0.002889):0.243070):0.156971,(30:0.829689,(47:0.297128,((707:0.355434,711:0.344483):0.375159,(712:0.360439,713:0.174380):0.110059):0.026379):0.217822):0.028851):0.025514,((49:0.311481,714:0.303268):0.043578,57:0.330419):0.189616):0.274012,52:0.810474):0.656197,151:2.364686):0.193362,(((((((((((2:0.448601,19:0.289806):0.433193,718:0.251975):0.288976,(((20:0.377134,706:0.070380):0.259551,(701:0.344966,729:0.229977):0.214944):0.340143,37:0.319744):0.029672):0.061977,56:0.241646):0.045063,(38:0.244482,39:0.239006):0.198285):0.050699,(((((9:0.117149,(159:0.181671,160:0.118814):0.266644):0.072559,(161:0.204481,250:0.366014):0.072838):0.017437,((156:0.361096,((157:0.074181,202:0.167153):0.118537,158:0.129747):0.130048):0.043948,647:0.279103):0.064934):0.599003,162:0.945778):0.399576,164:1.044077):0.078980):0.031029,(34:0.351318,163:1.071487):0.271625):0.137959,(43:0.396450,(54:0.316579,(703:0.715374,723:0.222675):0.228059):0.005949):0.194819):0.121551,((((((((((((23:0.285901,27:0.168173):0.035763,(299:1.206775,782:0.027191):0.188126):0.230474,29:0.338585):0.098203,(((154:0.322780,273:0.194101):0.096538,155:0.298852):0.008008,(292:0.719300,692:0.273145):0.009075):0.784388):0.059758,40:0.247516):0.027242,35:0.386895):0.121052,(33:0.455292,(708:0.012654,733:0.059197):0.333238):0.090985):0.020281,(36:0.402811,44:0.301510):0.048872):0.023847,(779:0.209852,781:0.020254):0.387136):0.040978,55:0.349499):0.103628,((41:0.186254,46:0.153399):0.149135,42:0.335388):0.202613):0.006322,(45:0.349536,((53:0.069554,(700:0.097066,725:0.280502):0.473400):0.009967,702:0.772083):0.217996):0.167408):0.176711):0.036729,((31:0.200332,((((152:0.364401,153:0.315120):0.016806,(287:0.223522,312:0.313871):0.442308):0.010650,((298:0.357926,318:0.344237):0.298579,(325:0.652105,780:0.035948):0.048205):0.014500):0.581167,222:0.992190):0.040563):0.487292,783:1.784667):0.341072):0.675180,((16:0.600934,32:0.077891):0.203867,(18:0.156862,128:0.156862):0.595921):1.422118):0.303750):0;
tree PAUP_19 = [&R] ((((((((((((((((((1:0.019789,3:0.014313):0.066158,241:0.162606):0.012352,721:0.084609):0.117615,((235:0.334705,651:0.162221):0.045240,682:0.368993):0.030356):0.006906,(((15:0.099782,170:0.310597):0.009635,684:0.355824):0.007229,679:0.453402):0.013086):0.003393,((177:0.412283,308:0.176942):0.116604,303:0.241526):0.151695):0.059976,((190:0.092003,240:0.018081):0.645106,(691:0.264275,722:0.130121):0.048581):0.014400):0.109927,((234:0.353679,236:0.271544):0.145541,((((309:0.320116,639:0.311902):0.096432,760:0.441189):0.005484,((314:0.166295,675:0.051305):0.529784,681:0.414194):0.032479):0.009998,((800:0.210353,802:0.216075):0.106283,801:0.266340):0.209031):0.023385):0.135089):0.153167,(((((4:0.129770,5:0.124295):0.098015,13:0.167553):0.010017,(((11:0.002005,253:0.248411):0.147112,(12:0.124571,680:0.442162):0.021808):0.002720,(285:0.721658,302:0.571076):0.002276):0.028471):0.091437,(((((286:0.087579,289:0.043773):0.172669,290:0.158947):0.067226,291:0.223435):0.341814,(683:0.330173,(((741:0.179025,(744:0.083953,747:0.015507):0.089597):0.070277,749:0.131574):0.012177,(((743:0.118259,745:0.008745):0.016772,746:0.020041):0.036174,748:0.042526):0.145031):0.388908):0.035327):0.051277,715:0.142992):0.093162):0.090045,(726:0.089957,728:0.095433):0.255406):0.113570):0.002015,((21:0.162031,((((((((((((((((((((((((((((((((((((((((58:0.075598,(59:0.012535,62:0.034437):0.076752):0.007861,60:0.119051):0.032365,61:0.156891):0.038629,(((63:0.023135,64:0.047776):0.051159,101:0.016799):0.045434,102:0.064971):0.070317):0.258723,(((65:0.269159,67:0.302014):0.008060,((((93:0.047608,95:0.036656):0.017755,98:0.013343):0.006897,94:0.072259):0.043998,((96:0.030291,97:0.022078):0.073290,99:0.062514):0.001724):0.174651):0.007530,66:0.323079):0.128427):0.151780,((223:0.010965,224:0.010965):0.124355,349:0.138059):0.021581):0.021678,124:0.430462):0.035516,(120:0.450240,225:0.168242):0.045854):0.266290,(((((((82:0.619818,340:0.129628):0.008327,((85:0.530418,352:0.248305):0.054544,111:0.497351):0.007590):0.051727,125:0.447041):0.044088,(((((83:0.467971,((86:0.090502,87:0.104191):0.200970,122:0.149104):0.223042):0.114898,376:0.344561):0.017925,(84:0.450246,(112:0.031886,113:0.031886):0.363603):0.142334):0.042022,(((((107:0.033259,108:0.022307):0.002731,109:0.016825):0.245490,333:0.032221):0.272495,(((110:0.463305,342:0.205833):0.022691,341:0.340776):0.012339,123:0.385969):0.011834):0.037167,353:0.265222):0.046199):0.011446,326:0.005277):0.012204):0.015434,((((88:0.076890,(89:0.097764,(90:0.027123,91:0.021647):0.056951):0.050310):0.184454,114:0.190160):0.282512,106:0.505526):0.031529,(92:0.288936,334:0.064318):0.305614):0.087349):0.030304,359:0.284985):0.027307,((100:0.477828,115:0.442236):0.025089,343:0.122241):0.192788):0.154406):0.157891,398:0.148316):0.008591,370:0.151431):0.479812,460:0.006899):0.150554,((329:0.222053,476:0.090636):0.279781,411:0.112945):0.282701):0.004822,425:0.419633):0.006751,481:0.177240):0.091502,465:0.008760):0.013463,(((((((((((((((((68:0.190369,81:0.190369):0.052740,((79:0.130994,116:0.054335):0.089546,(80:0.206983,117:0.111158):0.013558):0.060899):0.254089,78:0.505412):0.061289,(69:0.335754,(103:0.060635,809:0.153722):0.187507):0.263802):0.012391,366:0.214844):0.007004,(((((70:0.062743,72:0.010724):0.118254,(71:0.024170,73:0.026908):0.102070):0.138193,((74:0.085899,76:0.047569):0.049740,(75:0.076104,77:0.076104):0.021206):0.178075):0.002207,105:0.244738):0.293601,(360:0.036861,361:0.039599):0.079734):0.006690):0.536633,322:0.254831):0.172200,(212:0.102995,((386:0.061631,388:0.042466):0.080339,403:0.248746):0.155413):0.107745):0.088983,((((((((((126:0.165391,127:0.157177):0.305875,(297:0.165109,344:0.230818):0.007730):0.410308,197:0.260196):0.009091,263:0.151559):0.118459,((336:0.186321,(397:0.090652,399:0.068749):0.054602):0.029403,395:0.327976):0.087148):0.013561,((((264:0.006132,278:0.192192):0.070349,338:0.158617):0.047888,776:0.166108):0.080307,335:0.273123):0.065214):0.009085,(((214:0.055801,382:0.302208):0.042546,254:0.158580):0.002165,(262:0.230382,(((279:0.045689,331:0.352214):0.187665,493:0.058131):0.011348,396:0.154352):0.062340):0.023450):0.041570):0.013382,(((((((362:0.039124,363:0.033648):0.203118,((364:0.008314,377:0.216276):0.087515,(371:0.031953,378:0.056594):0.214343):0.080705):0.030104,392:0.162832):0.008727,379:0.308451):0.016750,372:0.243066):0.087659,428:0.007545):0.009418,777:0.344903):0.037087):0.014006,((380:0.280397,492:0.064107):0.007303,381:0.169973):0.155556):0.089570,((259:0.020166,((355:0.116601,(419:0.068764,420:0.044123):0.009507):0.001208,356:0.128760):0.080318):0.003352,438:0.094702):0.161601):0.084487):0.310589,(409:0.349042,463:0.138227):0.001060):0.010063,408:0.050787):0.006045,(470:0.043412,496:0.341838):0.005207):0.001360,(315:0.296997,441:0.146415):0.026767):1.223e-05,(((216:0.242782,280:0.119579):0.387447,443:0.038739):0.128064,506:0.399521):0.003653):0.004825,(444:0.335573,461:0.124758):0.020407):0.062945,458:0.052167):0.034538,(((((((((328:0.142903,407:0.121000):0.017461,375:0.135723):0.007674,(384:0.226094,405:0.261686):0.013128):0.011637,(367:0.014131,368:0.014131):0.187446):0.059296,406:0.241709):0.064631,374:0.317291):0.568165,((413:0.156619,(448:0.211928,488:0.023016):0.010400):0.006262,483:0.072532):0.029785):0.023523,(401:0.200725,(511:0.035696,512:0.032959):0.069204):0.658972):0.024263,(((449:0.087477,497:0.229845):0.064212,485:0.140738):0.009949,((462:0.158424,471:0.057123):0.050002,464:0.123552):0.027134):0.013104):0.013149):0.009439):0.015101,410:0.171364):0.072606,(((((((((((((((((((121:0.131183,755:0.210695):0.217894,772:0.078326):0.086009,323:0.128446):0.005202,771:0.021198):0.025091,769:0.243491):0.398579,(756:0.272075,757:0.372993):0.438799):0.122979,(((((129:0.231667,229:0.130367):0.007984,(((130:0.211887,(((131:0.007727,369:0.347107):0.014475,(347:0.067531,393:0.480946):0.088713):0.063170,((327:0.141045,400:0.121880):0.028278,330:0.147420):0.293759):0.096398):0.006543,(275:0.368096,346:0.077884):0.430644):0.025781,249:0.077201):0.009131):0.030678,267:0.054039):0.035708,((204:0.259102,(207:0.083040,(765:0.071368,770:0.078076):0.027071):0.178799):0.020527,281:0.150950):0.059262):0.023537,187:0.058526):0.005869):0.013804,(171:0.315053,231:0.181012):0.129904):0.042046,402:0.451525):0.030835,((((167:0.134528,(758:0.402056,761:0.255439):0.541534):0.063541,337:0.146050):0.124043,(211:0.252170,213:0.159083):0.154815):0.021175,(245:0.396344,391:0.212908):0.034555):0.043248):0.051087,(((186:0.133014,(387:0.154059,390:0.137632):0.140488):0.010505,((((208:0.160156,209:0.157418):0.449023,((383:0.184782,((767:0.169196,(((773:0.491501,778:0.120723):0.007599,775:0.575771):0.115305,774:0.031931):0.095052):0.156548,768:0.384942):0.044378):0.009386,((385:0.194760,389:0.096197):0.020337,766:0.230657):0.009188):0.015399):0.084651,276:0.113520):0.022042,(((304:0.216831,345:0.575375):0.009758,404:0.097910):0.125567,365:0.261807):0.005172):0.021647):0.023818,239:0.115318):0.070421):0.264595,(423:0.163767,426:0.130912):0.124921):0.002356,416:0.397819):0.156309,508:0.357003):0.021365,486:0.079942):0.070263,(((414:0.305619,494:0.417871):0.129549,505:0.413266):0.038399,445:0.076579):0.035296):0.007974,((412:0.232373,424:0.292605):0.231922,484:0.091947):0.008737):0.021951,507:0.500459):0.017372,(427:0.128018,487:0.155396):0.003776):0.068371):0.541236,525:0.243111):0.044648,((((200:0.042643,256:0.204176):0.115129,(277:0.052465,450:0.244229):0.006630):0.045254,230:0.085184):0.125519,(564:0.008298,587:0.032939):0.081939):0.137290):0.026173,533:0.168827):0.181732,((((((((((136:0.143643,233:0.346130):0.085926,138:0.193977):0.056563,475:0.349102):0.001388,((((((137:0.081047,(456:0.552888,754:0.506345):0.020858):0.030838,751:0.527925):0.088589,((316:0.215854,439:0.054320):0.068674,(762:0.348155,764:0.069826):0.008462):0.321035):0.025018,451:0.263823):0.001659,593:0.040864):5.993e-05,((429:0.983016,509:0.473776):0.003965,477:0.401195):0.001239):7.533e-05):0.074967,((442:0.448687,517:0.002303):0.001101,559:0.011618):0.024950):0.092617,(219:0.181427,(220:0.040735,571:0.065376):0.113313):0.103931):0.056747,(((((179:0.304175,317:0.120739):0.018035,283:0.122347):0.009709,324:0.186813):0.132196,321:0.321748):0.381082,585:0.007415):0.194945):0.084736,((269:0.816649,578:0.017197):0.021759,572:0.041694):0.004472):0.043743,(574:0.053391,575:0.053391):0.033780):0.113593,(((175:0.860453,457:0.471679):0.086028,455:0.388074):0.229449,((180:0.260327,(468:0.297339,482:0.152233):0.110832):0.035195,(295:0.015485,((296:0.013246,500:0.070741):0.274100,504:0.473520):0.053829):0.378600):0.280934):0.155565):0.053970):0.000197,(((535:0.097147,537:0.097147):0.024001,536:0.099246):0.073641,812:0.129323):0.013598):0.003902,193:0.031592):0.063182,((((((((104:1.698534,((184:0.327649,332:0.278482):0.115983,((339:0.217769,354:0.234196):0.017255,((350:0.055474,357:0.110231):0.146716,((734:0.095755,(735:0.012207,737:0.076725):0.015596):0.074944,736:0.093298):0.310969):0.024621):0.085519):0.559373):0.188819,358:1.087900):0.371278,((467:0.214548,499:0.115985):0.158516,(503:0.386527,514:0.424857):0.016654):0.059420):0.102083,(((418:0.006330,454:0.028233):0.288889,620:0.191181):0.131404,582:0.306157):0.047712):0.130202,(((133:0.155616,176:0.579868):0.243507,437:0.500423):0.059206,((((((141:0.083799,142:0.004401):0.286811,(((185:0.223134,218:0.121833):0.116405,((205:0.193981,217:0.141962):0.065270,415:0.245562):0.036481):0.004605,(459:0.440570,596:0.125717):0.002136):0.010039):0.071427,((210:0.280692,(498:0.357548,515:0.226131):0.087415):0.013695,(((252:0.487213,811:0.219714):0.377042,624:0.089558):0.136905,613:0.179920):0.007692):0.062776):0.018157,(((201:0.323788,(265:0.031964,567:0.010061):0.149456):0.055096,453:0.329603):0.037791,600:0.011359):0.013403):0.131141,529:0.136737):0.000335,(810:0.008904,818:0.171435):0.223287):0.019979):0.044907):0.065105,258:0.340985):0.096026,(526:0.222108,532:0.057837):0.151933):0.053360,(((((134:0.446562,(135:0.039538,(284:0.174308,300:0.187997):0.018550):0.404287):0.267945,(((139:0.089595,140:0.234701):0.249629,550:0.018781):0.100746,621:0.086674):0.080264):0.080452,((((((((168:0.115779,(242:0.024493,243:0.024493):0.129616):0.124891,436:0.183175):0.023231,248:0.296755):0.013454,172:0.036310):0.004641,188:0.024523):0.003844,813:0.364859):0.253638,626:0.202607):0.018232,(169:0.090802,301:0.312453):0.617489):0.032026):0.005985,631:0.220520):0.100839,577:0.159825):0.086877):0.075313):0.058320,579:0.377598):0.006282,(573:0.090312,576:0.090312):0.296305):0.054023,247:0.363980):0.296705,((((132:0.151526,501:0.003796):0.298512,((((((((305:0.208431,513:0.101655):0.054557,(473:0.080306,474:0.052927):0.149828):0.402592,480:0.068615):0.135467,446:0.313596):0.040202,479:0.000729):0.042641,(348:0.637388,421:0.314207):0.232814):0.033133,((417:0.105106,422:0.217358):0.054733,478:0.025684):0.162957):0.238969,(373:0.907441,489:0.053232):0.264979):0.066233):0.006237,(((182:0.402046,351:0.169443):0.262292,466:0.141408):0.520949,((394:0.848804,(433:0.017532,434:0.017532):0.080986):0.003758,((430:0.245376,502:0.437140):0.147277,(431:0.038543,432:0.002951):0.148771):0.112088):0.097384):0.314109):0.126733,584:0.147690):0.909984):0.011775,((((((((((118:0.033577,119:0.025363):2.072384,447:0.389329):0.078272,(543:0.239730,556:0.053442):0.000629):0.031972,(((472:0.283748,622:0.092099):0.116791,605:0.008912):0.003014,609:0.022878):0.008408):0.130181,173:0.238126):0.074973,817:0.249309):0.167066,(((((((((227:0.208789,520:0.074634):0.053979,(557:0.156340,562:0.109797):0.076312):0.013732,((452:0.283669,495:0.223436):0.116311,601:0.032994):0.169584):0.027348,(540:0.001045,541:0.001045):0.256260):0.054290,610:0.024121):0.020510,((552:0.046375,553:0.002569):0.297934,(560:0.087479,565:0.029984):0.218500):0.023389):0.031012,((530:0.062076,558:0.157901):0.120739,599:0.166388):0.076264):0.071248,((563:0.216287,604:0.227238):0.124664,606:0.045263):0.052347):0.007347,(561:0.013456,611:0.207958):0.425519):0.000123):0.033317,523:0.009718):0.204639,516:0.129598):0.034053,(((((510:0.622003,521:0.022414):0.386231,(602:0.005049,603:0.005049):0.181829):0.042608,(544:0.373767,608:0.015108):0.041893):0.051997,589:0.245891):0.082103,607:0.078963):0.040882):0.265255):0.009111,(((((226:0.190355,490:0.214996):0.174047,491:0.309645):0.364662,244:0.723589):0.070476,((((228:0.142768,524:0.011238):0.010994,814:0.565622):0.158395,246:0.155986):0.091704,(311:0.115871,313:0.151463):0.285253):0.132845):0.328363,568:0.032763):0.249197):0.011364,((((189:0.130623,440:0.497609):0.442347,198:0.058368):0.011813,594:0.037326):0.264054,(518:0.297776,649:0.081486):0.011818):0.011109):0.043142,((((183:0.158065,((542:0.115523,623:0.230512):0.006746,((((546:0.447245,570:0.047519):0.273136,((583:0.013040,816:0.042928):0.003062,612:0.048957):0.000765):0.012778,616:0.191178):0.016142,(595:0.057175,618:0.057175):0.018728):0.087433):0.101505):0.031262,554:0.282414):0.000721,((((((((((320:0.030245,632:0.030245):0.223324,628:0.275472):0.040858,(787:0.114353,(788:0.190920,789:0.113009):0.292055):0.181266):0.056303,591:0.098961):0.024338,(627:0.024242,786:0.252285):0.030611):0.002406,538:0.043569):0.003669,(752:0.154475,753:0.118883):0.243094):0.002163,(((569:0.107550,750:0.245712):0.010063,(763:1.037060,805:0.016840):0.017266):0.252457,807:0.040132):0.196671):0.243055,652:0.215796):0.001434,(660:0.069643,661:0.050478):0.128422):0.000196):0.003070,808:0.258826):0.063951):0.002593,((551:0.301957,((590:0.292887,617:0.093138):0.029743,669:0.016104):0.168125):0.022252,(803:0.309074,806:0.145398):0.304701):0.069607):0.044061,((((539:0.242805,659:0.155194):0.024128,(((566:0.234918,654:0.007676):0.122120,697:0.148961):0.041702,686:0.135907):0.029725):0.032938,(581:0.286028,615:0.277815):0.038483):0.018199,640:0.241410):0.062313):0.111701,(((435:0.674027,528:0.016829):0.456648,((522:0.267843,547:0.177608):0.009695,((790:0.216338,791:0.181714):0.085981,((792:0.026536,804:0.111137):0.070444,(793:0.085317,794:0.215291):0.006209):0.026523):0.431480):0.012503):0.024846,588:0.057644):0.415274):0.292307,((((519:0.307358,685:0.019884):0.125097,641:0.038090):0.099050,642:0.093335):0.146121,(527:0.345576,(614:0.269344,(674:0.162210,699:0.134831):0.022261):0.068018):0.184207):0.279248):0.022616,((((((((143:0.019406,268:0.350800):0.026931,592:0.254528):0.006359,203:0.222557):0.135994,293:0.607696):0.054212,687:0.086845):0.174724,(629:0.042903,665:0.094922):0.131056):0.133588,676:0.036499):0.003031,(580:0.353228,630:0.290257):0.496820):0.030880):0.445439,(((((195:0.031589,644:0.028851):0.258517,196:0.238087):0.162771,(678:0.166844,690:0.303736):0.056054):0.075358,((288:0.072204,634:0.121485):0.213830,689:0.225801):0.001270):0.064633,(633:0.259163,688:0.292017):0.142056):0.322706):0.297791):0.006844,(((144:0.309387,(181:0.377988,(270:0.322337,645:0.051176):0.061127):0.090309):0.620657,(((((145:0.032503,((((206:0.518231,598:0.069337):0.203219,655:0.160304):0.010302,(785:0.038488,(796:0.020340,797:0.036528):0.042419):0.495761):0.000426,(548:1.038347,668:0.113067):0.014159):0.124420):0.049067,(((((((165:0.116602,667:0.174097):0.047492,(194:0.373996,531:0.467083):0.121264):0.006699,237:0.187220):0.061356,((166:0.161198,(215:0.233920,((251:0.028082,555:0.003442):0.165450,307:0.092232):0.007534):0.001200):0.018456,174:0.264528):0.033330):0.048554,((221:0.267099,(282:0.129828,(294:0.261437,549:0.064425):0.237887):0.011330):0.051145,((795:0.047852,798:0.029519):0.023570,799:0.019911):0.305720):0.036381):0.022671,666:0.328016):0.027541,586:0.927653):0.013602):0.225832,815:0.213343):0.043120,261:0.638110):0.046192,(((((((178:0.281381,319:0.056877):0.512240,192:0.068091):0.033855,266:0.301923):0.035554,((((199:0.186890,255:0.145822):0.000639,310:0.171102):0.083660,(238:0.199602,658:0.155797):0.112655):0.024722,306:0.186283):0.005973):0.081163,(191:0.162851,643:0.160113):0.055811):0.082875,232:0.539844):0.083090,(((619:0.141801,784:0.007370):0.246415,648:0.103479):0.051662,663:0.064678):0.336376):0.091485):0.500476):0.004262,(((635:0.087762,698:0.227393):0.098947,(636:0.030564,693:0.148292):0.041156):0.183356,(((637:0.347490,638:0.177743):0.096014,694:0.243641):0.046546,(646:0.438806,695:0.266321):0.023865):0.044287):0.350689):0.307806):0.020912):0.222919,727:0.664702):0.045367,26:0.364987):0.055195,((((6:0.343463,((7:0.196937,(17:0.107592,(146:0.310337,664:0.436164):0.087468):0.009947):0.030112,14:0.175029):0.116415):0.127293,(((((260:0.235715,274:0.126201):0.104960,((((469:0.253408,597:0.080923):0.330588,(534:0.091996,545:0.174131):0.303088):0.104169,625:0.362246):0.867530,657:0.082617):0.082835):0.004711,656:0.271464):0.188520,677:0.320353):0.294426,662:0.174099):0.422598):0.039743,724:0.151727):0.229096,((((((8:0.081267,10:0.064840):0.306837,(((653:0.419236,((670:0.020619,671:0.015144):0.045013,673:0.021827):0.197660):0.001321,696:0.248187):0.027084,672:0.275271):0.274367):0.092115,720:0.357016):0.018134,716:0.087561):0.017631,(24:0.110670,704:0.066864):0.035590):0.201135,(((((((((147:0.108197,148:0.209497):0.044921,710:0.021701):0.126696,(((738:0.093491,739:0.115642):0.063768,740:0.124406):0.365828,759:0.315125):0.112532):0.030961,709:0.220426):8.741e-05,272:0.308124):0.009745,((257:0.321881,742:0.237552):2.814e-05,271:0.398569):0.026076):0.015802,650:0.311768):0.031530,149:0.244735):0.345271,(717:0.082594,719:0.227700):0.110310):0.113423):0.008787):0.107806):0.053500,(150:0.909284,705:0.484803):0.180528):0.464734,((((((22:0.286058,25:0.220349):0.069940,(730:0.141072,(731:0.130842,732:0.029541):0.073201):0.127315):0.032088,28:0.218340):0.343079,50:0.134429):0.016886,51:0.145839):0.260896,48:0.431376):0.011602):0.054698,((30:0.716889,(((47:0.228986,((707:0.274037,711:0.263086):0.287363,(712:0.200730,713:0.014670):0.100575):0.127430):0.036644,49:0.240989):0.071003,714:0.303779):0.065517):0.044769,57:0.397637):0.056234):0.418975,52:0.889273):0.739837,(((((((((((2:0.724481,19:0.565686):0.235431,718:0.330092):0.153351,(38:0.094646,39:0.089171):0.183572):0.033227,((20:0.817154,((701:0.284362,706:0.054382):0.066963,729:0.236335):0.389055):0.136225,(37:0.262644,56:0.092897):0.033651):0.028840):0.030909,(((((9:0.138207,161:0.225818):0.021580,250:0.408931):0.017264,(((156:0.302577,(157:0.200993,(158:0.021468,202:0.177412):0.116554):0.063254):0.075552,647:0.252188):0.060995,(159:0.169788,160:0.106932):0.337668):0.000761):0.314043,162:0.630724):0.406563,164:0.736009):0.235937):0.155734,(43:0.309272,(54:0.079343,(703:0.654469,723:0.161770):0.051728):0.156008):0.117632):0.068117,((((((((23:0.092321,(299:1.081599,782:0.020338):0.083960):0.215508,27:0.190101):0.161169,29:0.255445):0.250848,((35:0.159988,((((154:0.478226,273:0.349547):0.193848,292:0.973123):0.105842,(155:0.553252,692:0.528611):0.104198):0.243310,(779:0.401101,781:0.016669):0.340169):0.050581):0.183748,55:0.100181):0.025665):0.238175,((41:0.106920,42:0.106920):0.020713,46:0.094779):0.321260):0.008229,(45:0.093806,(53:0.016631,((700:0.083759,725:0.267195):0.396656,702:0.672065):0.037128):0.025156):0.335939):0.000552,((36:0.423716,44:0.322416):0.106823,40:0.494947):0.009271):0.042449,(33:0.441544,(708:0.076827,733:0.123371):0.255317):0.255590):0.003112):0.027416,(34:0.544370,163:1.264538):0.147701):0.044240,((31:0.087577,((((((152:0.278650,153:0.229369):0.098324,(287:0.282690,312:0.373039):0.378907):0.028847,(298:0.308804,318:0.295115):0.376165):0.002097,325:0.730871):0.000824,780:0.356583):0.298950,222:0.726858):0.193140):0.535330,783:1.492927):0.222918):0.318625,((16:0.647719,32:0.124675):0.513290,(18:0.693307,128:0.693307):0.415683):0.526484):0.591130,151:2.306002):0.221123):0;
[truncated: 9,393,902 more chars]
